# Supplementary material for: Accelerating covering array generation by combinatorial join for industry scale software testing
Source: PeerJ Comput Sci. 2022 Feb 11;8:e720. doi: 10.7717/peerj-cs.720 (PMC9044240; doi:10.7717/peerj-cs.720)
Supplement: Supplemental Information 2 — The data set used in the experiments and the results of the experiments. [file peerj-cs-08-720-s002.zip]

Archive with 12,139 entries (4,250 files):
- experiment/
- __MACOSX/._experiment
- experiment/.DS_Store
- __MACOSX/experiment/._.DS_Store
- experiment/LICENSE
- experiment/pom.xml
- experiment/README.adoc
- experiment/.gitignore
- experiment/.idea/
- experiment/src/
- experiment/.idea/.DS_Store
- __MACOSX/experiment/.idea/._.DS_Store
- experiment/.idea/encodings.xml
- experiment/.idea/uiDesigner.xml
- experiment/.idea/jarRepositories.xml
- experiment/.idea/codeStyles/
- experiment/.idea/libraries/
- experiment/.idea/vcs.xml
- experiment/.idea/workspace.xml
- experiment/.idea/modules.xml
- experiment/.idea/misc.xml
- experiment/.idea/compiler.xml
- experiment/src/.DS_Store
- __MACOSX/experiment/src/._.DS_Store
- experiment/src/test/
- experiment/src/site/
- experiment/src/main/
- experiment/.idea/codeStyles/codeStyleConfig.xml
- experiment/.idea/libraries/Maven__com_github_dakusui_pcond_2_0_2.xml
- experiment/.idea/libraries/Maven__org_hamcrest_hamcrest_core_1_3.xml
- experiment/.idea/libraries/Maven__com_github_dakusui_processstreamer_1_0_3.xml
- experiment/.idea/libraries/Maven__org_apache_logging_log4j_log4j_api_2_7.xml
- experiment/.idea/libraries/Maven__junit_junit_4_12.xml
- experiment/.idea/libraries/Maven__org_mockito_mockito_core_1_9_5.xml
- experiment/.idea/libraries/Maven__com_github_dakusui_thincrest_3_6_0.xml
- experiment/.idea/libraries/acts_3_0.xml
- experiment/.idea/libraries/Maven__org_slf4j_slf4j_api_1_7_25.xml
- experiment/.idea/libraries/Maven__com_github_dakusui_actionunit_5_2_3.xml
- experiment/.idea/libraries/Maven__org_objenesis_objenesis_1_0.xml
- experiment/.idea/libraries/Maven__com_github_dakusui_combinatoradix_0_9_2.xml
- experiment/.idea/libraries/Maven__org_apache_logging_log4j_log4j_core_2_7.xml
- experiment/src/test/.DS_Store
- __MACOSX/experiment/src/test/._.DS_Store
- experiment/src/test/resources/
- experiment/src/test/java/
- experiment/src/site/.DS_Store
- __MACOSX/experiment/src/site/._.DS_Store
- experiment/src/site/resources/
- experiment/src/site/docs/
- experiment/src/site/wiki.sh
- experiment/src/main/.DS_Store
- __MACOSX/experiment/src/main/._.DS_Store
- experiment/src/main/resources/
- experiment/src/main/java/
- experiment/src/test/resources/testresults/
- experiment/src/test/resources/com.github.dakusui.jcunit.tests.bugfixes.geophile.GeophileReplayerExample/
- experiment/src/test/resources/.DS_Store
- __MACOSX/experiment/src/test/resources/._.DS_Store
- experiment/src/test/resources/bin/
- experiment/src/test/resources/pregenerated-cas/
- experiment/src/test/resources/models/
- experiment/src/test/resources/com.github.dakusui.jcunit.tests.plugins.caengines.ReplayerTest.TestClass/
- experiment/src/test/resources/com.github.dakusui.jcunit.examples.recorderreplayer.ReplayerExample/
- experiment/src/test/resources/com.github.dakusui.jcunit.tests.caengines.ReplayerTest.TestClass/
- experiment/src/test/java/com/
- experiment/src/site/resources/.DS_Store
- __MACOSX/experiment/src/site/resources/._.DS_Store
- experiment/src/site/resources/style/
- experiment/src/site/docs/ThePipeline.pptx
- __MACOSX/experiment/src/site/docs/._ThePipeline.pptx
- experiment/src/site/docs/ThePipeline/
- experiment/src/main/resources/.DS_Store
- __MACOSX/experiment/src/main/resources/._.DS_Store
- experiment/src/main/resources/JCunit-logo-compact.png
- __MACOSX/experiment/src/main/resources/._JCunit-logo-compact.png
- experiment/src/main/resources/casa/
- experiment/src/main/resources/JCunit-logo.png
- __MACOSX/experiment/src/main/resources/._JCunit-logo.png
- experiment/src/main/java/com/
- experiment/src/test/resources/testresults/.DS_Store
- __MACOSX/experiment/src/test/resources/testresults/._.DS_Store
- experiment/src/test/resources/testresults/CHOICE_ORDER_IMPROVEMENT/
- experiment/src/test/resources/testresults/Summary/
- experiment/src/test/resources/com.github.dakusui.jcunit.tests.bugfixes.geophile.GeophileReplayerExample/data-31/
- experiment/src/test/resources/com.github.dakusui.jcunit.tests.bugfixes.geophile.GeophileReplayerExample/data-30/
- experiment/src/test/resources/com.github.dakusui.jcunit.tests.bugfixes.geophile.GeophileReplayerExample/data-7/
- experiment/src/test/resources/com.github.dakusui.jcunit.tests.bugfixes.geophile.GeophileReplayerExample/data-12/
- experiment/src/test/resources/com.github.dakusui.jcunit.tests.bugfixes.geophile.GeophileReplayerExample/data-15/
- experiment/src/test/resources/com.github.dakusui.jcunit.tests.bugfixes.geophile.GeophileReplayerExample/data-0/
- experiment/src/test/resources/com.github.dakusui.jcunit.tests.bugfixes.geophile.GeophileReplayerExample/data-9/
- experiment/src/test/resources/com.github.dakusui.jcunit.tests.bugfixes.geophile.GeophileReplayerExample/data-23/
- experiment/src/test/resources/com.github.dakusui.jcunit.tests.bugfixes.geophile.GeophileReplayerExample/data-24/
- experiment/src/test/resources/com.github.dakusui.jcunit.tests.bugfixes.geophile.GeophileReplayerExample/data-25/
- experiment/src/test/resources/com.github.dakusui.jcunit.tests.bugfixes.geophile.GeophileReplayerExample/data-8/
- experiment/src/test/resources/com.github.dakusui.jcunit.tests.bugfixes.geophile.GeophileReplayerExample/data-22/
- experiment/src/test/resources/com.github.dakusui.jcunit.tests.bugfixes.geophile.GeophileReplayerExample/data-1/
- experiment/src/test/resources/com.github.dakusui.jcunit.tests.bugfixes.geophile.GeophileReplayerExample/data-14/
- experiment/src/test/resources/com.github.dakusui.jcunit.tests.bugfixes.geophile.GeophileReplayerExample/data-13/
- experiment/src/test/resources/com.github.dakusui.jcunit.tests.bugfixes.geophile.GeophileReplayerExample/data-6/
- experiment/src/test/resources/com.github.dakusui.jcunit.tests.bugfixes.geophile.GeophileReplayerExample/data-35/
- experiment/src/test/resources/com.github.dakusui.jcunit.tests.bugfixes.geophile.GeophileReplayerExample/data-32/
- experiment/src/test/resources/com.github.dakusui.jcunit.tests.bugfixes.geophile.GeophileReplayerExample/data-33/
- experiment/src/test/resources/com.github.dakusui.jcunit.tests.bugfixes.geophile.GeophileReplayerExample/data-34/
- experiment/src/test/resources/com.github.dakusui.jcunit.tests.bugfixes.geophile.GeophileReplayerExample/data-29/
- experiment/src/test/resources/com.github.dakusui.jcunit.tests.bugfixes.geophile.GeophileReplayerExample/data-3/
- experiment/src/test/resources/com.github.dakusui.jcunit.tests.bugfixes.geophile.GeophileReplayerExample/data-16/
- experiment/src/test/resources/com.github.dakusui.jcunit.tests.bugfixes.geophile.GeophileReplayerExample/data-11/
- experiment/src/test/resources/com.github.dakusui.jcunit.tests.bugfixes.geophile.GeophileReplayerExample/data-4/
- experiment/src/test/resources/com.github.dakusui.jcunit.tests.bugfixes.geophile.GeophileReplayerExample/data-18/
- experiment/src/test/resources/com.github.dakusui.jcunit.tests.bugfixes.geophile.GeophileReplayerExample/data-27/
- experiment/src/test/resources/com.github.dakusui.jcunit.tests.bugfixes.geophile.GeophileReplayerExample/data-20/
- experiment/src/test/resources/com.github.dakusui.jcunit.tests.bugfixes.geophile.GeophileReplayerExample/data-21/
- experiment/src/test/resources/com.github.dakusui.jcunit.tests.bugfixes.geophile.GeophileReplayerExample/data-19/
- experiment/src/test/resources/com.github.dakusui.jcunit.tests.bugfixes.geophile.GeophileReplayerExample/data-26/
- experiment/src/test/resources/com.github.dakusui.jcunit.tests.bugfixes.geophile.GeophileReplayerExample/data-5/
- experiment/src/test/resources/com.github.dakusui.jcunit.tests.bugfixes.geophile.GeophileReplayerExample/data-10/
- experiment/src/test/resources/com.github.dakusui.jcunit.tests.bugfixes.geophile.GeophileReplayerExample/data-28/
- experiment/src/test/resources/com.github.dakusui.jcunit.tests.bugfixes.geophile.GeophileReplayerExample/data-17/
- experiment/src/test/resources/com.github.dakusui.jcunit.tests.bugfixes.geophile.GeophileReplayerExample/data-2/
- experiment/src/test/resources/bin/acts_3.0.jar
- experiment/src/test/resources/bin/Mac OS X/
- experiment/src/test/resources/pregenerated-cas/.DS_Store
- __MACOSX/experiment/src/test/resources/pregenerated-cas/._.DS_Store
- experiment/src/test/resources/pregenerated-cas/3/
- experiment/src/test/resources/pregenerated-cas/2/
- experiment/src/test/resources/models/ICSE15_HHSA_Benchmarks/
- experiment/src/test/resources/models/Real/
- experiment/src/test/resources/models/IBM/
- experiment/src/test/resources/models/Synthetic/
- experiment/src/test/resources/models/format/
- experiment/src/test/resources/com.github.dakusui.jcunit.tests.plugins.caengines.ReplayerTest.TestClass/data-0/
- experiment/src/test/resources/com.github.dakusui.jcunit.tests.plugins.caengines.ReplayerTest.TestClass/data-1/
- experiment/src/test/resources/com.github.dakusui.jcunit.examples.recorderreplayer.ReplayerExample/data-0/
- experiment/src/test/resources/com.github.dakusui.jcunit.examples.recorderreplayer.ReplayerExample/data-1/
- experiment/src/test/resources/com.github.dakusui.jcunit.tests.caengines.ReplayerTest.TestClass/data-0/
- experiment/src/test/resources/com.github.dakusui.jcunit.tests.caengines.ReplayerTest.TestClass/data-1/
- experiment/src/test/java/com/github/
- experiment/src/site/resources/style/jcunit-style-intellij.jar
- experiment/src/site/resources/style/jcunit-style-eclipse.xml
- experiment/src/site/docs/ThePipeline/Slide2.jpg
- experiment/src/site/docs/ThePipeline/Slide1.jpg
- experiment/src/site/docs/ThePipeline/ThePipeline.odg
- experiment/src/main/java/com/github/
- experiment/src/test/resources/testresults/CHOICE_ORDER_IMPROVEMENT/t=3_scratch_synthetic-1612241020767/
- experiment/src/test/resources/testresults/CHOICE_ORDER_IMPROVEMENT/t=2_scratch_synthetic_wpjoin+pict_1613700177401/
- experiment/src/test/resources/testresults/CHOICE_ORDER_IMPROVEMENT/t=2,3_VSCA_synthetic_acts_1604300926034/
- experiment/src/test/resources/testresults/CHOICE_ORDER_IMPROVEMENT/.DS_Store
- __MACOSX/experiment/src/test/resources/testresults/CHOICE_ORDER_IMPROVEMENT/._.DS_Store
- experiment/src/test/resources/testresults/CHOICE_ORDER_IMPROVEMENT/t=3_scratch_casa_all-1612754279405/
- experiment/src/test/resources/testresults/CHOICE_ORDER_IMPROVEMENT/images/
- experiment/src/test/resources/testresults/CHOICE_ORDER_IMPROVEMENT/t=2_scratch_synthetic_acts_1612917260893/
- experiment/src/test/resources/testresults/CHOICE_ORDER_IMPROVEMENT/t=2,3_VSCA_synthetic_wpjoin-1612744730255/
- experiment/src/test/resources/testresults/CHOICE_ORDER_IMPROVEMENT/t=2_scratch_casa_all-1612754176496/
- experiment/src/test/resources/testresults/CHOICE_ORDER_IMPROVEMENT/t=2_scratch_synthetic_wpjoin+acts_1612912245135/
- experiment/src/test/resources/testresults/CHOICE_ORDER_IMPROVEMENT/t=2,4_VSCA_synthetic-1612451361374/
- experiment/src/test/resources/testresults/CHOICE_ORDER_IMPROVEMENT/t=3_scratch_synthetic_pict_1612768543831/
- experiment/src/test/resources/testresults/CHOICE_ORDER_IMPROVEMENT/t=2_incremental_synthetic-1612686331799/
- experiment/src/test/resources/testresults/CHOICE_ORDER_IMPROVEMENT/t=2_scratch_synthetic_forbiddentuples-1612300544750/
- experiment/src/test/resources/testresults/CHOICE_ORDER_IMPROVEMENT/t=3_scratch_synthetic_wpjoin+pict_1613710877850/
- experiment/src/test/resources/testresults/CHOICE_ORDER_IMPROVEMENT/t=3_incremental_synthetic-1612547684327/
- experiment/src/test/resources/testresults/CHOICE_ORDER_IMPROVEMENT/t=2_scratch_synthetic_pict-1612739816998/
- experiment/src/test/resources/testresults/CHOICE_ORDER_IMPROVEMENT/t=5_scratch_synthetic-1612457501622/
- experiment/src/test/resources/testresults/CHOICE_ORDER_IMPROVEMENT/t=4_scratch_casa_1612755501076/
- experiment/src/test/resources/testresults/CHOICE_ORDER_IMPROVEMENT/t=4_scratch_synthetic-1612282004153/
- experiment/src/test/resources/testresults/CHOICE_ORDER_IMPROVEMENT/t=3_incremental_synthetic_cont-1612568428989/
- experiment/src/test/resources/testresults/Summary/peerj-wpjoin-result.xlsx
- experiment/src/test/resources/testresults/Summary/peerj-wpjoin-result-summary.xlsx
- experiment/src/test/resources/com.github.dakusui.jcunit.tests.bugfixes.geophile.GeophileReplayerExample/data-31/testcase.ser
- experiment/src/test/resources/com.github.dakusui.jcunit.tests.bugfixes.geophile.GeophileReplayerExample/data-30/testcase.ser
- experiment/src/test/resources/com.github.dakusui.jcunit.tests.bugfixes.geophile.GeophileReplayerExample/data-7/testcase.ser
- experiment/src/test/resources/com.github.dakusui.jcunit.tests.bugfixes.geophile.GeophileReplayerExample/data-12/testcase.ser
- experiment/src/test/resources/com.github.dakusui.jcunit.tests.bugfixes.geophile.GeophileReplayerExample/data-15/testcase.ser
- experiment/src/test/resources/com.github.dakusui.jcunit.tests.bugfixes.geophile.GeophileReplayerExample/data-0/testcase.ser
- experiment/src/test/resources/com.github.dakusui.jcunit.tests.bugfixes.geophile.GeophileReplayerExample/data-9/testcase.ser
- experiment/src/test/resources/com.github.dakusui.jcunit.tests.bugfixes.geophile.GeophileReplayerExample/data-23/testcase.ser
- experiment/src/test/resources/com.github.dakusui.jcunit.tests.bugfixes.geophile.GeophileReplayerExample/data-24/testcase.ser
- experiment/src/test/resources/com.github.dakusui.jcunit.tests.bugfixes.geophile.GeophileReplayerExample/data-25/testcase.ser
- experiment/src/test/resources/com.github.dakusui.jcunit.tests.bugfixes.geophile.GeophileReplayerExample/data-8/testcase.ser
- experiment/src/test/resources/com.github.dakusui.jcunit.tests.bugfixes.geophile.GeophileReplayerExample/data-22/testcase.ser
- experiment/src/test/resources/com.github.dakusui.jcunit.tests.bugfixes.geophile.GeophileReplayerExample/data-1/testcase.ser
- experiment/src/test/resources/com.github.dakusui.jcunit.tests.bugfixes.geophile.GeophileReplayerExample/data-1/exception.ser
- experiment/src/test/resources/com.github.dakusui.jcunit.tests.bugfixes.geophile.GeophileReplayerExample/data-14/testcase.ser
- experiment/src/test/resources/com.github.dakusui.jcunit.tests.bugfixes.geophile.GeophileReplayerExample/data-13/testcase.ser
- experiment/src/test/resources/com.github.dakusui.jcunit.tests.bugfixes.geophile.GeophileReplayerExample/data-6/testcase.ser
- experiment/src/test/resources/com.github.dakusui.jcunit.tests.bugfixes.geophile.GeophileReplayerExample/data-35/testcase.ser
- experiment/src/test/resources/com.github.dakusui.jcunit.tests.bugfixes.geophile.GeophileReplayerExample/data-32/testcase.ser
- experiment/src/test/resources/com.github.dakusui.jcunit.tests.bugfixes.geophile.GeophileReplayerExample/data-33/testcase.ser
- experiment/src/test/resources/com.github.dakusui.jcunit.tests.bugfixes.geophile.GeophileReplayerExample/data-34/testcase.ser
- experiment/src/test/resources/com.github.dakusui.jcunit.tests.bugfixes.geophile.GeophileReplayerExample/data-29/testcase.ser
- experiment/src/test/resources/com.github.dakusui.jcunit.tests.bugfixes.geophile.GeophileReplayerExample/data-3/testcase.ser
- experiment/src/test/resources/com.github.dakusui.jcunit.tests.bugfixes.geophile.GeophileReplayerExample/data-16/testcase.ser
- experiment/src/test/resources/com.github.dakusui.jcunit.tests.bugfixes.geophile.GeophileReplayerExample/data-11/testcase.ser
- experiment/src/test/resources/com.github.dakusui.jcunit.tests.bugfixes.geophile.GeophileReplayerExample/data-4/testcase.ser
- experiment/src/test/resources/com.github.dakusui.jcunit.tests.bugfixes.geophile.GeophileReplayerExample/data-18/testcase.ser
- experiment/src/test/resources/com.github.dakusui.jcunit.tests.bugfixes.geophile.GeophileReplayerExample/data-27/testcase.ser
- experiment/src/test/resources/com.github.dakusui.jcunit.tests.bugfixes.geophile.GeophileReplayerExample/data-20/testcase.ser
- experiment/src/test/resources/com.github.dakusui.jcunit.tests.bugfixes.geophile.GeophileReplayerExample/data-21/testcase.ser
- experiment/src/test/resources/com.github.dakusui.jcunit.tests.bugfixes.geophile.GeophileReplayerExample/data-19/testcase.ser
- experiment/src/test/resources/com.github.dakusui.jcunit.tests.bugfixes.geophile.GeophileReplayerExample/data-26/testcase.ser
- experiment/src/test/resources/com.github.dakusui.jcunit.tests.bugfixes.geophile.GeophileReplayerExample/data-5/testcase.ser
- experiment/src/test/resources/com.github.dakusui.jcunit.tests.bugfixes.geophile.GeophileReplayerExample/data-10/testcase.ser
- experiment/src/test/resources/com.github.dakusui.jcunit.tests.bugfixes.geophile.GeophileReplayerExample/data-28/testcase.ser
- experiment/src/test/resources/com.github.dakusui.jcunit.tests.bugfixes.geophile.GeophileReplayerExample/data-17/testcase.ser
- experiment/src/test/resources/com.github.dakusui.jcunit.tests.bugfixes.geophile.GeophileReplayerExample/data-2/testcase.ser
- experiment/src/test/resources/com.github.dakusui.jcunit.tests.bugfixes.geophile.GeophileReplayerExample/data-2/exception.ser
- experiment/src/test/resources/bin/Mac OS X/pict
- experiment/src/test/resources/pregenerated-cas/3/4^40/
- experiment/src/test/resources/pregenerated-cas/3/4^20-BASIC_PLUS/
- experiment/src/test/resources/pregenerated-cas/3/4^10-BASIC/
- experiment/src/test/resources/pregenerated-cas/3/2^10/
- experiment/src/test/resources/pregenerated-cas/3/2^20/
- experiment/src/test/resources/pregenerated-cas/3/4^10-BASIC_PLUS/
- experiment/src/test/resources/pregenerated-cas/3/4^40-BASIC_PLUS/
- experiment/src/test/resources/pregenerated-cas/3/4^10/
- experiment/src/test/resources/pregenerated-cas/3/4^20-BASIC/
- experiment/src/test/resources/pregenerated-cas/3/4^20/
- experiment/src/test/resources/pregenerated-cas/3/4^40-BASIC/
- experiment/src/test/resources/pregenerated-cas/2/4^40/
- experiment/src/test/resources/pregenerated-cas/2/2^5/
- experiment/src/test/resources/pregenerated-cas/2/4^20-BASIC_PLUS/
- experiment/src/test/resources/pregenerated-cas/2/4^10-BASIC/
- experiment/src/test/resources/pregenerated-cas/2/2^10/
- experiment/src/test/resources/pregenerated-cas/2/4^10-BASIC_PLUS/
- experiment/src/test/resources/pregenerated-cas/2/4^40-BASIC_PLUS/
- experiment/src/test/resources/pregenerated-cas/2/4^10/
- experiment/src/test/resources/pregenerated-cas/2/4^20-BASIC/
- experiment/src/test/resources/pregenerated-cas/2/4^20/
- experiment/src/test/resources/pregenerated-cas/2/4^40-BASIC/
- experiment/src/test/resources/models/ICSE15_HHSA_Benchmarks/myra_sbse/
- experiment/src/test/resources/models/Real/2way/
- experiment/src/test/resources/models/Real/3way/
- experiment/src/test/resources/models/IBM/2way/
- experiment/src/test/resources/models/IBM/3way/
- experiment/src/test/resources/models/Synthetic/2way/
- experiment/src/test/resources/models/Synthetic/3way/
- experiment/src/test/resources/models/format/FORMAT.png
- experiment/src/test/resources/com.github.dakusui.jcunit.tests.plugins.caengines.ReplayerTest.TestClass/data-0/testcase.ser
- experiment/src/test/resources/com.github.dakusui.jcunit.tests.plugins.caengines.ReplayerTest.TestClass/data-1/testcase.ser
- experiment/src/test/resources/com.github.dakusui.jcunit.examples.recorderreplayer.ReplayerExample/data-0/testcase.ser
- experiment/src/test/resources/com.github.dakusui.jcunit.examples.recorderreplayer.ReplayerExample/data-1/testcase.ser
- experiment/src/test/resources/com.github.dakusui.jcunit.tests.caengines.ReplayerTest.TestClass/data-0/testcase.ser
- experiment/src/test/resources/com.github.dakusui.jcunit.tests.caengines.ReplayerTest.TestClass/data-1/testcase.ser
- experiment/src/test/java/com/github/dakusui/
- experiment/src/main/java/com/github/dakusui/
- experiment/src/test/resources/testresults/CHOICE_ORDER_IMPROVEMENT/t=3_scratch_synthetic-1612241020767/4^340/
- experiment/src/test/resources/testresults/CHOICE_ORDER_IMPROVEMENT/t=3_scratch_synthetic-1612241020767/4^160-BASIC_PLUS/
- experiment/src/test/resources/testresults/CHOICE_ORDER_IMPROVEMENT/t=3_scratch_synthetic-1612241020767/4^380-BASIC_PLUS/
- experiment/src/test/resources/testresults/CHOICE_ORDER_IMPROVEMENT/t=3_scratch_synthetic-1612241020767/4^240-BASIC_PLUS/
- experiment/src/test/resources/testresults/CHOICE_ORDER_IMPROVEMENT/t=3_scratch_synthetic-1612241020767/4^40/
- experiment/src/test/resources/testresults/CHOICE_ORDER_IMPROVEMENT/t=3_scratch_synthetic-1612241020767/4^240-BASIC/
- experiment/src/test/resources/testresults/CHOICE_ORDER_IMPROVEMENT/t=3_scratch_synthetic-1612241020767/4^180/
- experiment/src/test/resources/testresults/CHOICE_ORDER_IMPROVEMENT/t=3_scratch_synthetic-1612241020767/4^360-BASIC/
- experiment/src/test/resources/testresults/CHOICE_ORDER_IMPROVEMENT/t=3_scratch_synthetic-1612241020767/4^280-BASIC/
- experiment/src/test/resources/testresults/CHOICE_ORDER_IMPROVEMENT/t=3_scratch_synthetic-1612241020767/4^120/
- experiment/src/test/resources/testresults/CHOICE_ORDER_IMPROVEMENT/t=3_scratch_synthetic-1612241020767/4^120-BASIC/
- experiment/src/test/resources/testresults/CHOICE_ORDER_IMPROVEMENT/t=3_scratch_synthetic-1612241020767/4^20-BASIC_PLUS/
- experiment/src/test/resources/testresults/CHOICE_ORDER_IMPROVEMENT/t=3_scratch_synthetic-1612241020767/4^340-BASIC_PLUS/
- experiment/src/test/resources/testresults/CHOICE_ORDER_IMPROVEMENT/t=3_scratch_synthetic-1612241020767/4^340-BASIC/
- experiment/src/test/resources/testresults/CHOICE_ORDER_IMPROVEMENT/t=3_scratch_synthetic-1612241020767/4^260/
- experiment/src/test/resources/testresults/CHOICE_ORDER_IMPROVEMENT/t=3_scratch_synthetic-1612241020767/4^380-BASIC/
- experiment/src/test/resources/testresults/CHOICE_ORDER_IMPROVEMENT/t=3_scratch_synthetic-1612241020767/4^260-BASIC/
- experiment/src/test/resources/testresults/CHOICE_ORDER_IMPROVEMENT/t=3_scratch_synthetic-1612241020767/4^100-BASIC/
- experiment/src/test/resources/testresults/CHOICE_ORDER_IMPROVEMENT/t=3_scratch_synthetic-1612241020767/4^280-BASIC_PLUS/
- experiment/src/test/resources/testresults/CHOICE_ORDER_IMPROVEMENT/t=3_scratch_synthetic-1612241020767/4^180-BASIC/
- experiment/src/test/resources/testresults/CHOICE_ORDER_IMPROVEMENT/t=3_scratch_synthetic-1612241020767/4^220-BASIC_PLUS/
- experiment/src/test/resources/testresults/CHOICE_ORDER_IMPROVEMENT/t=3_scratch_synthetic-1612241020767/4^140-BASIC/
- experiment/src/test/resources/testresults/CHOICE_ORDER_IMPROVEMENT/t=3_scratch_synthetic-1612241020767/4^220-BASIC/
- experiment/src/test/resources/testresults/CHOICE_ORDER_IMPROVEMENT/t=3_scratch_synthetic-1612241020767/4^100-BASIC_PLUS/
- experiment/src/test/resources/testresults/CHOICE_ORDER_IMPROVEMENT/t=3_scratch_synthetic-1612241020767/4^300-BASIC/
- experiment/src/test/resources/testresults/CHOICE_ORDER_IMPROVEMENT/t=3_scratch_synthetic-1612241020767/4^80-BASIC_PLUS/
- experiment/src/test/resources/testresults/CHOICE_ORDER_IMPROVEMENT/t=3_scratch_synthetic-1612241020767/4^220/
- experiment/src/test/resources/testresults/CHOICE_ORDER_IMPROVEMENT/t=3_scratch_synthetic-1612241020767/4^280/
- experiment/src/test/resources/testresults/CHOICE_ORDER_IMPROVEMENT/t=3_scratch_synthetic-1612241020767/4^40-BASIC_PLUS/
- experiment/src/test/resources/testresults/CHOICE_ORDER_IMPROVEMENT/t=3_scratch_synthetic-1612241020767/4^320-BASIC_PLUS/
- experiment/src/test/resources/testresults/CHOICE_ORDER_IMPROVEMENT/t=3_scratch_synthetic-1612241020767/4^160/
- experiment/src/test/resources/testresults/CHOICE_ORDER_IMPROVEMENT/t=3_scratch_synthetic-1612241020767/4^160-BASIC/
- experiment/src/test/resources/testresults/CHOICE_ORDER_IMPROVEMENT/t=3_scratch_synthetic-1612241020767/4^300/
- experiment/src/test/resources/testresults/CHOICE_ORDER_IMPROVEMENT/t=3_scratch_synthetic-1612241020767/4^320-BASIC/
- experiment/src/test/resources/testresults/CHOICE_ORDER_IMPROVEMENT/t=3_scratch_synthetic-1612241020767/4^200-BASIC/
- experiment/src/test/resources/testresults/CHOICE_ORDER_IMPROVEMENT/t=3_scratch_synthetic-1612241020767/4^200-BASIC_PLUS/
- experiment/src/test/resources/testresults/CHOICE_ORDER_IMPROVEMENT/t=3_scratch_synthetic-1612241020767/4^120-BASIC_PLUS/
- experiment/src/test/resources/testresults/CHOICE_ORDER_IMPROVEMENT/t=3_scratch_synthetic-1612241020767/4^140/
- experiment/src/test/resources/testresults/CHOICE_ORDER_IMPROVEMENT/t=3_scratch_synthetic-1612241020767/4^20-BASIC/
- experiment/src/test/resources/testresults/CHOICE_ORDER_IMPROVEMENT/t=3_scratch_synthetic-1612241020767/4^320/
- experiment/src/test/resources/testresults/CHOICE_ORDER_IMPROVEMENT/t=3_scratch_synthetic-1612241020767/4^80/
- experiment/src/test/resources/testresults/CHOICE_ORDER_IMPROVEMENT/t=3_scratch_synthetic-1612241020767/4^20/
- experiment/src/test/resources/testresults/CHOICE_ORDER_IMPROVEMENT/t=3_scratch_synthetic-1612241020767/4^380/
- experiment/src/test/resources/testresults/CHOICE_ORDER_IMPROVEMENT/t=3_scratch_synthetic-1612241020767/4^300-BASIC_PLUS/
- experiment/src/test/resources/testresults/CHOICE_ORDER_IMPROVEMENT/t=3_scratch_synthetic-1612241020767/4^60-BASIC_PLUS/
- experiment/src/test/resources/testresults/CHOICE_ORDER_IMPROVEMENT/t=3_scratch_synthetic-1612241020767/4^200/
- experiment/src/test/resources/testresults/CHOICE_ORDER_IMPROVEMENT/t=3_scratch_synthetic-1612241020767/4^240/
- experiment/src/test/resources/testresults/CHOICE_ORDER_IMPROVEMENT/t=3_scratch_synthetic-1612241020767/4^140-BASIC_PLUS/
- experiment/src/test/resources/testresults/CHOICE_ORDER_IMPROVEMENT/t=3_scratch_synthetic-1612241020767/4^40-BASIC/
- experiment/src/test/resources/testresults/CHOICE_ORDER_IMPROVEMENT/t=3_scratch_synthetic-1612241020767/4^80-BASIC/
- experiment/src/test/resources/testresults/CHOICE_ORDER_IMPROVEMENT/t=3_scratch_synthetic-1612241020767/4^260-BASIC_PLUS/
- experiment/src/test/resources/testresults/CHOICE_ORDER_IMPROVEMENT/t=3_scratch_synthetic-1612241020767/4^360/
- experiment/src/test/resources/testresults/CHOICE_ORDER_IMPROVEMENT/t=3_scratch_synthetic-1612241020767/4^180-BASIC_PLUS/
- experiment/src/test/resources/testresults/CHOICE_ORDER_IMPROVEMENT/t=3_scratch_synthetic-1612241020767/4^360-BASIC_PLUS/
- experiment/src/test/resources/testresults/CHOICE_ORDER_IMPROVEMENT/t=3_scratch_synthetic-1612241020767/4^60/
- experiment/src/test/resources/testresults/CHOICE_ORDER_IMPROVEMENT/t=3_scratch_synthetic-1612241020767/4^100/
[truncated: 9,700 more entries]
