# Supplementary material for: Accelerating covering array generation by combinatorial join for industry scale software testing
Source: PeerJ Comput Sci. 2022 Feb 11;8:e720. doi: 10.7717/peerj-cs.720 (PMC9044240; doi:10.7717/peerj-cs.720)
Supplement: Supplemental Information 2 — The data set used in the experiments and the results of the experiments. [file peerj-cs-08-720-s002.zip › experiment/pom.xml]

<project xmlns="http://maven.apache.org/POM/4.0.0"
         xmlns:xsi="http://www.w3.org/2001/XMLSchema-instance"
         xsi:schemaLocation="http://maven.apache.org/POM/4.0.0 http://maven.apache.org/xsd/maven-4.0.0.xsd">
    <modelVersion>4.0.0</modelVersion>

    <groupId>com.github.dakusui</groupId>
    <artifactId>jcunit</artifactId>
    <version>0.8.18-SNAPSHOT</version>
    <description>Automated combinatorial testing framework on top of JUnit
    </description>
    <packaging>jar</packaging>

    <name>jcunit</name>
    <url>https://github.com/dakusui/jcunit</url>

    <licenses>
        <license>
            <name>Apache License, Version 2.0</name>
            <url>http://www.apache.org/licenses/LICENSE-2.0.txt</url>
            <distribution>repo</distribution>
        </license>
    </licenses>

    <scm>
        <connection>scm:git:git://github.com/dakusui/jcunit.git</connection>
        <developerConnection>scm:git:git@github.com:dakusui/jcunit.git
        </developerConnection>
        <url>http://dakusui.github.io/jcunit</url>
        <tag>jcunit-0.8.x</tag>
    </scm>

    <developers>
        <developer>
            <id>dakusui</id>
            <name>Hiroshi Ukai</name>
            <email>dakusui@gmail.com</email>
        </developer>
        <developer>
            <id>qxshower</id>
            <name>Xiao Qu</name>
            <email>xiao.qu@us.abb.com</email>
        </developer>
    </developers>

    <properties>
        <project.build.sourceEncoding>UTF-8</project.build.sourceEncoding>
    </properties>

    <dependencies>
        <dependency>
            <groupId>com.github.dakusui</groupId>
            <artifactId>combinatoradix</artifactId>
            <version>0.9.2</version>
        </dependency>
        <dependency>
            <groupId>com.github.dakusui</groupId>
            <artifactId>pcond</artifactId>
            <version>2.0.2</version>
        </dependency>
        <dependency>
            <groupId>junit</groupId>
            <artifactId>junit</artifactId>
            <version>4.12</version>
            <scope>compile</scope>
            <optional>true</optional>
        </dependency>
        <dependency>
            <groupId>com.github.dakusui</groupId>
            <artifactId>thincrest</artifactId>
            <version>3.6.0</version>
        </dependency>
        <dependency>
            <groupId>org.mockito</groupId>
            <artifactId>mockito-core</artifactId>
            <version>1.9.5</version>
            <scope>test</scope>
            <optional>true</optional>
        </dependency>
        <dependency>
            <groupId>org.slf4j</groupId>
            <artifactId>slf4j-api</artifactId>
            <version>1.7.25</version>
        </dependency>
        <dependency>
            <groupId>org.apache.logging.log4j</groupId>
            <artifactId>log4j-api</artifactId>
            <version>2.7</version>
        </dependency>
        <dependency>
            <groupId>org.apache.logging.log4j</groupId>
            <artifactId>log4j-core</artifactId>
            <version>2.7</version>
        </dependency>
        <dependency>
            <groupId>com.github.dakusui</groupId>
            <artifactId>actionunit</artifactId>
            <version>5.2.3</version>
            <exclusions>
                <exclusion>
                    <artifactId>processstreamer</artifactId>
                    <groupId>com.github.dakusui</groupId>
                </exclusion>
            </exclusions>
        </dependency>
        <dependency>
            <groupId>com.github.dakusui</groupId>
            <artifactId>processstreamer</artifactId>
            <version>1.0.3</version>
        </dependency>
    </dependencies>

    <build>
        <plugins>
            <plugin>
                <groupId>org.apache.maven.plugins</groupId>
                <artifactId>maven-compiler-plugin</artifactId>
                <version>3.1</version>
                <configuration>
                    <source>1.8</source>
                    <target>1.8</target>
                    <compilerArgs>
                        <arg>-Xlint</arg>
                    </compilerArgs>
                </configuration>
            </plugin>
            <plugin>
                <groupId>org.apache.maven.plugins</groupId>
                <artifactId>maven-release-plugin</artifactId>
                <version>2.5</version>
                <configuration>
                    <arguments>-Dgpg.passphrase=${gpg.passphrase}</arguments>
                </configuration>
            </plugin>
            <plugin>
                <groupId>org.apache.maven.plugins</groupId>
                <artifactId>maven-javadoc-plugin</artifactId>
                <version>2.10.4</version>
                <configuration>
                    <subpackages>com.github.dakusui.jcunit8
                    </subpackages>
                </configuration>
            </plugin>
            <!-- plugin>
                <groupId>org.codehaus.mojo</groupId>
                <artifactId>cobertura-maven-plugin</artifactId>
                <version>2.7</version>
                <configuration>
                    <formats>
                        <format>html</format>
                        <format>xml</format>
                    </formats>
                    <check />
                </configuration>
            </plugin -->
            <plugin>
                <!-- Run with mvn org.pitest:pitest-maven:mutationCoverage -->
                <groupId>org.pitest</groupId>
                <artifactId>pitest-maven</artifactId>
                <version>1.2.0</version>
                <configuration>
                    <targetClasses>
                        <param>com.github.dakusui.jcunit.*</param>
                        <param>com.github.dakusui.jcunit8.*</param>
                    </targetClasses>
                    <targetTests>
                        <param>*Test</param>
                    </targetTests>
                </configuration>
            </plugin>
        </plugins>
    </build>


    <distributionManagement>
        <snapshotRepository>
            <id>sonatype-nexus-snapshots</id>
            <name>Sonatype Nexus snapshot repository</name>
            <url>https://oss.sonatype.org/content/repositories/snapshots</url>
        </snapshotRepository>
        <repository>
            <id>sonatype-nexus-staging</id>
            <name>Sonatype Nexus release repository</name>
            <url>https://oss.sonatype.org/service/local/staging/deploy/maven2/
            </url>
        </repository>
    </distributionManagement>

    <profiles>
        <profile>
            <id>release-sign-artifacts</id>
            <activation>
                <property>
                    <name>performRelease</name>
                    <value>true</value>
                </property>
            </activation>
            <build>
                <plugins>
                    <plugin>
                        <groupId>org.apache.maven.plugins</groupId>
                        <artifactId>maven-gpg-plugin</artifactId>
                        <version>1.4</version>
                        <configuration>
                            <passphrase>${gpg.passphrase}</passphrase>
                        </configuration>
                        <executions>
                            <execution>
                                <id>sign-artifacts</id>
                                <phase>verify</phase>
                                <goals>
                                    <goal>sign</goal>
                                </goals>
                            </execution>
                        </executions>
                    </plugin>
                </plugins>
            </build>
        </profile>
    </profiles>
</project>
