# Supplementary material for: Accelerating covering array generation by combinatorial join for industry scale software testing
Source: PeerJ Comput Sci. 2022 Feb 11;8:e720. doi: 10.7717/peerj-cs.720 (PMC9044240; doi:10.7717/peerj-cs.720)
Supplement: Supplemental Information 2 — The data set used in the experiments and the results of the experiments. [file peerj-cs-08-720-s002.zip › experiment/src/site/docs/ThePipeline/ThePipeline.odg]

## Slide: page1


Parameters and constraints
P
P
P
C
C
P
P
Split
Parameters and constraints
P
P
C
P
P
A constraint that involves non-simple parameter is present
Parameters and constraints
P
C
For each non-simple parameter involved in any constraint, create an independent parameter space that contains the parameter only
Engine
Decoded Covering Array
Extract
Parameter (Simple)
Merge
Parameters and constraints
P
P
P
C
C
P
P
Engine
Decoded Covering Array
Concretize
Test suite
Parameters and constraints
Parameter (Simple)
No constraint that involves non-simple parameter is present
Overview
See “Engine”

F
F
C
C
Encode’
Negative
Decoded Covering Array
Decoded Covering Array
Append


## Slide: page2

Factors and constraints
F
F
F
F
C
C
C
F
F

F
C

F
F
C
C
Factor Space
Covering Array
Covering Array
Covering Array
Covering Array
Partition
SAT
SAT
IPO-G
Join
Join
Covering Array
Parameters and constraints
P
P
P
C
C
P
P
Encode
No constraint that involves non-simple parameter is present
Decode
Decoded Covering Array
Decoded Covering Array
(seeds)
Covering array generation engine can be replaced by users


F
F
F
