# Supplementary material for: Accelerating covering array generation by combinatorial join for industry scale software testing
Source: PeerJ Comput Sci. 2022 Feb 11;8:e720. doi: 10.7717/peerj-cs.720 (PMC9044240; doi:10.7717/peerj-cs.720)
Supplement: Supplemental Information 2 — The data set used in the experiments and the results of the experiments. [file peerj-cs-08-720-s002.zip › experiment/src/test/resources/testresults/Summary/peerj-wpjoin-result-summary.xlsx]

## Sheet: Sheet1
GENERATION ENGINE	GENERATION MODE	STRENGTH	RANK	OUTPUT DEGREE	CONSTRAINT SET	TIME(W/O JOIN)	TIME(W/ JOIN)	ACCELERATION	SIZE(W/O JOIN)	SIZE(W/ JOIN)	PENALTY
ACTS	SCRATCH	5	4	20	NONE	12721	54122	-3.25454	5746	6187	0.076749
ACTS	SCRATCH	MIXED(2,4)	4	20	NONE	517	1615	-2.12379	760	721	-0.0513158
ACTS	SCRATCH	4	4	20	NONE	990	2259	-1.28182	1134	1405	0.238977
ACTS	SCRATCH	4	TCAS	-	-	823	1524	-0.851762	1435	1283	-0.105923
ACTS	SCRATCH	MIXED(2,3)	4	20	BASIC+	1493	2713	-0.817147	163	88	-0.460123
ACTS	SCRATCH	MIXED(2,4)	4	80	NONE	33141	48368	-0.459461	1735	1763	0.0161383
ACTS	SCRATCH	3	4	±	NONE	520	756	-0.453846	208	295	0.418269
ACTS	SCRATCH	2	4	20	NONE	469	663	-0.413646	41	75	0.829268
ACTS	SCRATCH	MIXED(2,4)	4	20	BASIC	3848	4834	-0.256237	774	773	-0.00129199
ACTS	SCRATCH	MIXED(2,3)	4	20	NONE	543	657	-0.209945	162	163	0.00617284
ACTS	SCRATCH	3	4	20	BASIC	1521	1778	-0.168968	228	455	0.995614
ACTS	SCRATCH	2	TCAS	-	-	446	498	-0.116592	100	120	0.2
ACTS	SCRATCH	2	REAL_SPINS	-	-	472	520	-0.101695	26	38	0.461538
ACTS	SCRATCH	3	TCAS	-	-	488	537	-0.10041	405	471	0.162963
ACTS	SCRATCH	MIXED(2,3)	4	20	BASIC	1316	1437	-0.0919453	166	191	0.150602
PICT	SCRATCH	2	4	20	NONE	189	204	-0.0793651	39	61	0.564103
ACTS	SCRATCH	3	REAL_BUGZILLA	-	-	572	596	-0.041958	68	104	0.529412
ACTS	SCRATCH	3	REAL_SPINS	-	-	497	516	-0.0382294	98	186	0.897959
ACTS	SCRATCH	2	4	20	BASIC+	1137	1176	-0.0343008	23	31	0.347826
ACTS	SCRATCH	MIXED(2,4)	4	80	BASIC	77464	80051	-0.0333962	1742	1786	0.0252583
ACTS	SCRATCH	2	REAL_SPINV	-	-	644	630	0.0217391	45	84	0.866667
ACTS	SCRATCH	2	REAL_GCC	-	-	719	698	0.0292072	23	30	0.304348
ACTS	INCREMENTAL(+10)	3	4	20	NONE	520	501	0.0365385	208	295	0.418269
ACTS	SCRATCH	3	REAL_SPINV	-	-	982	939	0.0437882	286	495	0.730769
ACTS	SCRATCH	2	REAL_BUGZILLA	-	-	499	476	0.0460922	19	28	0.473684
ACTS	SCRATCH	4	REAL_SPINS	-	-	610	559	0.0836066	393	520	0.323155
ACTS	SCRATCH	2	4	20	BASIC	998	873	0.125251	39	74	0.897436
ACTS	SCRATCH	MIXED(2,3)	4	380	BASIC+	151440	132032	0.128156	481	274	-0.430353
ACTS	SCRATCH	MIXED(2,3)	4	380	NONE	105895	92054	0.130705	478	516	0.0794979
ACTS	SCRATCH	MIXED(2,3)	4	380	BASIC	135889	113582	0.164156	479	521	0.0876827
ACTS	INCREMENTAL(+10)	2	4	20	NONE	455	376	0.173626	41	75	0.829268
ACTS	INCREMENTAL(+10)	2	4	20	BASIC+	1136	930	0.181338	23	31	0.347826
ACTS	SCRATCH	2	REAL_APACHE	-	-	939	712	0.241747	33	60	0.818182
ACTS	INCREMENTAL(+10)	2	4	20	BASIC	867	653	0.246828	39	74	0.897436
ACTS	SCRATCH	MIXED(2,4)	4	20	BASIC+	120610	84881	0.296236	290	297	0.0241379
ACTS	SCRATCH	2	4	980	NONE	4518	3035	0.328243	82	117	0.426829
ACTS	INCREMENTAL(+10)	3	4	20	BASIC	1624	1075	0.338054	228	455	0.995614
ACTS	SCRATCH	MIXED(2,4)	4	80	BASIC+	901925	595403	0.339853	785	806	0.0267516
ACTS	SCRATCH	3	REAL_APACHE	-	-	5151	3382	0.343428	173	269	0.554913
ACTS	SCRATCH	2	4	980	BASIC	11204	7056	0.370225	81	116	0.432099
ACTS	SCRATCH	3	4	20	BASIC+	4994	3077	0.383861	118	176	0.491525
ACTS	SCRATCH	3	REAL_GCC	-	-	5615	3251	0.421015	108	203	0.87963
ACTS	SCRATCH	5	4	20	BASIC	152855	86623	0.4333	6192	8637	0.394864
ACTS	SCRATCH	4	4	20	BASIC	8756	4884	0.442211	1236	1958	0.584142
ACTS	SCRATCH	2	4	980	BASIC+	21663	11059	0.489498	50	65	0.3
ACTS	SCRATCH	4	4	60	BASIC	247151	123471	0.500423	2041	4261	1.0877
ACTS	SCRATCH	4	4	60	BASIC+	909183	453700	0.500981	945	1817	0.922751
ACTS	INCREMENTAL(+10)	3	4	20	BASIC+	4541	2033	0.552301	118	176	0.491525
ACTS	SCRATCH	4	4	20	BASIC+	197244	82074	0.583896	537	729	0.357542
ACTS	SCRATCH	4	REAL_SPINV	-	-	18061	7508	0.584298	1631	2381	0.459841
ACTS	SCRATCH	4	4	60	NONE	196226	73864	0.623577	2027	4649	1.29354
ACTS	INCREMENTAL(+10)	2	4	980	NONE	6488	2075	0.680179	82	124	0.512195
PICT	SCRATCH	2	4	980	NONE	134769	30833	0.771216	81	94	0.160494
PICT	SCRATCH	3	4	20	NONE	4291	798	0.814029	226	363	0.606195
ACTS	INCREMENTAL(+10)	2	4	980	BASIC	13060	2227	0.829479	81	122	0.506173
ACTS	SCRATCH	3	4	380	NONE	1337237	220169	0.835355	562	1356	1.41281
ACTS	SCRATCH	3	4	380	BASIC	1230745	154848	0.874184	567	1214	1.14109
ACTS	SCRATCH	3	4	380	BASIC+	1396215	144222	0.896705	301	724	1.40532
ACTS	INCREMENTAL(+10)	2	4	980	BASIC+	25686	1296	0.949544	50	65	0.3
ACTS	SCRATCH	4	REAL_BUGZILLA	-	-	25117	1199	0.952263	242	376	0.553719
PICT	SCRATCH	3	4	380	NONE	2807515	103115	0.963272	403	692	0.717122
ACTS	INCREMENTAL(+10)	3	4	380	NONE	1243671	27537	0.977858	562	810	0.441281
ACTS	INCREMENTAL(+10)	3	4	380	BASIC	1240278	23615	0.98096	567	907	0.599647
ACTS	INCREMENTAL(+10)	3	4	380	BASIC+	987428	8830	0.991058	301	424	0.408638
PICT	SCRATCH	2	4	20	BASIC	N/A	N/A	#VALUE!	N/A	N/A	#VALUE!
PICT	SCRATCH	2	4	20	BASIC+	N/A	N/A	#VALUE!	N/A	N/A	#VALUE!
PICT	SCRATCH	3	4	20	BASIC			#DIV/0!			#DIV/0!
PICT	SCRATCH	3	4	20	BASIC+			#DIV/0!			#DIV/0!
PICT	SCRATCH	3	4	380	BASIC			#DIV/0!			#DIV/0!
PICT	SCRATCH	3	4	380	BASIC+			#DIV/0!			#DIV/0!
PICT	SCRATCH	2	4	980	BASIC	N/A	N/A	#VALUE!	N/A	N/A	#VALUE!
PICT	SCRATCH	2	4	980	BASIC+	N/A	N/A	#VALUE!	N/A	N/A	#VALUE!
ACTS	SCRATCH	4	REAL_APACHE	-	-	N/A	N/A	#VALUE!	N/A		#VALUE!
ACTS	SCRATCH	4	REAL_GCC	-	-	N/A	N/A	#VALUE!	N/A		#VALUE!
ACTS	SCRATCH	5	4	40	BASIC	N/A	4940900	#VALUE!	N/A	81300	#VALUE!
ACTS	SCRATCH	5	4	40	NONE	N/A	4773071	#VALUE!	N/A	45108	#VALUE!

## Sheet: Sheet2
	THEME	ENGINE	DATASET			ACCELERATION(MIN)	ACCELERATION(MAX)	SIZE PENALTY(MIN)	SIZE PENALTY(MAX)
SYNTHETIC	t=2,3	*	SYNTHETIC	*	LOWDEGREE	-212	81	-46	100
SYNTHETIC	SCRATCH	ACTS	SYNTHETIC	SCRATCH	HIGH DEGREE	33	90	30	141
SYNTHETIC	SCRATCH(t=2)	ACTS	SYNTHETIC	SCRATCH	t=2	33	49	30	43
SYNTHETIC	SCRATCH(t=3)	ACTS	SYNTHETIC	SCRATCH	t=3	84	87	114	141
SYNTHETIC	INCREMENTAL	ACTS	SYNTHETIC	INCREMENTAL	HIGH DEGREE	66	99	30	60
SYNTHETIC	MIXED	ACTS	SYNTHETIC	MIXED	HIGH DEGREE	-46	34	-43	9
SYNTHETIC	MIXED(SIMPLER_CONSTRAINT)	ACTS	SYNTHETIC	MIXED	NONE, BASIC	-46	13	2	8
SYNTHETIC	MIXED(COMPLEX_CONSTRAINT)	ACTS	SYNTHETIC	MIXED	BASIC+	13	34	-43	3
SYNTHETIC	t=4	ACTS	SYNTHETIC	SCRATCH	*	-128	62	24	129
SYNTHETIC	t=4	ACTS	SYNTHETIC	SCRATCH	HIGH DEGREE	50	58	36	92
SYNTHETIC	t=5	ACTS	SYNTHETIC	SCRATCH	*	-325	43	8	39
SYNTHETIC	t=2,3	PICT	SYNTHETIC	SCRATCH	HIGH DEGREE	77	96	16	72		BAD:	t=3
SYNTHETIC	t=2,3	PICT	SYNTHETIC	SCRATCH	t=2	77	77	16	16
SYNTHETIC	t=2,3	PICT	SYNTHETIC	SCRATCH	t=3	96	96	72	72
REALWORLD	REALWORLD	ACTS	REALWORLD	SCRATCH	-	-12	42	16	90
