# Supplementary material for: Accelerating covering array generation by combinatorial join for industry scale software testing
Source: PeerJ Comput Sci. 2022 Feb 11;8:e720. doi: 10.7717/peerj-cs.720 (PMC9044240; doi:10.7717/peerj-cs.720)
Supplement: Supplemental Information 2 — The data set used in the experiments and the results of the experiments. [file peerj-cs-08-720-s002.zip › experiment/src/test/resources/testresults/CHOICE_ORDER_IMPROVEMENT/t=2_scratch_synthetic_pict-1612739816998/README.txt]

With constraint BASIC -> 4^20 spent over 10 min. and did not finish
With constraint BASIC_PLUS -> 4^20 spent over 10 min. and did not finish
