# Supplementary material for: Accelerating covering array generation by combinatorial join for industry scale software testing
Source: PeerJ Comput Sci. 2022 Feb 11;8:e720. doi: 10.7717/peerj-cs.720 (PMC9044240; doi:10.7717/peerj-cs.720)
Supplement: Supplemental Information 2 — The data set used in the experiments and the results of the experiments. [file peerj-cs-08-720-s002.zip › experiment/src/test/resources/pregenerated-cas/3/4^40/acts.commandLine]

java -Ddoi=3 -Dalgo=ipog -Dchandler=solver -Doutput=csv -jar src/test/resources/bin/acts_3.0.jar src/test/resources/pregenerated-cas/3/4^40/acts.xml src/test/resources/pregenerated-cas/3/4^40/acts.ca
