# Supplementary material for: Accelerating covering array generation by combinatorial join for industry scale software testing
Source: PeerJ Comput Sci. 2022 Feb 11;8:e720. doi: 10.7717/peerj-cs.720 (PMC9044240; doi:10.7717/peerj-cs.720)
Supplement: Supplemental Information 2 — The data set used in the experiments and the results of the experiments. [file peerj-cs-08-720-s002.zip › experiment/src/test/resources/models/ICSE15_HHSA_Benchmarks/myra_sbse/benchmark_17_yue.constraints]

70
2
- 2 - 55
2
- 16 - 18
2
- 10 - 49
2
- 14 - 43
2
- 1 - 22
2
- 35 - 58
2
- 22 - 24
2
- 37 - 55
2
- 25 - 44
2
- 18 - 35
2
- 39 - 47
2
- 46 - 59
2
- 4 - 23
2
- 20 - 37
2
- 21 - 56
2
- 17 - 26
2
- 37 - 60
2
- 14 - 58
2
- 21 - 29
2
- 48 - 54
2
- 42 - 53
2
- 58 - 60
2
- 30 - 51
2
- 29 - 38
2
- 24 - 45
3
- 32 - 40 - 43
3
- 12 - 42 - 45
3
- 6 - 27 - 34
3
- 6 - 32 - 52
2
- 16 - 26
2
- 4 - 59
2
- 38 - 51
2
- 35 - 44
2
- 26 - 35
2
- 14 - 16
2
- 39 - 54
2
- 2 - 4
2
- 20 - 29
2
- 1 - 51
2
- 14 - 35
2
- 51 - 55
2
- 20 - 51
2
- 21 - 37
2
- 14 - 25
2
- 22 - 55
2
- 51 - 60
2
- 2 - 21
2
- 1 - 56
2
- 4 - 56
2
- 4 - 51
2
- 29 - 60
2
- 39 - 42
2
- 14 - 17
2
- 24 - 29
2
- 42 - 48
2
- 4 - 37
2
- 1 - 37
2
- 24 - 37
2
- 24 - 59
2
- 4 - 45
2
- 2 - 24
2
- 21 - 51
2
- 17 - 44
2
- 24 - 56
2
- 16 - 44
2
- 29 - 55
2
- 24 - 51
2
- 4 - 22
2
- 1 - 29
2
- 4 - 29
