# Supplementary material for: Accelerating covering array generation by combinatorial join for industry scale software testing
Source: PeerJ Comput Sci. 2022 Feb 11;8:e720. doi: 10.7717/peerj-cs.720 (PMC9044240; doi:10.7717/peerj-cs.720)
Supplement: Supplemental Information 2 — The data set used in the experiments and the results of the experiments. [file peerj-cs-08-720-s002.zip › experiment/src/test/resources/models/ICSE15_HHSA_Benchmarks/myra_sbse/benchmark_1_yue.constraints]

478
2
- 7 - 35
2
- 8 - 37
2
- 21 - 37
2
- 38 - 43
2
- 35 - 36
2
- 22 - 40
2
- 28 - 42
2
- 30 - 36
2
- 36 - 43
2
- 6 - 8
2
- 23 - 41
2
- 3 - 39
2
- 19 - 42
2
- 15 - 41
2
- 16 - 33
2
- 1 - 41
2
- 1 - 23
2
- 5 - 26
2
- 21 - 39
2
- 24 - 36
3
- 1 - 39 - 42
3
- 13 - 36 - 41
3
- 15 - 24 - 41
4
- 17 - 34 - 36 - 40
2
- 1 - 96
2
- 6 - 35
2
- 1 - 119
2
- 1 - 64
2
- 1 - 34
2
- 35 - 177
2
- 35 - 89
2
- 1 - 37
2
- 1 - 179
2
- 35 - 58
2
- 35 - 203
2
- 35 - 162
2
- 35 - 46
2
- 35 - 159
2
- 35 - 214
2
- 35 - 93
2
- 1 - 7
2
- 1 - 152
2
- 1 - 4
2
- 35 - 201
2
- 35 - 210
2
- 1 - 36
2
- 35 - 85
2
- 1 - 79
2
- 35 - 192
2
- 1 - 161
2
- 35 - 126
2
- 35 - 198
2
- 1 - 104
2
- 1 - 26
2
- 1 - 220
2
- 1 - 22
2
- 35 - 43
2
- 35 - 44
2
- 1 - 138
2
- 35 - 176
2
- 1 - 151
2
- 35 - 53
2
- 1 - 210
2
- 1 - 141
2
- 5 - 35
2
- 1 - 17
2
- 1 - 105
2
- 35 - 199
2
- 35 - 55
2
- 1 - 91
2
- 1 - 57
2
- 1 - 190
2
- 35 - 216
2
- 35 - 160
2
- 1 - 164
2
- 1 - 84
2
- 1 - 54
2
- 1 - 60
2
- 35 - 133
2
- 35 - 120
2
- 1 - 197
2
- 35 - 124
2
- 35 - 221
2
- 1 - 160
2
- 1 - 27
2
- 35 - 123
2
- 1 - 125
2
- 1 - 78
2
- 1 - 10
2
- 35 - 166
2
- 35 - 165
2
- 35 - 139
2
- 1 - 102
2
- 1 - 219
2
- 1 - 66
2
- 35 - 207
2
- 8 - 28
2
- 35 - 54
2
- 1 - 53
2
- 35 - 151
2
- 35 - 61
2
- 35 - 114
2
- 1 - 72
2
- 35 - 170
2
- 1 - 35
2
- 35 - 96
2
- 35 - 66
2
- 13 - 35
2
- 1 - 6
2
- 28 - 35
2
- 35 - 156
2
- 28 - 36
2
- 1 - 145
2
- 1 - 146
2
- 1 - 180
2
- 35 - 90
2
- 1 - 128
2
- 1 - 28
2
- 26 - 35
2
- 1 - 44
2
- 1 - 130
2
- 30 - 35
2
- 35 - 103
2
- 1 - 187
2
- 1 - 95
2
- 1 - 117
2
- 1 - 65
2
- 1 - 77
2
- 1 - 126
2
- 1 - 167
2
- 1 - 99
2
- 35 - 189
2
- 1 - 129
2
- 1 - 52
2
- 1 - 199
2
- 1 - 147
2
- 35 - 167
2
- 1 - 12
2
- 35 - 70
2
- 1 - 191
2
- 1 - 155
2
- 1 - 42
2
- 35 - 59
2
- 1 - 205
2
- 1 - 31
2
- 1 - 143
2
- 25 - 35
2
- 35 - 111
2
- 35 - 107
2
- 35 - 220
2
- 1 - 103
2
- 1 - 82
2
- 35 - 109
2
- 1 - 150
2
- 12 - 35
2
- 1 - 183
2
- 1 - 217
2
- 1 - 184
2
- 35 - 45
2
- 35 - 98
2
- 35 - 161
2
- 1 - 33
2
- 1 - 20
2
- 35 - 132
2
- 1 - 201
2
- 33 - 35
2
- 1 - 38
2
- 1 - 90
2
- 35 - 83
2
- 24 - 35
2
- 1 - 169
2
- 8 - 24
2
- 15 - 35
2
- 35 - 74
2
- 1 - 186
2
- 35 - 181
2
- 35 - 99
2
- 35 - 196
2
- 1 - 171
2
- 35 - 82
2
- 29 - 35
2
- 1 - 67
2
- 1 - 49
2
- 1 - 127
2
- 1 - 195
2
- 35 - 47
2
- 35 - 131
2
- 1 - 135
2
- 1 - 149
2
- 35 - 67
2
- 1 - 172
2
- 35 - 222
2
- 1 - 206
2
- 1 - 174
2
- 35 - 148
2
- 1 - 97
2
- 1 - 46
2
- 1 - 83
2
- 35 - 79
2
- 21 - 24
2
- 35 - 184
2
- 35 - 208
2
- 35 - 42
2
- 1 - 181
2
- 1 - 86
2
- 1 - 13
2
- 3 - 43
2
- 35 - 119
2
- 19 - 35
2
- 35 - 187
2
- 35 - 39
2
- 1 - 148
2
- 35 - 153
2
- 35 - 138
2
- 1 - 185
2
- 1 - 59
2
- 35 - 178
2
- 1 - 93
2
- 1 - 106
2
- 35 - 183
2
- 1 - 212
2
- 35 - 68
2
- 35 - 91
2
- 35 - 81
2
- 1 - 75
2
- 35 - 64
2
- 35 - 125
2
- 4 - 35
2
- 1 - 116
2
- 1 - 142
2
- 1 - 208
2
- 35 - 136
2
- 8 - 35
2
- 35 - 144
2
- 35 - 77
2
- 35 - 191
2
- 35 - 175
2
- 1 - 94
2
- 11 - 35
2
- 1 - 182
2
- 1 - 166
2
- 1 - 55
2
- 35 - 94
2
- 16 - 35
2
- 21 - 28
2
- 35 - 105
2
- 21 - 43
2
- 35 - 121
2
- 1 - 162
2
- 35 - 37
2
- 35 - 52
2
- 35 - 80
2
- 35 - 48
2
- 1 - 70
2
- 35 - 72
2
- 35 - 117
2
- 35 - 101
2
- 1 - 68
2
- 35 - 219
2
- 35 - 95
2
- 19 - 21
2
- 35 - 76
2
- 1 - 114
2
- 35 - 140
2
- 1 - 188
2
- 1 - 153
2
- 21 - 30
2
- 35 - 122
2
- 8 - 30
2
- 35 - 97
2
- 35 - 179
2
- 35 - 127
2
- 35 - 147
2
- 1 - 200
2
- 35 - 86
2
- 35 - 106
2
- 1 - 87
2
- 1 - 156
2
- 35 - 87
2
- 35 - 149
2
- 1 - 139
2
- 35 - 110
2
- 1 - 29
2
- 3 - 19
2
- 35 - 204
2
- 35 - 65
2
- 1 - 73
2
- 35 - 195
2
- 1 - 92
2
- 1 - 170
2
- 8 - 26
2
- 35 - 113
2
- 35 - 180
2
- 17 - 35
2
- 1 - 193
2
- 3 - 28
2
- 1 - 207
2
- 31 - 35
2
- 35 - 217
2
- 35 - 75
2
- 1 - 71
2
- 1 - 189
2
- 1 - 123
2
- 35 - 212
2
- 1 - 144
2
- 1 - 14
2
- 35 - 172
2
- 35 - 182
2
- 1 - 24
2
- 35 - 146
2
- 35 - 100
2
- 1 - 132
2
- 1 - 81
2
- 1 - 176
2
- 1 - 16
2
- 1 - 48
2
- 1 - 163
2
- 35 - 211
2
- 1 - 133
2
- 1 - 214
2
- 1 - 19
2
- 35 - 38
2
- 35 - 50
2
- 1 - 177
2
- 1 - 62
2
- 35 - 73
2
- 1 - 112
2
- 1 - 120
2
- 1 - 9
2
- 35 - 145
2
- 1 - 40
2
- 35 - 49
2
- 35 - 63
2
- 1 - 107
2
- 27 - 35
2
- 8 - 43
2
- 35 - 78
2
- 1 - 194
2
- 1 - 74
2
- 19 - 38
2
- 22 - 35
2
- 35 - 135
2
- 1 - 121
2
- 35 - 112
2
- 35 - 56
2
- 35 - 215
2
- 35 - 209
2
- 35 - 197
2
- 2 - 35
2
- 1 - 158
2
- 1 - 211
2
- 1 - 118
2
- 35 - 193
2
- 35 - 60
2
- 1 - 47
2
- 10 - 35
2
- 35 - 128
2
- 1 - 213
2
- 14 - 35
2
- 35 - 102
2
- 35 - 200
2
- 35 - 194
2
- 1 - 168
2
- 1 - 109
2
- 35 - 88
2
- 35 - 158
2
- 35 - 71
2
- 1 - 108
2
- 35 - 169
2
- 21 - 35
2
- 1 - 5
2
- 1 - 39
2
- 1 - 124
2
- 1 - 122
2
- 9 - 35
2
- 35 - 69
2
- 35 - 116
2
- 35 - 157
2
- 35 - 137
2
- 1 - 192
2
- 1 - 15
2
- 1 - 11
2
- 1 - 113
2
- 35 - 108
2
- 1 - 76
2
- 35 - 57
2
- 20 - 35
2
- 35 - 205
2
- 1 - 136
2
- 1 - 25
2
- 1 - 63
2
- 1 - 165
2
- 1 - 131
2
- 1 - 89
2
- 1 - 111
2
- 35 - 202
2
- 1 - 140
2
- 35 - 188
2
- 1 - 110
2
- 35 - 118
2
- 1 - 58
2
- 1 - 45
2
- 1 - 173
2
- 35 - 150
2
- 1 - 3
2
- 28 - 38
2
- 35 - 51
2
- 35 - 62
2
- 1 - 50
2
- 1 - 134
2
- 1 - 175
2
- 1 - 216
2
- 35 - 190
2
- 1 - 21
2
- 1 - 85
2
- 1 - 221
2
- 35 - 171
2
- 15 - 22
2
- 1 - 56
2
- 1 - 98
2
- 1 - 18
2
- 1 - 157
2
- 1 - 8
2
- 1 - 61
2
- 1 - 222
2
- 1 - 101
2
- 35 - 104
2
- 35 - 154
2
- 35 - 41
2
- 35 - 186
2
- 1 - 204
2
- 1 - 154
2
- 1 - 159
2
- 35 - 185
2
- 1 - 196
2
- 1 - 69
2
- 18 - 35
2
- 1 - 30
2
- 1 - 218
2
- 1 - 100
2
- 35 - 163
2
- 35 - 130
2
- 1 - 32
2
- 19 - 36
2
- 35 - 168
2
- 32 - 35
2
- 35 - 129
2
- 35 - 164
2
- 35 - 143
2
- 1 - 43
2
- 35 - 92
2
- 23 - 35
2
- 35 - 134
2
- 1 - 203
2
- 1 - 88
2
- 3 - 35
2
- 35 - 141
2
- 1 - 215
2
- 35 - 84
2
- 1 - 137
2
- 1 - 51
2
- 35 - 218
2
- 35 - 173
2
- 1 - 178
2
- 1 - 115
2
- 35 - 174
2
- 35 - 40
2
- 35 - 155
2
- 8 - 19
2
- 35 - 152
2
- 35 - 142
2
- 35 - 206
2
- 1 - 209
2
- 1 - 202
2
- 1 - 80
2
- 1 - 198
2
- 35 - 213
2
- 35 - 115
