# Supplementary material for: Accelerating covering array generation by combinatorial join for industry scale software testing
Source: PeerJ Comput Sci. 2022 Feb 11;8:e720. doi: 10.7717/peerj-cs.720 (PMC9044240; doi:10.7717/peerj-cs.720)
Supplement: Supplemental Information 2 — The data set used in the experiments and the results of the experiments. [file peerj-cs-08-720-s002.zip › experiment/src/test/resources/models/ICSE15_HHSA_Benchmarks/myra_sbse/benchmark_28_2way.model]

2
194
2 2 5 3 2 2 2 6 2 2 3 2 2 2 2 2 2 6 2 2 2 4 2 2 2 2 3 2 2 2 2 2 2 2 2 2 2 2 6 3 2 2 2 2 6 2 2 2 2 2 2 2 2 2 3 2 2 3 2 3 5 2 2 2 2 2 2 2 2 2 2 2 2 2 2 3 2 2 2 2 2 2 2 2 2 3 3 2 2 2 2 2 2 2 2 2 2 2 2 2 2 2 2 2 2 2 2 2 2 2 5 2 2 2 2 3 2 2 2 2 3 2 2 2 4 2 2 2 2 2 2 6 2 2 2 2 2 2 2 2 2 2 2 3 2 2 2 2 3 2 2 3 6 2 2 3 2 2 2 2 2 2 2 2 2 2 2 2 2 2 2 2 2 2 2 2 2 2 2 2 2 2 2 2 2 2 2 2 2 2 2 2 2 2
