# Supplementary material for: Accelerating covering array generation by combinatorial join for industry scale software testing
Source: PeerJ Comput Sci. 2022 Feb 11;8:e720. doi: 10.7717/peerj-cs.720 (PMC9044240; doi:10.7717/peerj-cs.720)
Supplement: Supplemental Information 2 — The data set used in the experiments and the results of the experiments. [file peerj-cs-08-720-s002.zip › experiment/src/test/resources/models/ICSE15_HHSA_Benchmarks/myra_sbse/benchmark_spins_yue.constraints]

13
2
- 2 - 4  
2
- 2 - 6  
2
- 2 - 28  
2
- 2 - 32  
2
- 2 - 33  
2
- 2 - 34  
2
- 2 - 36  
2
- 2 - 37  
2
- 2 - 38  
2
- 26 - 36  
2
- 26 - 37  
2
- 26 - 38  
2
- 8 - 9  
