# Supplementary material for: Accelerating covering array generation by combinatorial join for industry scale software testing
Source: PeerJ Comput Sci. 2022 Feb 11;8:e720. doi: 10.7717/peerj-cs.720 (PMC9044240; doi:10.7717/peerj-cs.720)
Supplement: Supplemental Information 2 — The data set used in the experiments and the results of the experiments. [file peerj-cs-08-720-s002.zip › experiment/src/test/resources/models/ICSE15_HHSA_Benchmarks/myra_sbse/benchmark_18_yue.constraints]

33
2
- 33 - 69
2
- 72 - 73
2
- 35 - 72
2
- 12 - 69
2
- 67 - 69
2
- 38 - 63
2
- 44 - 76
2
- 10 - 61
2
- 67 - 76
2
- 31 - 67
2
- 70 - 73
2
- 14 - 73
2
- 40 - 61
2
- 14 - 53
2
- 2 - 76
2
- 9 - 48
2
- 51 - 73
2
- 18 - 65
2
- 1 - 73
2
- 17 - 76
2
- 22 - 63
2
- 25 - 65
2
- 21 - 54
3
- 67 - 71 - 76
3
- 67 - 69 - 74
3
- 4 - 32 - 56
3
- 49 - 70 - 76
4
- 65 - 68 - 70 - 73
2
- 67 - 73
2
- 33 - 73
2
- 73 - 76
2
- 12 - 73
2
- 14 - 21
