# Supplementary material for: Accelerating covering array generation by combinatorial join for industry scale software testing
Source: PeerJ Comput Sci. 2022 Feb 11;8:e720. doi: 10.7717/peerj-cs.720 (PMC9044240; doi:10.7717/peerj-cs.720)
Supplement: Supplemental Information 2 — The data set used in the experiments and the results of the experiments. [file peerj-cs-08-720-s002.zip › experiment/src/test/resources/models/ICSE15_HHSA_Benchmarks/myra_sbse/benchmark_25_yue.constraints]

56
2
- 8 - 64
2
- 6 - 52
2
- 45 - 51
2
- 2 - 48
2
- 30 - 36
2
- 40 - 66
2
- 51 - 65
2
- 20 - 65
2
- 24 - 61
2
- 38 - 61
2
- 6 - 66
2
- 16 - 46
2
- 1 - 39
2
- 30 - 49
2
- 11 - 21
2
- 43 - 51
2
- 26 - 33
2
- 40 - 57
2
- 3 - 46
2
- 48 - 56
2
- 28 - 45
2
- 28 - 40
2
- 46 - 64
3
- 16 - 39 - 45
3
- 31 - 60 - 65
3
- 50 - 62 - 65
4
- 9 - 35 - 38 - 63
2
- 24 - 65
2
- 38 - 40
2
- 24 - 40
2
- 6 - 48
2
- 62 - 65
2
- 48 - 65
2
- 38 - 65
2
- 1 - 6
2
- 6 - 24
2
- 1 - 65
2
- 6 - 20
2
- 30 - 40
2
- 30 - 61
2
- 48 - 61
2
- 20 - 40
2
- 30 - 65
2
- 30 - 56
2
- 6 - 38
2
- 40 - 62
2
- 40 - 48
2
- 6 - 30
2
- 1 - 40
2
- 30 - 39
2
- 6 - 62
2
- 6 - 51
2
- 39 - 48
2
- 1 - 61
2
- 40 - 51
2
- 2 - 30
