# Supplementary material for: Accelerating covering array generation by combinatorial join for industry scale software testing
Source: PeerJ Comput Sci. 2022 Feb 11;8:e720. doi: 10.7717/peerj-cs.720 (PMC9044240; doi:10.7717/peerj-cs.720)
Supplement: Supplemental Information 2 — The data set used in the experiments and the results of the experiments. [file peerj-cs-08-720-s002.zip › experiment/src/test/resources/models/ICSE15_HHSA_Benchmarks/myra_sbse/benchmark_22_yue.constraints]

1183
2
- 30 - 31
2
- 19 - 23
2
- 10 - 14
2
- 17 - 28
2
- 8 - 25
2
- 10 - 31
2
- 19 - 32
2
- 6 - 31
2
- 30 - 32
2
- 3 - 25
2
- 3 - 22
2
- 2 - 31
2
- 28 - 30
2
- 12 - 30
2
- 23 - 26
2
- 3 - 7
2
- 20 - 24
2
- 6 - 21
2
- 27 - 31
2
- 29 - 32
3
- 5 - 27 - 29
3
- 3 - 16 - 25
2
- 10 - 34
2
- 6 - 56
2
- 17 - 29
2
- 10 - 125
2
- 27 - 89
2
- 10 - 116
2
- 6 - 153
2
- 32 - 67
2
- 2 - 61
2
- 32 - 35
2
- 6 - 132
2
- 2 - 33
2
- 32 - 148
2
- 2 - 11
2
- 17 - 172
2
- 2 - 36
2
- 32 - 120
2
- 27 - 129
2
- 30 - 137
2
- 27 - 169
2
- 32 - 164
2
- 27 - 101
2
- 32 - 108
2
- 30 - 156
2
- 6 - 116
2
- 2 - 42
2
- 27 - 57
2
- 10 - 108
2
- 27 - 132
2
- 32 - 44
2
- 9 - 27
2
- 16 - 32
2
- 2 - 144
2
- 10 - 138
2
- 2 - 48
2
- 30 - 153
2
- 6 - 124
2
- 6 - 155
2
- 30 - 60
2
- 32 - 150
2
- 32 - 145
2
- 2 - 116
2
- 6 - 39
2
- 30 - 69
2
- 32 - 125
2
- 10 - 50
2
- 2 - 35
2
- 10 - 170
2
- 27 - 102
2
- 10 - 54
2
- 30 - 168
2
- 17 - 33
2
- 6 - 154
2
- 10 - 36
2
- 30 - 83
2
- 2 - 160
2
- 30 - 66
2
- 17 - 62
2
- 10 - 37
2
- 2 - 67
2
- 27 - 68
2
- 27 - 86
2
- 2 - 107
2
- 30 - 120
2
- 32 - 81
2
- 8 - 27
2
- 2 - 21
2
- 5 - 27
2
- 27 - 47
2
- 27 - 123
2
- 6 - 130
2
- 2 - 137
2
- 32 - 166
2
- 10 - 145
2
- 32 - 38
2
- 2 - 149
2
- 10 - 51
2
- 32 - 90
2
- 27 - 48
2
- 2 - 136
2
- 17 - 22
2
- 6 - 99
2
- 26 - 27
2
- 18 - 32
2
- 17 - 97
2
- 17 - 135
2
- 10 - 115
2
- 6 - 139
2
- 17 - 156
2
- 17 - 148
2
- 32 - 167
2
- 30 - 36
2
- 10 - 172
2
- 32 - 134
2
- 6 - 134
2
- 32 - 130
2
- 16 - 17
2
- 30 - 122
2
- 17 - 23
2
- 6 - 129
2
- 17 - 149
2
- 17 - 67
2
- 2 - 130
2
- 17 - 34
2
- 24 - 30
2
- 2 - 16
2
- 30 - 163
2
- 2 - 7
2
- 2 - 104
2
- 32 - 132
2
- 17 - 134
2
- 2 - 117
2
- 30 - 86
2
- 32 - 37
2
- 3 - 23
2
- 27 - 66
2
- 10 - 165
2
- 27 - 141
2
- 32 - 127
2
- 6 - 11
2
- 6 - 33
2
- 2 - 150
2
- 30 - 93
2
- 2 - 87
2
- 2 - 56
2
- 30 - 118
2
- 2 - 120
2
- 6 - 59
2
- 32 - 89
2
- 2 - 89
2
- 6 - 171
2
- 10 - 21
2
- 22 - 27
2
- 17 - 169
2
- 2 - 81
2
- 6 - 127
2
- 32 - 126
2
- 2 - 52
2
- 17 - 82
2
- 6 - 27
2
- 17 - 27
2
- 32 - 121
2
- 32 - 84
2
- 6 - 149
2
- 27 - 171
2
- 10 - 154
2
- 3 - 32
2
- 17 - 66
2
- 6 - 119
2
- 17 - 61
2
- 32 - 112
2
- 30 - 34
2
- 10 - 15
2
- 6 - 147
2
- 17 - 43
2
- 10 - 39
2
- 27 - 166
2
- 2 - 25
2
- 10 - 156
2
- 6 - 126
2
- 32 - 117
2
- 17 - 137
2
- 2 - 105
2
- 2 - 83
2
- 10 - 107
2
- 27 - 90
2
- 32 - 157
2
- 2 - 76
2
- 27 - 87
2
- 1 - 10
2
- 6 - 67
2
- 30 - 166
2
- 17 - 79
2
- 30 - 96
2
- 6 - 144
2
- 32 - 161
2
- 7 - 32
2
- 27 - 106
2
- 10 - 65
2
- 27 - 112
2
- 2 - 6
2
- 32 - 76
2
- 30 - 135
2
- 17 - 164
2
- 10 - 23
2
- 17 - 105
2
- 10 - 79
2
- 10 - 18
2
- 2 - 88
2
- 2 - 51
2
- 17 - 74
2
- 2 - 68
2
- 2 - 34
2
- 30 - 74
2
- 30 - 90
2
- 6 - 45
2
- 11 - 30
2
- 17 - 136
2
- 27 - 52
2
- 27 - 130
2
- 1 - 6
2
- 8 - 32
2
- 6 - 20
2
- 30 - 33
2
- 17 - 109
2
- 6 - 74
2
- 17 - 86
2
- 10 - 58
2
- 8 - 17
2
- 2 - 145
2
- 30 - 43
2
- 27 - 67
2
- 17 - 100
2
- 10 - 70
2
- 17 - 31
2
- 2 - 127
2
- 6 - 89
2
- 27 - 94
2
- 27 - 164
2
- 3 - 6
2
- 27 - 165
2
- 32 - 163
2
- 6 - 78
2
- 27 - 62
2
- 10 - 163
2
- 30 - 146
2
- 10 - 158
2
- 10 - 149
2
- 10 - 28
2
- 27 - 83
2
- 27 - 126
2
- 6 - 37
2
- 10 - 114
2
- 17 - 87
2
- 27 - 34
2
- 30 - 133
2
- 27 - 131
2
- 6 - 117
2
- 6 - 43
2
- 2 - 129
2
- 6 - 106
2
- 30 - 85
2
- 17 - 49
2
- 30 - 140
2
- 27 - 72
2
- 6 - 54
2
- 10 - 62
2
- 6 - 172
2
- 32 - 95
2
- 10 - 103
2
- 2 - 93
2
- 6 - 165
2
- 2 - 115
2
- 2 - 64
2
- 27 - 104
2
- 32 - 165
2
- 30 - 171
2
- 2 - 4
2
- 30 - 98
2
- 2 - 123
2
- 2 - 166
2
- 27 - 122
2
- 27 - 154
2
- 10 - 99
2
- 27 - 150
2
- 30 - 44
2
- 27 - 82
2
- 32 - 170
2
- 17 - 110
2
- 10 - 143
2
- 10 - 68
2
- 10 - 131
2
- 6 - 168
2
- 6 - 61
2
- 2 - 10
2
- 10 - 148
2
- 32 - 113
2
- 6 - 162
2
- 10 - 95
2
- 6 - 36
2
- 10 - 152
2
- 17 - 47
2
- 30 - 127
2
- 2 - 148
2
- 6 - 75
2
- 32 - 34
2
- 17 - 58
2
- 30 - 78
2
- 32 - 98
2
- 2 - 99
2
- 27 - 61
2
- 2 - 171
2
- 27 - 99
2
- 2 - 29
2
- 24 - 32
2
- 22 - 32
2
- 14 - 30
2
- 32 - 110
2
- 17 - 113
2
- 6 - 113
2
- 9 - 30
2
- 32 - 86
2
- 6 - 26
2
- 2 - 126
2
- 27 - 114
2
- 10 - 109
2
- 10 - 164
2
- 2 - 125
2
- 6 - 96
2
- 17 - 38
2
- 2 - 153
2
- 27 - 125
2
- 27 - 74
2
- 25 - 30
2
- 17 - 69
2
- 6 - 137
2
- 32 - 156
2
- 32 - 140
2
- 12 - 17
2
- 30 - 52
2
- 10 - 47
2
- 10 - 86
2
- 2 - 102
2
- 17 - 53
2
- 32 - 63
2
- 6 - 121
2
- 10 - 142
2
- 10 - 53
2
- 32 - 129
2
- 10 - 90
2
- 6 - 151
2
- 15 - 30
2
- 17 - 37
2
- 27 - 157
2
- 17 - 141
2
- 27 - 76
2
- 10 - 119
2
- 32 - 146
2
- 27 - 78
2
- 30 - 145
2
- 30 - 109
2
- 6 - 9
2
- 32 - 104
2
- 10 - 124
2
- 32 - 92
2
- 6 - 22
2
- 30 - 172
2
- 27 - 84
2
- 6 - 87
2
- 32 - 162
2
- 17 - 106
2
- 10 - 33
2
- 32 - 151
2
- 5 - 10
2
- 2 - 44
2
- 10 - 135
2
- 32 - 141
2
- 6 - 86
2
- 5 - 17
2
- 30 - 112
2
- 2 - 32
2
- 30 - 54
2
- 2 - 19
2
- 30 - 48
2
- 10 - 132
2
- 32 - 124
2
- 6 - 135
2
- 30 - 100
2
- 6 - 158
2
- 17 - 71
2
- 17 - 122
2
- 8 - 10
2
- 6 - 95
2
- 6 - 34
2
- 17 - 70
2
- 10 - 25
2
- 27 - 110
2
- 27 - 120
2
- 17 - 125
2
- 32 - 66
2
- 30 - 165
2
- 32 - 83
2
- 10 - 80
2
- 2 - 37
2
- 30 - 41
2
- 17 - 121
2
- 17 - 25
2
- 32 - 159
2
- 6 - 164
2
- 27 - 146
2
- 32 - 48
2
- 2 - 161
2
- 10 - 146
2
- 2 - 168
2
- 27 - 51
2
- 30 - 125
2
- 6 - 12
2
- 27 - 105
2
- 10 - 13
2
- 2 - 132
2
- 11 - 27
2
- 17 - 39
2
- 14 - 27
2
- 6 - 91
2
- 17 - 26
2
- 30 - 113
2
- 32 - 49
2
- 6 - 128
2
- 27 - 92
2
- 32 - 106
2
- 8 - 20
2
- 27 - 109
2
- 1 - 17
2
- 30 - 161
2
- 10 - 104
2
- 10 - 117
2
- 23 - 30
2
- 2 - 170
2
- 6 - 150
2
- 30 - 129
2
- 17 - 36
2
- 17 - 93
2
- 10 - 85
2
- 10 - 73
2
- 2 - 65
2
- 10 - 133
2
- 2 - 47
2
- 2 - 124
2
- 17 - 76
2
- 2 - 72
2
- 27 - 33
2
- 4 - 27
2
- 30 - 131
2
- 17 - 81
2
- 10 - 111
2
- 6 - 69
2
- 10 - 128
2
- 2 - 113
2
- 30 - 141
2
- 10 - 97
2
- 6 - 85
2
- 2 - 147
2
- 2 - 50
2
- 27 - 91
2
- 10 - 136
2
- 17 - 143
2
- 6 - 125
2
- 2 - 142
2
- 6 - 140
2
- 17 - 129
2
- 10 - 46
2
- 6 - 68
2
- 30 - 108
2
- 17 - 85
2
- 10 - 144
2
- 30 - 157
2
- 32 - 123
2
- 6 - 47
2
- 17 - 35
2
- 2 - 95
2
- 32 - 57
2
- 2 - 22
2
- 17 - 167
2
- 2 - 122
2
- 27 - 88
2
- 30 - 152
2
- 17 - 155
2
- 27 - 156
2
- 17 - 48
2
- 30 - 87
2
- 30 - 92
2
- 6 - 110
2
- 27 - 96
2
- 6 - 73
2
- 32 - 142
2
- 27 - 65
2
- 10 - 55
2
- 17 - 90
2
- 32 - 114
2
- 27 - 49
2
- 6 - 79
2
- 17 - 112
2
- 10 - 153
2
- 17 - 103
2
- 27 - 85
2
- 10 - 26
2
- 6 - 77
2
- 6 - 64
2
- 32 - 135
2
- 6 - 141
2
- 6 - 94
2
- 32 - 155
2
- 27 - 128
2
- 17 - 116
2
- 2 - 146
2
- 6 - 60
2
- 2 - 97
2
- 27 - 81
2
- 3 - 17
2
- 27 - 136
2
- 2 - 58
2
- 2 - 8
2
- 17 - 75
2
- 32 - 111
2
- 30 - 71
2
- 10 - 30
2
- 2 - 91
2
- 10 - 147
2
- 17 - 95
2
- 10 - 169
2
- 10 - 42
2
- 6 - 163
2
- 27 - 63
2
- 16 - 30
2
- 10 - 91
2
- 2 - 98
2
- 27 - 137
2
- 6 - 107
2
- 30 - 160
2
- 10 - 22
2
- 10 - 12
2
- 27 - 53
2
- 17 - 21
2
- 10 - 89
2
- 10 - 82
2
- 10 - 106
2
- 6 - 29
2
- 32 - 97
2
- 2 - 114
2
- 32 - 116
2
- 2 - 141
2
- 30 - 132
2
- 6 - 76
2
- 32 - 77
2
- 32 - 87
2
- 17 - 83
2
- 3 - 30
2
- 6 - 123
2
- 10 - 141
2
- 12 - 32
2
- 10 - 63
2
- 27 - 32
2
- 10 - 24
2
- 17 - 163
2
- 27 - 64
2
- 17 - 46
2
- 30 - 149
2
- 27 - 42
2
- 6 - 82
2
- 27 - 153
2
- 6 - 49
2
- 6 - 122
2
- 2 - 84
2
- 30 - 38
2
- 10 - 44
2
- 17 - 117
2
- 17 - 40
2
- 2 - 62
2
- 17 - 126
2
- 6 - 114
2
- 6 - 51
2
- 17 - 158
2
- 17 - 142
2
- 6 - 70
2
- 2 - 54
2
- 30 - 138
2
- 10 - 151
2
- 21 - 30
2
- 27 - 138
2
- 2 - 57
2
- 30 - 89
2
- 10 - 52
2
- 27 - 159
2
- 7 - 30
2
- 10 - 150
2
- 6 - 118
2
- 10 - 94
2
- 2 - 154
2
- 32 - 40
2
- 6 - 63
2
- 17 - 57
2
- 30 - 162
2
- 27 - 38
2
- 32 - 99
2
- 27 - 93
2
- 10 - 121
2
- 10 - 92
2
- 2 - 66
2
- 27 - 75
2
- 17 - 144
2
- 30 - 101
2
- 2 - 169
2
- 2 - 159
2
- 10 - 81
2
- 30 - 159
2
- 27 - 43
2
- 32 - 128
2
- 13 - 30
2
- 27 - 80
2
- 10 - 35
2
- 17 - 80
2
- 13 - 27
2
- 2 - 92
2
- 32 - 65
2
- 27 - 140
2
- 10 - 100
2
- 10 - 122
2
- 10 - 11
2
- 2 - 112
2
- 2 - 128
2
- 27 - 95
2
- 17 - 127
2
- 30 - 126
2
- 17 - 150
2
- 3 - 20
2
- 30 - 46
2
- 10 - 162
2
- 10 - 71
2
- 2 - 151
2
- 27 - 111
2
- 14 - 17
2
- 32 - 118
2
- 27 - 144
2
- 30 - 67
2
- 10 - 20
2
- 30 - 76
2
- 30 - 167
2
- 6 - 10
2
- 6 - 166
2
- 10 - 167
2
- 30 - 119
2
- 27 - 117
2
- 17 - 30
2
- 30 - 63
2
- 32 - 59
2
- 4 - 32
2
- 27 - 119
2
- 17 - 128
2
- 10 - 74
2
- 27 - 168
2
- 17 - 104
2
- 17 - 132
2
- 30 - 57
2
- 32 - 39
2
- 6 - 18
2
- 10 - 118
2
- 6 - 143
2
- 30 - 115
2
- 2 - 79
2
- 2 - 85
2
- 32 - 42
2
- 32 - 43
2
- 28 - 32
2
- 30 - 95
2
- 30 - 106
2
- 32 - 88
2
- 30 - 35
2
- 30 - 114
2
- 30 - 40
2
- 10 - 93
2
- 2 - 27
2
- 6 - 90
2
- 32 - 53
2
- 30 - 88
2
- 20 - 30
2
- 17 - 41
2
- 17 - 89
2
- 6 - 142
2
- 6 - 19
2
- 15 - 27
2
- 32 - 61
2
- 27 - 77
2
- 32 - 36
2
- 30 - 84
2
- 32 - 100
2
- 17 - 146
2
- 7 - 10
2
- 32 - 122
2
- 30 - 79
2
- 17 - 133
2
- 2 - 69
2
- 2 - 90
2
- 32 - 171
2
- 10 - 16
2
- 17 - 24
2
- 27 - 100
2
- 27 - 56
2
- 10 - 40
2
- 22 - 30
2
- 2 - 70
2
- 17 - 60
2
- 2 - 59
2
- 17 - 102
2
- 10 - 113
2
- 32 - 33
2
- 27 - 152
2
- 10 - 19
2
- 30 - 134
2
- 10 - 83
2
- 27 - 133
2
- 2 - 155
2
- 27 - 139
2
- 10 - 67
2
- 32 - 51
2
- 30 - 56
2
- 27 - 103
2
- 32 - 160
2
- 17 - 84
2
- 30 - 130
2
- 2 - 167
2
- 17 - 147
2
- 2 - 143
2
- 5 - 32
2
- 2 - 75
2
- 6 - 35
2
- 2 - 74
2
- 2 - 101
2
- 2 - 13
2
- 30 - 143
2
- 2 - 71
2
- 17 - 160
2
- 27 - 145
2
- 10 - 49
2
- 32 - 147
2
- 2 - 131
2
- 32 - 62
2
- 2 - 80
2
- 27 - 30
2
- 30 - 50
2
- 2 - 134
2
- 2 - 15
2
- 2 - 162
2
- 6 - 14
2
- 6 - 80
2
- 10 - 126
2
- 17 - 20
2
- 17 - 72
2
- 2 - 18
2
- 10 - 61
2
- 6 - 98
2
- 30 - 104
2
- 6 - 42
2
- 17 - 130
2
- 30 - 82
2
- 32 - 93
2
- 8 - 30
2
- 17 - 171
2
- 17 - 98
2
- 30 - 147
2
- 17 - 91
2
- 32 - 60
2
- 18 - 27
2
- 6 - 57
2
- 17 - 170
2
- 6 - 97
2
- 2 - 110
2
- 10 - 48
2
- 27 - 124
2
- 2 - 119
2
- 23 - 27
2
- 2 - 46
2
- 27 - 118
2
- 17 - 45
2
- 30 - 47
2
- 2 - 39
2
- 30 - 94
2
- 32 - 94
2
- 17 - 94
2
- 32 - 70
2
- 10 - 69
2
- 27 - 158
2
- 30 - 142
2
- 10 - 56
2
- 10 - 101
2
- 6 - 170
2
- 6 - 103
2
- 2 - 106
2
- 10 - 32
2
- 10 - 127
2
- 2 - 73
2
- 27 - 170
2
- 6 - 105
2
- 10 - 123
2
- 30 - 53
2
- 25 - 32
2
- 2 - 103
2
- 6 - 41
2
- 2 - 118
2
- 17 - 120
2
- 6 - 38
2
- 27 - 35
2
- 10 - 72
2
- 2 - 63
2
- 27 - 148
2
- 10 - 60
2
- 10 - 64
2
- 32 - 109
2
- 27 - 79
2
- 30 - 80
2
- 6 - 131
2
- 30 - 37
2
- 27 - 155
2
- 32 - 45
2
- 17 - 64
2
- 17 - 54
2
- 32 - 138
2
- 9 - 17
2
- 32 - 143
2
- 32 - 105
2
- 25 - 27
2
- 17 - 138
2
- 10 - 29
2
- 6 - 17
2
- 17 - 119
2
- 6 - 25
2
- 17 - 65
2
- 17 - 159
2
- 2 - 94
2
- 27 - 113
2
- 2 - 45
2
- 8 - 23
2
- 17 - 111
2
- 3 - 27
2
- 30 - 49
2
- 17 - 131
2
- 10 - 96
2
- 6 - 133
2
- 30 - 116
2
- 32 - 137
2
- 6 - 146
2
- 26 - 30
2
- 27 - 39
2
- 17 - 42
2
- 17 - 123
2
- 10 - 78
2
- 10 - 171
2
- 13 - 17
2
- 30 - 75
2
- 2 - 108
2
- 20 - 27
2
- 32 - 131
2
- 17 - 154
2
- 17 - 78
2
- 30 - 110
2
- 12 - 27
2
- 10 - 168
2
- 30 - 45
2
- 32 - 55
2
- 6 - 148
2
- 30 - 70
2
- 18 - 30
2
- 32 - 91
2
- 11 - 17
2
- 2 - 3
2
- 30 - 102
2
- 30 - 123
2
- 17 - 19
2
- 30 - 169
2
- 27 - 135
2
- 5 - 30
2
- 2 - 38
2
- 32 - 58
2
- 2 - 121
2
- 10 - 88
2
- 27 - 41
2
- 17 - 107
2
- 21 - 32
2
- 6 - 159
2
- 17 - 73
2
- 32 - 46
2
- 27 - 50
2
- 30 - 150
2
- 32 - 82
2
- 6 - 48
2
- 27 - 40
2
- 6 - 161
2
- 17 - 151
2
- 27 - 54
2
- 30 - 65
2
- 27 - 58
2
- 17 - 88
2
- 27 - 37
2
- 27 - 121
2
- 30 - 154
2
- 30 - 117
2
- 2 - 14
2
- 6 - 66
2
- 2 - 9
2
- 2 - 55
2
- 27 - 172
2
- 10 - 166
2
- 6 - 109
2
- 2 - 157
2
- 30 - 107
2
- 17 - 32
2
- 6 - 72
2
- 17 - 152
2
- 6 - 136
2
- 32 - 103
2
- 2 - 140
2
- 6 - 32
2
- 30 - 42
2
- 6 - 71
2
- 2 - 5
2
- 30 - 136
2
- 13 - 32
2
- 32 - 107
2
- 30 - 97
2
- 30 - 39
2
- 9 - 32
2
- 32 - 54
2
- 11 - 32
2
- 27 - 71
2
- 2 - 135
2
- 10 - 75
2
- 20 - 32
2
- 6 - 152
2
- 30 - 73
2
- 27 - 59
2
- 17 - 63
2
- 30 - 144
2
- 27 - 116
2
- 17 - 165
2
- 32 - 115
2
- 32 - 101
2
- 2 - 23
2
- 6 - 44
2
- 32 - 102
2
- 2 - 53
2
- 27 - 46
2
- 27 - 98
2
- 32 - 149
2
- 27 - 44
2
- 10 - 161
2
- 21 - 27
2
- 24 - 27
2
- 2 - 12
2
- 2 - 164
2
- 30 - 61
2
- 19 - 30
2
- 2 - 109
2
- 27 - 161
2
- 2 - 24
2
- 17 - 153
2
- 2 - 139
2
- 30 - 77
2
- 17 - 168
2
- 32 - 79
2
- 30 - 111
2
- 6 - 16
2
- 6 - 53
2
- 10 - 102
2
- 6 - 111
2
- 32 - 78
2
- 6 - 104
2
- 17 - 50
2
- 10 - 129
2
- 6 - 24
2
- 10 - 59
2
- 30 - 72
2
- 27 - 163
2
- 17 - 139
2
- 17 - 77
2
- 2 - 43
2
- 2 - 172
2
- 30 - 99
2
- 6 - 108
2
- 6 - 46
2
- 30 - 103
2
- 32 - 169
2
- 14 - 32
2
- 32 - 47
2
- 27 - 70
2
- 30 - 51
2
- 2 - 133
2
- 4 - 6
2
- 27 - 151
2
- 32 - 152
2
- 10 - 66
2
- 2 - 20
2
- 10 - 27
2
- 27 - 45
2
- 17 - 145
2
- 10 - 110
2
- 6 - 100
2
- 6 - 7
2
- 20 - 26
2
- 32 - 73
2
- 6 - 160
2
- 6 - 138
2
- 17 - 157
2
- 27 - 147
2
- 7 - 27
2
- 4 - 10
2
- 2 - 82
2
- 32 - 136
2
- 27 - 108
2
- 32 - 158
2
- 17 - 162
2
- 10 - 120
2
- 6 - 93
2
- 6 - 23
2
- 26 - 32
2
- 6 - 167
2
- 17 - 115
2
- 30 - 91
2
- 2 - 165
2
- 27 - 127
2
- 6 - 13
2
- 30 - 155
2
- 32 - 41
2
- 6 - 28
2
- 2 - 96
2
- 10 - 84
2
- 4 - 17
2
- 32 - 74
2
- 6 - 92
2
- 2 - 17
2
- 1 - 27
2
- 16 - 27
2
- 2 - 156
2
- 32 - 168
2
- 2 - 60
2
- 17 - 108
2
- 2 - 100
2
- 17 - 118
2
- 30 - 151
2
- 32 - 154
2
- 2 - 138
2
- 6 - 62
2
- 10 - 76
2
- 10 - 98
2
- 10 - 130
2
- 30 - 121
2
- 10 - 155
2
- 10 - 77
2
- 17 - 55
2
- 32 - 52
2
- 17 - 92
2
- 32 - 50
2
- 32 - 119
2
- 17 - 96
2
- 30 - 62
2
- 23 - 32
2
- 32 - 72
2
- 30 - 68
2
- 2 - 152
2
- 2 - 158
2
- 2 - 78
2
- 10 - 160
2
- 10 - 87
2
- 27 - 149
2
- 10 - 157
2
- 27 - 134
2
- 32 - 69
2
- 30 - 105
2
- 27 - 162
2
- 27 - 60
2
- 2 - 163
2
- 6 - 83
2
- 6 - 157
2
- 10 - 17
2
- 17 - 44
2
- 30 - 64
2
- 27 - 55
2
- 6 - 101
2
- 6 - 65
2
- 1 - 30
2
- 30 - 158
2
- 6 - 169
2
- 27 - 143
2
- 2 - 40
2
- 32 - 85
2
- 30 - 128
2
- 1 - 32
2
- 17 - 161
2
- 30 - 55
2
- 32 - 139
2
- 6 - 52
2
- 17 - 52
2
- 10 - 112
2
- 27 - 69
2
- 6 - 115
2
- 10 - 43
2
- 6 - 120
2
- 6 - 112
2
- 2 - 41
2
- 27 - 142
2
- 30 - 59
2
- 32 - 96
2
- 6 - 15
2
- 6 - 84
2
- 32 - 68
2
- 2 - 86
2
- 32 - 64
2
- 6 - 145
2
- 17 - 101
2
- 17 - 56
2
- 32 - 75
2
- 6 - 40
2
- 6 - 81
2
- 32 - 133
2
- 30 - 170
2
- 27 - 73
2
- 32 - 144
2
- 10 - 45
2
- 27 - 167
2
- 2 - 111
2
- 27 - 107
2
- 2 - 49
2
- 6 - 156
2
- 6 - 8
2
- 10 - 139
2
- 10 - 137
2
- 17 - 68
2
- 17 - 166
2
- 17 - 124
2
- 3 - 10
2
- 2 - 77
2
- 27 - 160
2
- 10 - 134
2
- 27 - 97
2
- 2 - 28
2
- 27 - 115
2
- 10 - 140
2
- 27 - 29
2
- 6 - 50
2
- 32 - 71
2
- 10 - 159
2
- 6 - 88
2
- 6 - 58
2
- 30 - 124
2
- 30 - 139
2
- 7 - 17
2
- 10 - 105
2
- 32 - 153
2
- 6 - 30
2
- 30 - 58
2
- 17 - 99
2
- 6 - 55
2
- 17 - 59
2
- 17 - 114
2
- 32 - 56
2
- 10 - 38
2
- 17 - 140
2
- 32 - 172
2
- 2 - 30
2
- 15 - 17
2
- 6 - 102
2
- 30 - 148
2
- 4 - 30
2
- 15 - 32
2
- 10 - 41
2
- 2 - 26
2
- 32 - 80
2
- 30 - 81
2
- 30 - 164
2
- 17 - 51
2
- 19 - 27
2
- 27 - 36
2
- 10 - 57
