# Supplementary material for: Accelerating covering array generation by combinatorial join for industry scale software testing
Source: PeerJ Comput Sci. 2022 Feb 11;8:e720. doi: 10.7717/peerj-cs.720 (PMC9044240; doi:10.7717/peerj-cs.720)
Supplement: Supplemental Information 2 — The data set used in the experiments and the results of the experiments. [file peerj-cs-08-720-s002.zip › experiment/src/test/resources/models/ICSE15_HHSA_Benchmarks/myra_sbse/benchmark_9_yue.constraints]

1730
2
- 5 - 11
2
- 5 - 30
2
- 15 - 27
2
- 18 - 26
2
- 11 - 27
2
- 10 - 21
2
- 7 - 13
2
- 11 - 30
2
- 13 - 30
2
- 5 - 6
2
- 7 - 25
2
- 8 - 19
2
- 23 - 31
2
- 22 - 28
2
- 11 - 18
2
- 15 - 17
2
- 13 - 19
2
- 8 - 13
2
- 10 - 16
2
- 19 - 22
2
- 7 - 13
2
- 6 - 12
2
- 17 - 23
2
- 3 - 30
2
- 13 - 19
2
- 9 - 20
2
- 9 - 16
2
- 5 - 30
2
- 11 - 29
2
- 1 - 27
3
- 1 - 14 - 20
3
- 14 - 17 - 23
3
- 5 - 23 - 30
3
- 8 - 13 - 16
3
- 11 - 21 - 24
3
- 3 - 12 - 14
3
- 11 - 19 - 30
2
- 26 - 98
2
- 16 - 84
2
- 3 - 129
2
- 13 - 20
2
- 26 - 105
2
- 15 - 90
2
- 6 - 76
2
- 15 - 97
2
- 23 - 81
2
- 11 - 35
2
- 9 - 128
2
- 28 - 38
2
- 16 - 129
2
- 17 - 26
2
- 1 - 62
2
- 3 - 126
2
- 9 - 31
2
- 1 - 34
2
- 9 - 120
2
- 15 - 71
2
- 3 - 25
2
- 16 - 124
2
- 16 - 68
2
- 1 - 12
2
- 25 - 60
2
- 11 - 61
2
- 19 - 25
2
- 16 - 98
2
- 9 - 22
2
- 15 - 25
2
- 25 - 64
2
- 1 - 37
2
- 17 - 25
2
- 3 - 98
2
- 19 - 61
2
- 15 - 91
2
- 28 - 108
2
- 28 - 47
2
- 3 - 47
2
- 15 - 82
2
- 26 - 94
2
- 10 - 28
2
- 1 - 43
2
- 18 - 23
2
- 13 - 95
2
- 1 - 90
2
- 6 - 40
2
- 11 - 132
2
- 21 - 39
2
- 25 - 107
2
- 13 - 125
2
- 1 - 49
2
- 15 - 98
2
- 9 - 113
2
- 11 - 84
2
- 8 - 25
2
- 6 - 8
2
- 19 - 132
2
- 26 - 91
2
- 15 - 52
2
- 15 - 19
2
- 7 - 9
2
- 25 - 39
2
- 28 - 117
2
- 2 - 6
2
- 4 - 19
2
- 1 - 117
2
- 11 - 50
2
- 9 - 44
2
- 1 - 4
2
- 26 - 107
2
- 16 - 78
2
- 13 - 37
2
- 19 - 105
2
- 21 - 48
2
- 1 - 36
2
- 15 - 41
2
- 13 - 41
2
- 9 - 59
2
- 26 - 115
2
- 16 - 88
2
- 21 - 32
2
- 25 - 99
2
- 26 - 128
2
- 6 - 110
2
- 26 - 96
2
- 23 - 109
2
- 11 - 52
2
- 23 - 85
2
- 16 - 45
2
- 9 - 52
2
- 15 - 94
2
- 13 - 22
2
- 28 - 99
2
- 19 - 41
2
- 3 - 27
2
- 23 - 113
2
- 12 - 25
2
- 23 - 80
2
- 23 - 96
2
- 6 - 29
2
- 6 - 26
2
- 9 - 119
2
- 21 - 107
2
- 25 - 67
2
- 3 - 110
2
- 1 - 108
2
- 16 - 111
2
- 3 - 73
2
- 28 - 125
2
- 3 - 123
2
- 1 - 28
2
- 25 - 37
2
- 16 - 27
2
- 16 - 95
2
- 6 - 28
2
- 6 - 109
2
- 21 - 40
2
- 25 - 121
2
- 1 - 22
2
- 9 - 104
2
- 3 - 99
2
- 21 - 23
2
- 9 - 29
2
- 6 - 130
2
- 13 - 132
2
- 3 - 18
2
- 16 - 86
2
- 7 - 16
2
- 13 - 38
2
- 11 - 102
2
- 21 - 124
2
- 23 - 75
2
- 15 - 125
2
- 4 - 9
2
- 6 - 120
2
- 28 - 83
2
- 15 - 99
2
- 25 - 95
2
- 23 - 84
2
- 28 - 35
2
- 15 - 116
2
- 11 - 88
2
- 19 - 127
2
- 23 - 79
2
- 23 - 114
2
- 11 - 96
2
- 26 - 56
2
- 3 - 132
2
- 19 - 114
2
- 6 - 63
2
- 3 - 58
2
- 9 - 132
2
- 21 - 24
2
- 26 - 78
2
- 4 - 11
2
- 26 - 66
2
- 9 - 61
2
- 15 - 43
2
- 23 - 49
2
- 3 - 95
2
- 26 - 108
2
- 26 - 32
2
- 9 - 33
2
- 19 - 78
2
- 20 - 26
2
- 9 - 26
2
- 25 - 101
2
- 26 - 53
2
- 23 - 118
2
- 1 - 131
2
- 15 - 86
2
- 25 - 73
2
- 15 - 114
2
- 21 - 49
2
- 20 - 25
2
- 21 - 96
2
- 1 - 17
2
- 9 - 92
2
- 1 - 8
2
- 1 - 105
2
- 16 - 126
2
- 1 - 118
2
- 15 - 76
2
- 23 - 41
2
- 21 - 122
2
- 15 - 36
2
- 3 - 64
2
- 25 - 97
2
- 16 - 18
2
- 28 - 60
2
- 6 - 33
2
- 3 - 19
2
- 1 - 88
2
- 1 - 57
2
- 21 - 50
2
- 1 - 121
2
- 3 - 109
2
- 19 - 46
2
- 28 - 43
2
- 6 - 98
2
- 23 - 66
2
- 26 - 89
2
- 4 - 26
2
- 25 - 92
2
- 19 - 86
2
- 28 - 59
2
- 23 - 71
2
- 1 - 82
2
- 8 - 28
2
- 21 - 97
2
- 9 - 116
2
- 1 - 53
2
- 25 - 30
2
- 6 - 48
2
- 21 - 22
2
- 19 - 82
2
- 9 - 40
2
- 28 - 104
2
- 16 - 51
2
- 14 - 26
2
- 23 - 117
2
- 21 - 111
2
- 28 - 107
2
- 3 - 24
2
- 19 - 95
2
- 25 - 100
2
- 3 - 106
2
- 6 - 34
2
- 28 - 54
2
- 3 - 69
2
- 23 - 27
2
- 11 - 93
2
- 16 - 25
2
- 19 - 37
2
- 23 - 95
2
- 26 - 92
2
- 16 - 108
2
- 11 - 71
2
- 1 - 29
2
- 15 - 24
2
- 28 - 87
2
- 6 - 38
2
- 16 - 32
2
- 11 - 14
2
- 26 - 48
2
- 9 - 108
2
- 11 - 103
2
- 21 - 41
2
- 9 - 117
2
- 19 - 33
2
- 1 - 106
2
- 23 - 56
2
- 1 - 84
2
- 21 - 126
2
- 13 - 94
2
- 6 - 59
2
- 23 - 127
2
- 19 - 44
2
- 19 - 91
2
- 25 - 96
2
- 28 - 124
2
- 1 - 78
2
- 13 - 56
2
- 2 - 9
2
- 25 - 77
2
- 15 - 74
2
- 25 - 83
2
- 3 - 75
2
- 28 - 75
2
- 16 - 47
2
- 15 - 106
2
- 6 - 121
2
- 16 - 101
2
- 26 - 104
2
- 16 - 83
2
- 3 - 96
2
- 9 - 43
2
- 6 - 57
2
- 9 - 93
2
- 20 - 23
2
- 19 - 85
2
- 28 - 130
2
- 13 - 53
2
- 23 - 64
2
- 1 - 7
2
- 3 - 65
2
- 28 - 96
2
- 25 - 102
2
- 9 - 87
2
- 25 - 65
2
- 19 - 70
2
- 13 - 66
2
- 16 - 130
2
- 21 - 52
2
- 11 - 123
2
- 23 - 98
2
- 1 - 89
2
- 25 - 31
2
- 9 - 89
2
- 1 - 52
2
- 25 - 52
2
- 23 - 51
2
- 23 - 126
2
- 6 - 99
2
- 25 - 103
2
- 26 - 119
2
- 21 - 67
2
- 9 - 123
2
- 26 - 62
2
- 3 - 71
2
- 1 - 35
2
- 11 - 110
2
- 15 - 49
2
- 28 - 70
2
- 21 - 79
2
- 19 - 51
2
- 9 - 110
2
- 25 - 49
2
- 23 - 68
2
- 16 - 23
2
- 11 - 43
2
- 19 - 129
2
- 11 - 90
2
- 26 - 41
2
- 28 - 90
2
- 19 - 76
2
- 25 - 105
2
- 19 - 28
2
- 28 - 39
2
- 6 - 95
2
- 13 - 45
2
- 3 - 14
2
- 4 - 15
2
- 16 - 128
2
- 3 - 38
2
- 26 - 90
2
- 25 - 131
2
- 16 - 35
2
- 11 - 101
2
- 25 - 104
2
- 25 - 36
2
- 13 - 58
2
- 23 - 83
2
- 1 - 128
2
- 3 - 105
2
- 11 - 77
2
- 13 - 105
2
- 15 - 105
2
- 23 - 46
2
- 3 - 35
2
- 2 - 26
2
- 23 - 123
2
- 3 - 55
2
- 23 - 59
2
- 15 - 34
2
- 3 - 80
2
- 16 - 26
2
- 28 - 68
2
- 15 - 29
2
- 15 - 60
2
- 14 - 21
2
- 13 - 14
2
- 9 - 96
2
- 16 - 89
2
- 25 - 87
2
- 3 - 68
2
- 26 - 34
2
- 3 - 93
2
- 23 - 24
2
- 13 - 15
2
- 6 - 20
2
- 26 - 124
2
- 8 - 15
2
- 1 - 130
2
- 15 - 109
2
- 23 - 33
2
- 25 - 35
2
- 23 - 101
2
- 19 - 62
2
- 6 - 74
2
- 13 - 49
2
- 9 - 69
2
- 9 - 70
2
- 3 - 51
2
- 13 - 90
2
- 1 - 94
2
- 1 - 116
2
- 1 - 65
2
- 1 - 77
2
- 11 - 85
2
- 13 - 109
2
- 26 - 36
2
- 9 - 90
2
- 28 - 113
2
- 2 - 3
2
- 16 - 55
2
- 25 - 115
2
- 1 - 126
2
- 25 - 70
2
- 23 - 67
2
- 16 - 114
2
- 13 - 86
2
- 6 - 16
2
- 13 - 130
2
- 13 - 118
2
- 28 - 115
2
- 9 - 66
2
- 26 - 52
2
- 26 - 79
2
- 21 - 78
2
- 11 - 44
2
- 25 - 125
2
- 19 - 104
2
- 21 - 43
2
- 1 - 11
2
- 15 - 59
2
- 21 - 35
2
- 15 - 18
2
- 9 - 60
2
- 6 - 107
2
- 13 - 82
2
- 9 - 95
2
- 3 - 111
2
- 6 - 71
2
- 11 - 63
2
- 28 - 73
2
- 9 - 30
2
- 28 - 44
2
- 11 - 49
2
- 3 - 20
2
- 21 - 71
2
- 9 - 32
2
- 19 - 40
2
- 13 - 98
2
- 6 - 56
2
- 15 - 22
2
- 23 - 99
2
- 21 - 80
2
- 16 - 76
2
- 26 - 72
2
- 1 - 100
2
- 16 - 28
2
- 15 - 110
2
- 19 - 29
2
- 6 - 11
2
- 15 - 102
2
- 25 - 129
2
- 21 - 64
2
- 9 - 106
2
- 1 - 31
2
- 16 - 97
2
- 19 - 72
2
- 1 - 91
2
- 26 - 99
2
- 3 - 16
2
- 16 - 105
2
- 15 - 87
2
- 28 - 72
2
- 26 - 40
2
- 3 - 74
2
- 12 - 16
2
- 6 - 47
2
- 23 - 40
2
- 1 - 127
2
- 13 - 97
2
- 15 - 35
2
- 28 - 80
2
- 6 - 19
2
- 28 - 89
2
- 21 - 86
2
- 3 - 104
2
- 11 - 28
2
- 25 - 69
2
- 15 - 48
2
- 15 - 100
2
- 15 - 92
2
- 21 - 127
2
- 13 - 34
2
- 16 - 99
2
- 28 - 93
2
- 9 - 83
2
- 13 - 73
2
- 1 - 103
2
- 11 - 75
2
- 13 - 108
2
- 23 - 105
2
- 11 - 62
2
- 21 - 42
2
- 26 - 65
2
- 9 - 19
2
- 26 - 82
2
- 6 - 123
2
- 13 - 129
2
- 16 - 63
2
- 13 - 40
2
- 13 - 77
2
- 15 - 103
2
- 3 - 85
2
- 26 - 116
2
- 23 - 89
2
- 17 - 21
2
- 3 - 36
2
- 23 - 86
2
- 23 - 100
2
- 8 - 21
2
- 26 - 131
2
- 28 - 114
2
- 25 - 82
2
- 6 - 31
2
- 9 - 103
2
- 26 - 54
2
- 6 - 96
2
- 6 - 43
2
- 26 - 30
2
- 3 - 120
2
- 9 - 67
2
- 19 - 23
2
- 25 - 38
2
- 12 - 21
2
- 6 - 30
2
- 6 - 32
2
- 1 - 45
2
- 16 - 22
2
- 16 - 74
2
- 13 - 122
2
- 20 - 28
2
- 16 - 61
2
- 21 - 119
2
- 25 - 85
2
- 26 - 117
2
- 6 - 106
2
- 1 - 33
2
- 23 - 37
2
- 28 - 91
2
- 1 - 20
2
- 11 - 17
2
- 16 - 125
2
- 26 - 126
2
- 13 - 119
2
- 9 - 21
2
- 9 - 56
2
- 11 - 22
2
- 23 - 121
2
- 21 - 92
2
- 3 - 53
2
- 26 - 81
2
- 9 - 72
2
- 6 - 116
2
- 6 - 54
2
- 26 - 84
2
- 25 - 59
2
- 26 - 111
2
- 15 - 85
2
- 10 - 26
2
- 25 - 44
2
- 11 - 116
2
- 16 - 24
2
- 11 - 24
2
- 13 - 67
2
- 1 - 38
2
- 11 - 130
2
- 16 - 104
2
- 11 - 37
2
- 11 - 109
2
- 28 - 42
2
- 23 - 76
2
- 9 - 74
2
- 15 - 78
2
- 3 - 77
2
- 11 - 107
2
- 9 - 62
2
- 21 - 121
2
- 6 - 90
2
- 19 - 81
2
- 16 - 54
2
- 28 - 112
2
- 28 - 36
2
- 26 - 130
2
- 16 - 57
2
- 26 - 69
2
- 25 - 111
2
- 19 - 98
2
- 6 - 61
2
- 9 - 38
2
- 15 - 77
2
- 21 - 94
2
- 9 - 55
2
- 19 - 92
2
- 10 - 13
2
- 25 - 132
2
- 18 - 28
2
- 11 - 119
2
- 19 - 24
2
- 28 - 45
2
- 3 - 6
2
- 23 - 91
2
- 16 - 77
2
- 19 - 57
2
- 26 - 109
2
- 16 - 102
2
- 23 - 77
2
- 3 - 42
2
- 25 - 91
2
- 9 - 25
2
- 11 - 113
2
- 9 - 82
2
- 21 - 131
2
- 2 - 16
2
- 9 - 80
2
- 23 - 61
2
- 4 - 13
2
- 15 - 50
2
- 21 - 58
2
- 19 - 59
2
- 13 - 91
2
- 11 - 100
2
- 16 - 60
2
- 3 - 33
2
- 3 - 29
2
- 9 - 48
2
- 15 - 129
2
- 21 - 33
2
- 11 - 108
2
- 15 - 23
2
- 16 - 72
2
- 15 - 55
2
- 25 - 117
2
- 13 - 72
2
- 3 - 44
2
- 25 - 40
2
- 1 - 67
2
- 26 - 101
2
- 13 - 120
2
- 23 - 44
2
- 1 - 48
2
- 9 - 118
2
- 25 - 74
2
- 25 - 90
2
- 15 - 119
2
- 23 - 128
2
- 26 - 132
2
- 3 - 49
2
- 13 - 115
2
- 6 - 13
2
- 25 - 78
2
- 3 - 82
2
- 1 - 114
2
- 13 - 84
2
- 3 - 10
2
- 4 - 6
2
- 4 - 16
2
- 1 - 51
2
- 2 - 15
2
- 9 - 77
2
- 28 - 71
2
- 13 - 123
2
- 26 - 50
2
- 26 - 51
2
- 8 - 26
2
- 11 - 111
2
- 23 - 60
2
- 11 - 65
2
- 16 - 59
2
- 10 - 19
2
- 9 - 39
2
- 23 - 26
2
- 3 - 103
2
- 23 - 70
2
- 17 - 28
2
- 13 - 33
2
- 11 - 83
2
- 21 - 53
2
- 28 - 82
2
- 21 - 28
2
- 6 - 91
2
- 3 - 34
2
- 28 - 31
2
- 13 - 131
2
- 21 - 101
2
- 19 - 58
2
- 23 - 87
2
- 23 - 57
2
- 1 - 96
2
- 1 - 23
2
- 26 - 59
2
- 23 - 65
2
- 16 - 123
2
- 1 - 125
2
- 3 - 52
2
- 26 - 55
2
- 15 - 128
2
- 23 - 32
2
- 26 - 67
2
- 13 - 101
2
- 25 - 110
2
- 19 - 107
2
- 25 - 116
2
- 3 - 70
2
- 19 - 27
2
- 21 - 130
2
- 6 - 111
2
- 19 - 123
2
- 23 - 25
2
- 15 - 112
2
- 13 - 42
2
- 26 - 75
2
- 3 - 39
2
- 26 - 95
2
- 3 - 127
2
- 3 - 72
2
- 19 - 71
2
- 25 - 33
2
- 11 - 45
2
- 25 - 41
2
- 14 - 25
2
- 28 - 37
2
- 11 - 131
2
- 6 - 84
2
- 11 - 81
2
- 6 - 9
2
- 26 - 113
2
- 13 - 21
2
- 15 - 69
2
- 19 - 97
2
- 11 - 70
2
- 3 - 86
2
- 21 - 57
2
- 3 - 116
2
- 19 - 111
2
- 3 - 17
2
- 28 - 116
2
- 6 - 80
2
- 1 - 98
2
- 3 - 92
2
- 1 - 59
2
- 1 - 9
2
- 13 - 16
2
- 23 - 50
2
- 19 - 20
2
- 26 - 80
2
- 19 - 21
2
- 21 - 59
2
- 1 - 76
2
- 1 - 92
2
- 14 - 19
2
- 11 - 39
2
- 21 - 51
2
- 26 - 35
2
- 15 - 40
2
- 13 - 18
2
- 15 - 16
2
- 6 - 53
2
- 16 - 37
2
- 15 - 53
2
- 1 - 111
2
- 25 - 71
2
- 13 - 28
2
- 11 - 56
2
- 26 - 122
2
- 21 - 37
2
- 21 - 36
2
- 9 - 130
2
- 21 - 95
2
- 11 - 59
2
- 16 - 119
2
- 13 - 78
2
- 16 - 110
2
- 13 - 63
2
- 1 - 99
2
- 15 - 113
2
- 15 - 84
2
- 1 - 74
2
- 16 - 62
2
- 15 - 57
2
- 6 - 128
2
- 19 - 90
2
- 11 - 127
2
- 11 - 118
2
- 15 - 75
2
- 13 - 76
2
- 21 - 118
2
- 13 - 29
2
- 11 - 112
2
- 26 - 121
2
- 13 - 69
2
- 13 - 93
2
- 28 - 95
2
- 6 - 50
2
- 19 - 39
2
- 1 - 115
2
- 3 - 13
2
- 7 - 19
2
- 21 - 105
2
- 15 - 46
2
- 25 - 94
2
- 6 - 97
2
- 15 - 93
2
- 26 - 31
2
- 11 - 25
2
- 13 - 128
2
- 15 - 62
2
- 13 - 50
2
- 21 - 27
2
- 21 - 56
2
- 11 - 129
2
- 28 - 57
2
- 25 - 88
2
- 19 - 38
2
- 28 - 49
2
- 21 - 89
2
- 28 - 110
2
- 9 - 97
2
- 21 - 99
2
- 14 - 28
2
- 6 - 102
2
- 21 - 30
2
- 19 - 79
2
- 26 - 49
2
- 9 - 23
2
- 6 - 94
2
- 11 - 48
2
- 1 - 85
2
- 13 - 31
2
- 11 - 60
2
- 16 - 38
2
- 1 - 63
2
- 23 - 129
2
- 28 - 79
2
- 25 - 61
2
- 25 - 45
2
- 26 - 110
2
- 2 - 21
2
- 16 - 21
2
- 16 - 94
2
- 9 - 11
2
- 15 - 117
2
- 16 - 85
2
- 25 - 51
2
- 1 - 55
2
- 21 - 84
2
- 19 - 106
2
- 23 - 39
2
- 3 - 79
2
- 14 - 23
2
- 6 - 85
2
- 1 - 70
2
- 1 - 58
2
- 25 - 127
2
- 11 - 92
2
- 15 - 101
2
- 6 - 89
2
- 25 - 122
2
- 13 - 39
2
- 9 - 15
2
- 3 - 114
2
- 13 - 103
2
- 3 - 28
2
- 9 - 91
2
- 15 - 20
2
- 21 - 115
2
- 6 - 115
2
- 21 - 125
2
- 8 - 16
2
- 19 - 53
2
- 26 - 43
2
- 19 - 36
2
- 13 - 81
2
- 4 - 21
2
- 16 - 71
2
- 5 - 21
2
- 2 - 13
2
- 21 - 110
2
- 19 - 121
2
- 11 - 19
2
- 3 - 15
2
- 28 - 109
2
- 28 - 51
2
- 5 - 16
2
- 26 - 103
2
- 25 - 80
2
- 21 - 88
2
- 21 - 103
2
- 26 - 93
2
- 6 - 83
2
- 23 - 124
2
- 28 - 94
2
- 13 - 79
2
- 16 - 100
2
- 25 - 55
2
- 15 - 51
2
- 13 - 57
2
- 28 - 65
2
- 15 - 64
2
- 3 - 32
2
- 3 - 26
2
- 16 - 80
2
- 13 - 68
2
- 13 - 107
2
- 26 - 45
2
- 28 - 52
2
- 3 - 89
2
- 9 - 102
2
- 12 - 23
2
- 16 - 33
2
- 6 - 77
2
- 11 - 73
2
- 1 - 93
2
- 16 - 73
2
- 16 - 43
2
- 25 - 50
2
- 13 - 87
2
- 13 - 111
2
- 11 - 117
2
- 1 - 113
2
- 1 - 129
2
- 15 - 70
2
- 19 - 67
2
- 21 - 68
2
- 16 - 131
2
- 9 - 36
2
- 9 - 78
2
- 26 - 44
2
- 15 - 127
2
- 7 - 15
2
- 19 - 128
2
- 21 - 44
2
- 19 - 125
2
- 25 - 48
2
- 15 - 33
2
- 3 - 101
2
- 13 - 59
2
- 23 - 36
2
- 23 - 78
2
- 28 - 106
2
- 16 - 92
2
- 13 - 60
2
- 11 - 106
2
- 16 - 91
2
- 15 - 56
2
- 3 - 108
2
- 11 - 125
2
- 16 - 81
2
- 21 - 117
2
- 3 - 63
2
- 21 - 29
2
- 25 - 79
2
- 25 - 113
2
- 9 - 64
2
- 21 - 46
2
- 16 - 69
2
- 15 - 38
2
- 6 - 113
2
- 16 - 87
2
- 28 - 77
2
- 28 - 63
2
- 15 - 26
2
- 21 - 82
2
- 3 - 112
2
- 6 - 88
2
- 26 - 47
2
- 15 - 96
2
- 11 - 34
2
- 23 - 112
2
- 3 - 81
2
- 26 - 71
2
- 1 - 80
2
- 1 - 86
2
- 19 - 124
2
- 3 - 41
2
- 3 - 21
2
- 9 - 131
2
- 5 - 9
2
- 13 - 80
2
- 16 - 103
2
- 15 - 66
2
- 11 - 98
2
- 21 - 98
2
- 19 - 43
2
- 15 - 83
2
- 5 - 15
2
- 3 - 97
2
- 23 - 93
2
- 9 - 45
2
- 26 - 33
2
- 3 - 76
2
- 25 - 108
2
- 9 - 41
2
- 6 - 41
2
- 9 - 126
2
- 6 - 103
2
- 26 - 120
2
- 19 - 68
2
- 28 - 105
2
- 7 - 21
2
- 15 - 132
2
- 16 - 36
2
- 11 - 80
2
- 3 - 90
2
- 28 - 88
2
- 23 - 108
2
- 28 - 46
2
- 13 - 99
2
- 9 - 73
2
- 9 - 24
2
- 11 - 26
2
- 22 - 26
2
- 13 - 104
2
- 11 - 78
2
- 23 - 116
2
- 15 - 107
2
- 3 - 107
2
- 9 - 125
2
- 11 - 121
2
- 19 - 80
2
- 19 - 110
2
- 25 - 128
2
- 23 - 48
2
- 19 - 99
2
- 28 - 58
2
- 25 - 46
2
- 28 - 67
2
- 3 - 128
2
- 13 - 24
2
- 25 - 114
2
- 22 - 25
2
- 3 - 125
2
- 21 - 112
2
- 1 - 72
2
- 13 - 25
2
- 13 - 64
2
- 26 - 127
2
- 26 - 97
2
- 23 - 111
2
- 1 - 60
2
- 15 - 124
2
- 16 - 44
2
- 9 - 10
2
- 21 - 114
2
- 3 - 121
2
- 3 - 83
2
- 9 - 14
2
- 16 - 49
2
- 26 - 38
2
- 21 - 73
2
- 28 - 78
2
- 1 - 66
2
- 3 - 57
2
- 19 - 115
2
- 6 - 55
2
- 9 - 34
2
- 7 - 26
2
- 21 - 38
2
- 25 - 126
2
- 10 - 25
2
- 11 - 95
2
- 23 - 58
2
- 13 - 70
2
- 19 - 89
2
- 9 - 111
2
- 21 - 128
2
- 3 - 22
2
- 11 - 69
2
- 1 - 71
2
- 21 - 69
2
- 3 - 45
2
- 19 - 84
2
- 15 - 89
2
- 9 - 63
2
- 3 - 31
2
- 26 - 68
2
- 5 - 13
2
- 19 - 34
2
- 19 - 26
2
- 9 - 47
2
- 11 - 51
2
- 3 - 59
2
- 1 - 102
2
- 1 - 14
2
- 9 - 49
2
- 3 - 118
2
- 21 - 77
2
- 2 - 23
2
- 1 - 73
2
- 19 - 74
2
- 25 - 56
2
- 15 - 123
2
- 13 - 36
2
- 16 - 127
2
- 13 - 102
2
- 1 - 132
2
- 16 - 56
2
- 1 - 81
2
- 11 - 87
2
- 1 - 16
2
- 4 - 25
2
- 26 - 102
2
- 25 - 66
2
- 3 - 117
2
- 11 - 79
2
- 16 - 64
2
- 6 - 100
2
- 28 - 131
2
- 13 - 113
2
- 23 - 122
2
- 28 - 41
2
- 25 - 119
2
- 1 - 19
2
- 21 - 91
2
- 13 - 48
2
- 21 - 70
2
- 3 - 37
2
- 6 - 62
2
- 25 - 47
2
- 15 - 118
2
- 19 - 131
2
- 23 - 106
2
- 13 - 17
2
- 16 - 75
2
- 9 - 112
2
- 23 - 30
2
- 28 - 97
2
- 6 - 79
2
- 16 - 116
2
- 16 - 90
2
- 16 - 120
2
- 6 - 118
2
- 3 - 100
2
- 13 - 35
2
- 15 - 21
2
- 10 - 15
2
- 11 - 72
2
- 21 - 106
2
- 1 - 120
2
- 19 - 77
2
- 9 - 81
2
- 1 - 47
2
- 26 - 76
2
- 9 - 85
2
- 23 - 97
2
- 1 - 40
2
- 21 - 25
2
- 25 - 34
2
- 23 - 104
2
- 9 - 114
2
- 11 - 99
2
- 13 - 43
2
- 2 - 11
2
- 13 - 88
2
- 28 - 103
2
- 23 - 54
2
- 28 - 85
2
- 16 - 70
2
- 9 - 68
2
- 6 - 124
2
- 1 - 107
2
- 21 - 74
2
- 23 - 92
2
- 3 - 88
2
- 13 - 52
2
- 26 - 88
2
- 12 - 19
2
- 13 - 114
2
- 28 - 84
2
- 13 - 55
2
- 3 - 60
2
- 28 - 121
2
- 16 - 96
2
- 15 - 81
2
- 19 - 48
2
- 28 - 74
2
- 6 - 126
2
- 11 - 74
2
- 28 - 98
2
- 13 - 112
2
- 19 - 93
2
- 21 - 109
2
- 19 - 119
2
- 21 - 76
2
- 1 - 104
2
- 9 - 127
2
- 9 - 129
2
- 11 - 23
2
- 9 - 105
2
- 1 - 119
2
- 16 - 113
2
- 28 - 122
2
- 6 - 58
2
- 25 - 68
2
- 6 - 17
2
- 12 - 28
2
- 26 - 60
2
- 1 - 64
2
- 19 - 101
2
- 11 - 42
2
- 13 - 47
2
- 13 - 51
2
- 11 - 46
2
- 15 - 68
2
- 19 - 122
2
- 26 - 118
2
- 23 - 115
2
- 21 - 26
2
- 26 - 123
2
- 11 - 122
2
- 23 - 28
2
- 26 - 125
2
- 23 - 132
2
- 16 - 58
2
- 3 - 87
2
- 1 - 26
2
- 21 - 47
2
- 28 - 129
2
- 11 - 120
2
- 11 - 33
2
- 6 - 39
2
- 9 - 12
2
- 14 - 16
2
- 11 - 82
2
- 26 - 83
2
- 26 - 42
2
- 6 - 46
2
- 11 - 47
2
- 28 - 66
2
- 26 - 58
2
- 11 - 54
2
- 8 - 11
2
- 15 - 47
2
- 15 - 130
2
- 1 - 95
2
- 1 - 46
2
- 17 - 19
2
- 7 - 23
2
- 23 - 38
2
- 11 - 128
2
- 3 - 61
2
- 26 - 46
2
- 9 - 53
2
- 15 - 44
2
- 11 - 16
2
- 13 - 83
2
- 11 - 55
2
- 19 - 54
2
- 13 - 65
2
- 21 - 45
2
- 28 - 81
2
- 19 - 118
2
- 26 - 70
2
- 28 - 64
2
- 16 - 82
2
- 11 - 38
2
- 5 - 28
2
- 23 - 90
2
- 9 - 65
2
- 15 - 42
2
- 1 - 109
2
- 26 - 63
2
- 6 - 42
2
- 16 - 48
2
- 25 - 54
2
- 23 - 130
2
- 16 - 65
2
- 25 - 84
2
- 19 - 56
2
- 28 - 86
2
- 11 - 97
2
- 23 - 94
2
- 13 - 54
2
- 15 - 58
2
- 15 - 39
2
- 21 - 120
2
- 25 - 123
2
- 1 - 112
2
- 5 - 25
2
- 11 - 13
2
- 9 - 28
2
- 9 - 46
2
- 21 - 87
2
- 23 - 82
2
- 6 - 101
2
- 1 - 5
2
- 15 - 104
2
- 16 - 31
2
- 16 - 118
2
- 28 - 127
2
- 6 - 65
2
- 26 - 100
2
- 28 - 34
2
- 25 - 72
2
- 1 - 39
2
- 6 - 119
2
- 28 - 30
2
- 13 - 62
2
- 1 - 124
2
- 6 - 78
2
- 16 - 112
2
- 11 - 53
2
- 23 - 43
2
- 1 - 122
2
- 16 - 19
2
- 13 - 75
2
- 23 - 45
2
- 23 - 63
2
- 26 - 74
2
- 16 - 121
2
- 26 - 39
2
- 28 - 100
2
- 11 - 32
2
- 21 - 55
2
- 23 - 29
2
- 26 - 114
2
- 19 - 126
2
- 15 - 88
2
- 11 - 115
2
- 28 - 69
2
- 6 - 112
2
- 6 - 68
2
- 3 - 84
2
- 11 - 15
2
- 28 - 33
2
- 11 - 64
2
- 25 - 53
2
- 25 - 81
2
- 28 - 53
2
- 15 - 80
2
- 6 - 105
2
- 19 - 120
2
- 15 - 67
2
- 25 - 32
2
- 16 - 52
2
- 3 - 46
2
- 3 - 67
2
- 4 - 23
2
- 19 - 88
2
- 19 - 66
2
- 26 - 61
2
- 1 - 15
2
- 6 - 87
2
- 1 - 10
2
- 11 - 21
2
- 9 - 42
2
- 25 - 120
2
- 1 - 56
2
- 6 - 36
2
- 25 - 130
2
- 15 - 37
2
- 19 - 42
2
- 16 - 106
2
- 6 - 93
2
- 26 - 73
2
- 9 - 100
2
- 11 - 105
2
- 9 - 35
2
- 6 - 75
2
- 19 - 64
2
- 3 - 12
2
- 6 - 52
2
- 6 - 27
2
- 6 - 25
2
- 6 - 92
2
- 19 - 63
2
- 3 - 40
2
- 1 - 6
2
- 11 - 58
2
- 21 - 116
2
- 28 - 76
2
- 1 - 75
2
- 19 - 55
2
- 11 - 31
2
- 21 - 66
2
- 6 - 129
2
- 8 - 23
2
- 11 - 104
2
- 28 - 126
2
- 26 - 86
2
- 9 - 13
2
- 11 - 76
2
- 28 - 61
2
- 3 - 8
2
- 15 - 72
2
- 9 - 50
2
- 9 - 71
2
- 16 - 20
2
- 23 - 35
2
- 15 - 79
2
- 15 - 63
2
- 23 - 34
2
- 1 - 24
2
- 6 - 64
2
- 6 - 14
2
- 1 - 54
2
- 23 - 102
2
- 19 - 102
2
- 25 - 93
2
- 28 - 102
2
- 15 - 32
2
- 1 - 13
2
- 6 - 127
2
- 21 - 75
2
- 19 - 103
2
- 26 - 64
2
- 26 - 106
2
- 28 - 62
2
- 23 - 73
2
- 10 - 23
2
- 28 - 119
2
- 18 - 21
2
- 9 - 122
2
- 1 - 25
2
- 1 - 68
2
- 23 - 62
2
- 19 - 32
2
- 15 - 65
2
- 19 - 112
2
- 13 - 89
2
- 6 - 132
2
- 6 - 131
2
- 19 - 100
2
- 1 - 110
2
- 11 - 68
2
- 13 - 116
2
- 11 - 91
2
- 6 - 45
2
- 19 - 117
2
- 3 - 122
2
- 15 - 131
2
- 13 - 46
2
- 13 - 96
2
- 21 - 31
2
- 21 - 85
2
- 28 - 48
2
- 19 - 75
2
- 13 - 61
2
- 23 - 52
2
- 11 - 86
2
- 16 - 117
2
- 11 - 41
2
- 1 - 44
2
- 25 - 75
2
- 21 - 108
2
- 19 - 69
2
- 6 - 66
2
- 1 - 3
2
- 6 - 18
2
- 25 - 42
2
- 9 - 98
2
- 16 - 107
2
- 6 - 21
2
- 23 - 69
2
- 3 - 7
2
- 19 - 31
2
- 18 - 25
2
- 3 - 62
2
- 13 - 100
2
- 15 - 95
2
- 1 - 21
2
- 3 - 102
2
- 15 - 120
2
- 25 - 89
2
- 28 - 120
2
- 12 - 15
2
- 19 - 60
2
- 19 - 96
2
- 11 - 40
2
- 28 - 50
2
- 9 - 84
2
- 25 - 62
2
- 9 - 58
2
- 9 - 37
2
- 28 - 55
2
- 21 - 81
2
- 9 - 88
2
- 1 - 83
2
- 21 - 123
2
- 11 - 66
2
- 6 - 69
2
- 21 - 61
2
- 21 - 65
2
- 3 - 115
2
- 15 - 54
2
- 6 - 114
2
- 21 - 54
2
- 6 - 44
2
- 26 - 112
2
- 28 - 40
2
- 9 - 94
2
- 5 - 26
2
- 9 - 57
2
- 6 - 35
2
- 9 - 17
2
- 6 - 49
2
- 1 - 97
2
- 13 - 71
2
- 3 - 43
2
- 3 - 119
2
- 19 - 30
2
- 16 - 115
2
- 3 - 78
2
- 28 - 111
2
- 16 - 50
2
- 28 - 132
2
- 6 - 67
2
- 1 - 18
2
- 2 - 25
2
- 21 - 34
2
- 3 - 23
2
- 23 - 119
2
- 6 - 22
2
- 9 - 115
2
- 1 - 61
2
- 3 - 66
2
- 1 - 101
2
- 25 - 43
2
- 16 - 41
2
- 3 - 11
2
- 15 - 122
2
- 6 - 82
2
- 13 - 85
2
- 13 - 117
2
- 15 - 108
2
- 9 - 86
2
- 21 - 104
2
- 9 - 109
2
- 15 - 61
2
- 3 - 48
2
- 23 - 88
2
- 19 - 130
2
- 23 - 107
2
- 28 - 32
2
- 3 - 54
2
- 6 - 24
2
- 16 - 46
2
- 21 - 93
2
- 5 - 19
2
- 5 - 23
2
- 6 - 125
2
- 15 - 31
2
- 16 - 30
2
- 16 - 53
2
- 13 - 74
2
- 25 - 112
2
- 19 - 47
2
- 3 - 91
2
- 15 - 28
2
- 1 - 123
2
- 21 - 90
2
- 11 - 20
2
- 23 - 74
2
- 28 - 123
2
- 19 - 35
2
- 25 - 57
2
- 6 - 81
2
- 16 - 93
2
- 4 - 28
2
- 11 - 124
2
- 19 - 65
2
- 16 - 132
2
- 1 - 69
2
- 28 - 128
2
- 6 - 122
2
- 6 - 86
2
- 1 - 30
2
- 21 - 60
2
- 16 - 79
2
- 28 - 56
2
- 16 - 29
2
- 19 - 52
2
- 3 - 130
2
- 23 - 125
2
- 28 - 118
2
- 1 - 41
2
- 23 - 72
2
- 16 - 109
2
- 6 - 10
2
- 1 - 32
2
- 23 - 47
2
- 9 - 51
2
- 19 - 94
2
- 26 - 57
2
- 11 - 12
2
- 6 - 72
2
- 3 - 94
2
- 7 - 11
2
- 3 - 124
2
- 9 - 76
2
- 11 - 94
2
- 3 - 56
2
- 21 - 62
2
- 6 - 15
2
- 23 - 55
2
- 9 - 18
2
- 11 - 57
2
- 3 - 113
2
- 19 - 108
2
- 1 - 42
2
- 13 - 110
2
- 16 - 122
2
- 19 - 109
2
- 6 - 37
2
- 9 - 75
2
- 6 - 104
2
- 11 - 67
2
- 25 - 106
2
- 9 - 101
2
- 15 - 111
2
- 21 - 129
2
- 1 - 87
2
- 21 - 83
2
- 11 - 36
2
- 26 - 37
2
- 28 - 92
2
- 19 - 116
2
- 21 - 113
2
- 6 - 60
2
- 6 - 23
2
- 21 - 132
2
- 6 - 117
2
- 15 - 73
2
- 15 - 115
2
- 16 - 40
2
- 19 - 50
2
- 13 - 26
2
- 13 - 32
2
- 3 - 9
2
- 1 - 50
2
- 9 - 54
2
- 28 - 101
2
- 19 - 113
2
- 25 - 118
2
- 25 - 109
2
- 21 - 72
2
- 7 - 28
2
- 16 - 67
2
- 21 - 63
2
- 13 - 23
2
- 13 - 126
2
- 13 - 106
2
- 13 - 124
2
- 19 - 45
2
- 26 - 77
2
- 23 - 120
2
- 25 - 58
2
- 1 - 79
2
- 13 - 121
2
- 25 - 98
2
- 2 - 28
2
- 13 - 127
2
- 15 - 126
2
- 6 - 70
2
- 15 - 30
2
- 16 - 39
2
- 6 - 108
2
- 26 - 85
2
- 9 - 124
2
- 19 - 87
2
- 25 - 124
2
- 11 - 114
2
- 19 - 73
2
- 9 - 79
2
- 23 - 131
2
- 13 - 92
2
- 6 - 51
2
- 25 - 76
2
- 3 - 131
2
- 15 - 121
2
- 26 - 129
2
- 11 - 126
2
- 23 - 53
2
- 23 - 110
2
- 19 - 49
2
- 12 - 26
2
- 16 - 34
2
- 11 - 89
2
- 16 - 66
2
- 9 - 27
2
- 3 - 50
2
- 23 - 42
2
- 25 - 86
2
- 26 - 87
2
- 21 - 100
2
- 9 - 99
2
- 21 - 102
2
- 6 - 73
2
- 15 - 45
2
- 13 - 27
2
- 19 - 83
2
- 9 - 107
2
- 23 - 103
2
- 2 - 19
2
- 25 - 63
2
- 16 - 42
2
- 9 - 121
2
- 13 - 44
