# Supplementary material for: Accelerating covering array generation by combinatorial join for industry scale software testing
Source: PeerJ Comput Sci. 2022 Feb 11;8:e720. doi: 10.7717/peerj-cs.720 (PMC9044240; doi:10.7717/peerj-cs.720)
Supplement: Supplemental Information 2 — The data set used in the experiments and the results of the experiments. [file peerj-cs-08-720-s002.zip › experiment/src/test/resources/models/ICSE15_HHSA_Benchmarks/myra_sbse/benchmark_6_yue.constraints]

1882
2
- 13 - 30
2
- 17 - 27
2
- 21 - 26
2
- 26 - 31
2
- 22 - 31
2
- 14 - 22
2
- 7 - 16
2
- 5 - 14
2
- 24 - 32
2
- 30 - 31
2
- 10 - 32
2
- 12 - 23
2
- 10 - 24
2
- 1 - 24
2
- 3 - 5
2
- 12 - 19
2
- 27 - 29
2
- 17 - 31
2
- 4 - 29
2
- 14 - 32
2
- 7 - 27
2
- 16 - 32
2
- 22 - 24
2
- 5 - 28
2
- 7 - 31
2
- 25 - 28
3
- 1 - 6 - 24
3
- 6 - 14 - 32
3
- 3 - 16 - 23
3
- 10 - 14 - 25
2
- 21 - 70
2
- 4 - 156
2
- 25 - 157
2
- 27 - 108
2
- 4 - 111
2
- 10 - 113
2
- 27 - 48
2
- 26 - 27
2
- 12 - 107
2
- 5 - 152
2
- 25 - 78
2
- 5 - 40
2
- 24 - 79
2
- 20 - 31
2
- 7 - 14
2
- 12 - 133
2
- 31 - 159
2
- 12 - 81
2
- 27 - 123
2
- 14 - 99
2
- 14 - 44
2
- 27 - 52
2
- 14 - 115
2
- 14 - 74
2
- 12 - 38
2
- 16 - 96
2
- 25 - 88
2
- 12 - 152
2
- 4 - 109
2
- 14 - 149
2
- 12 - 101
2
- 21 - 108
2
- 16 - 158
2
- 4 - 32
2
- 14 - 87
2
- 31 - 140
2
- 25 - 63
2
- 25 - 135
2
- 25 - 142
2
- 14 - 111
2
- 12 - 118
2
- 29 - 31
2
- 21 - 49
2
- 30 - 106
2
- 16 - 90
2
- 25 - 143
2
- 25 - 150
2
- 21 - 93
2
- 10 - 52
2
- 21 - 59
2
- 24 - 34
2
- 31 - 137
2
- 9 - 12
2
- 5 - 142
2
- 16 - 94
2
- 4 - 162
2
- 16 - 107
2
- 31 - 44
2
- 24 - 66
2
- 12 - 66
2
- 12 - 30
2
- 24 - 81
2
- 4 - 163
2
- 17 - 24
2
- 19 - 30
2
- 14 - 18
2
- 14 - 61
2
- 5 - 45
2
- 10 - 154
2
- 12 - 144
2
- 27 - 68
2
- 21 - 118
2
- 27 - 115
2
- 27 - 135
2
- 14 - 154
2
- 10 - 85
2
- 5 - 58
2
- 25 - 100
2
- 1 - 30
2
- 9 - 31
2
- 1 - 4
2
- 31 - 56
2
- 16 - 138
2
- 16 - 28
2
- 25 - 107
2
- 16 - 46
2
- 12 - 51
2
- 7 - 21
2
- 14 - 64
2
- 14 - 152
2
- 24 - 127
2
- 24 - 65
2
- 16 - 146
2
- 21 - 69
2
- 21 - 157
2
- 5 - 105
2
- 21 - 64
2
- 31 - 152
2
- 21 - 85
2
- 31 - 126
2
- 31 - 108
2
- 31 - 67
2
- 25 - 90
2
- 14 - 129
2
- 5 - 158
2
- 4 - 27
2
- 10 - 70
2
- 10 - 93
2
- 10 - 81
2
- 12 - 59
2
- 5 - 21
2
- 16 - 104
2
- 14 - 89
2
- 30 - 42
2
- 4 - 125
2
- 5 - 84
2
- 14 - 85
2
- 21 - 158
2
- 12 - 125
2
- 30 - 66
2
- 2 - 25
2
- 12 - 86
2
- 12 - 36
2
- 25 - 139
2
- 19 - 24
2
- 12 - 150
2
- 14 - 130
2
- 24 - 107
2
- 6 - 21
2
- 21 - 138
2
- 2 - 21
2
- 5 - 43
2
- 14 - 124
2
- 27 - 155
2
- 4 - 110
2
- 5 - 44
2
- 14 - 162
2
- 5 - 126
2
- 14 - 104
2
- 21 - 146
2
- 5 - 90
2
- 11 - 27
2
- 31 - 162
2
- 21 - 142
2
- 31 - 123
2
- 14 - 62
2
- 6 - 12
2
- 10 - 84
2
- 10 - 29
2
- 27 - 156
2
- 31 - 116
2
- 16 - 76
2
- 12 - 136
2
- 24 - 94
2
- 5 - 116
2
- 12 - 109
2
- 25 - 34
2
- 24 - 54
2
- 10 - 164
2
- 14 - 120
2
- 4 - 134
2
- 9 - 16
2
- 9 - 24
2
- 10 - 147
2
- 4 - 159
2
- 5 - 155
2
- 25 - 37
2
- 4 - 49
2
- 24 - 84
2
- 24 - 125
2
- 12 - 127
2
- 16 - 114
2
- 4 - 104
2
- 27 - 111
2
- 25 - 33
2
- 16 - 75
2
- 12 - 27
2
- 5 - 154
2
- 14 - 113
2
- 5 - 145
2
- 21 - 75
2
- 24 - 100
2
- 24 - 73
2
- 24 - 121
2
- 4 - 46
2
- 16 - 84
2
- 27 - 104
2
- 2 - 16
2
- 31 - 147
2
- 30 - 128
2
- 14 - 101
2
- 15 - 27
2
- 31 - 70
2
- 12 - 88
2
- 24 - 163
2
- 31 - 115
2
- 5 - 47
2
- 31 - 161
2
- 3 - 31
2
- 30 - 39
2
- 14 - 100
2
- 21 - 63
2
- 21 - 62
2
- 14 - 134
2
- 16 - 97
2
- 24 - 124
2
- 30 - 164
2
- 5 - 50
2
- 3 - 30
2
- 27 - 32
2
- 31 - 54
2
- 24 - 55
2
- 5 - 76
2
- 25 - 132
2
- 31 - 128
2
- 5 - 144
2
- 5 - 59
2
- 21 - 112
2
- 10 - 97
2
- 12 - 131
2
- 5 - 143
2
- 4 - 63
2
- 5 - 25
2
- 31 - 112
2
- 24 - 146
2
- 7 - 10
2
- 24 - 97
2
- 25 - 61
2
- 15 - 24
2
- 12 - 16
2
- 21 - 90
2
- 14 - 25
2
- 12 - 35
2
- 25 - 80
2
- 14 - 24
2
- 5 - 135
2
- 16 - 163
2
- 27 - 79
2
- 16 - 36
2
- 4 - 121
2
- 25 - 103
2
- 5 - 164
2
- 10 - 141
2
- 10 - 19
2
- 24 - 31
2
- 14 - 125
2
- 30 - 124
2
- 10 - 72
2
- 30 - 139
2
- 4 - 55
2
- 21 - 52
2
- 25 - 50
2
- 4 - 151
2
- 24 - 71
2
- 14 - 84
2
- 30 - 46
2
- 12 - 37
2
- 25 - 83
2
- 16 - 69
2
- 24 - 114
2
- 16 - 160
2
- 16 - 119
2
- 10 - 30
2
- 21 - 56
2
- 14 - 121
2
- 30 - 117
2
- 24 - 44
2
- 27 - 127
2
- 10 - 140
2
- 5 - 56
2
- 16 - 149
2
- 30 - 63
2
- 16 - 31
2
- 4 - 113
2
- 21 - 147
2
- 16 - 83
2
- 30 - 60
2
- 10 - 102
2
- 1 - 10
2
- 21 - 164
2
- 16 - 113
2
- 4 - 74
2
- 5 - 83
2
- 4 - 90
2
- 4 - 107
2
- 31 - 150
2
- 5 - 117
2
- 14 - 75
2
- 21 - 88
2
- 31 - 80
2
- 21 - 155
2
- 27 - 131
2
- 18 - 27
2
- 30 - 151
2
- 16 - 74
2
- 16 - 25
2
- 23 - 25
2
- 30 - 99
2
- 30 - 79
2
- 1 - 21
2
- 31 - 99
2
- 30 - 86
2
- 24 - 132
2
- 30 - 132
2
- 21 - 66
2
- 4 - 87
2
- 21 - 98
2
- 27 - 64
2
- 10 - 55
2
- 24 - 111
2
- 31 - 49
2
- 16 - 72
2
- 10 - 112
2
- 14 - 105
2
- 14 - 96
2
- 25 - 102
2
- 27 - 30
2
- 27 - 50
2
- 12 - 135
2
- 27 - 58
2
- 25 - 117
2
- 30 - 161
2
- 31 - 59
2
- 21 - 81
2
- 27 - 80
2
- 21 - 143
2
- 13 - 25
2
- 25 - 97
2
- 4 - 68
2
- 27 - 75
2
- 4 - 152
2
- 4 - 120
2
- 24 - 142
2
- 25 - 106
2
- 25 - 70
2
- 16 - 147
2
- 21 - 41
2
- 16 - 26
2
- 16 - 133
2
- 14 - 139
2
- 12 - 147
2
- 27 - 160
2
- 30 - 104
2
- 25 - 85
2
- 24 - 48
2
- 5 - 37
2
- 25 - 108
2
- 12 - 55
2
- 21 - 48
2
- 16 - 18
2
- 27 - 90
2
- 24 - 91
2
- 21 - 87
2
- 5 - 92
2
- 16 - 87
2
- 10 - 89
2
- 27 - 51
2
- 25 - 81
2
- 14 - 103
2
- 21 - 46
2
- 24 - 90
2
- 4 - 158
2
- 10 - 28
2
- 16 - 143
2
- 30 - 40
2
- 25 - 59
2
- 4 - 24
2
- 16 - 131
2
- 10 - 104
2
- 25 - 76
2
- 30 - 67
2
- 12 - 115
2
- 30 - 137
2
- 4 - 13
2
- 2 - 27
2
- 4 - 44
2
- 5 - 95
2
- 21 - 111
2
- 30 - 35
2
- 12 - 151
2
- 5 - 138
2
- 24 - 152
2
- 12 - 149
2
- 25 - 124
2
- 12 - 39
2
- 12 - 146
2
- 10 - 60
2
- 30 - 56
2
- 16 - 50
2
- 21 - 33
2
- 30 - 98
2
- 24 - 157
2
- 21 - 125
2
- 27 - 62
2
- 25 - 120
2
- 5 - 54
2
- 27 - 113
2
- 4 - 88
2
- 10 - 87
2
- 16 - 110
2
- 16 - 122
2
- 25 - 105
2
- 5 - 65
2
- 10 - 61
2
- 4 - 155
2
- 27 - 142
2
- 21 - 145
2
- 12 - 162
2
- 27 - 42
2
- 4 - 117
2
- 14 - 108
2
- 10 - 76
2
- 5 - 133
2
- 5 - 60
2
- 14 - 98
2
- 31 - 69
2
- 27 - 89
2
- 30 - 44
2
- 8 - 31
2
- 3 - 27
2
- 12 - 82
2
- 4 - 38
2
- 4 - 96
2
- 10 - 136
2
- 8 - 25
2
- 21 - 53
2
- 30 - 77
2
- 10 - 11
2
- 4 - 23
2
- 12 - 94
2
- 10 - 156
2
- 31 - 78
2
- 31 - 155
2
- 2 - 4
2
- 31 - 82
2
- 14 - 30
2
- 21 - 120
2
- 12 - 120
2
- 27 - 133
2
- 24 - 72
2
- 24 - 147
2
- 14 - 132
2
- 5 - 8
2
- 30 - 96
2
- 30 - 127
2
- 21 - 160
2
- 4 - 58
2
- 24 - 126
2
- 24 - 42
2
- 10 - 132
2
- 5 - 12
2
- 30 - 123
2
- 25 - 130
2
- 11 - 31
2
- 14 - 16
2
- 30 - 115
2
- 30 - 53
2
- 11 - 25
2
- 24 - 134
2
- 25 - 136
2
- 14 - 136
2
- 4 - 131
2
- 10 - 163
2
- 21 - 150
2
- 25 - 32
2
- 16 - 45
2
- 5 - 85
2
- 2 - 10
2
- 27 - 112
2
- 24 - 58
2
- 12 - 69
2
- 12 - 29
2
- 25 - 92
2
- 5 - 38
2
- 24 - 37
2
- 16 - 142
2
- 30 - 159
2
- 16 - 49
2
- 10 - 128
2
- 4 - 118
2
- 10 - 65
2
- 4 - 126
2
- 25 - 146
2
- 10 - 144
2
- 3 - 24
2
- 21 - 124
2
- 30 - 138
2
- 16 - 111
2
- 12 - 33
2
- 12 - 158
2
- 24 - 99
2
- 30 - 103
2
- 31 - 158
2
- 14 - 52
2
- 27 - 93
2
- 8 - 27
2
- 5 - 103
2
- 12 - 121
2
- 4 - 12
2
- 14 - 117
2
- 5 - 7
2
- 21 - 162
2
- 21 - 140
2
- 24 - 122
2
- 12 - 87
2
- 2 - 30
2
- 27 - 39
2
- 24 - 29
2
- 24 - 123
2
- 7 - 24
2
- 12 - 97
2
- 4 - 73
2
- 5 - 129
2
- 27 - 57
2
- 10 - 62
2
- 30 - 88
2
- 30 - 162
2
- 12 - 45
2
- 14 - 43
2
- 27 - 36
2
- 6 - 14
2
- 12 - 44
2
- 30 - 97
2
- 30 - 48
2
- 27 - 63
2
- 25 - 44
2
- 5 - 153
2
- 24 - 47
2
- 4 - 136
2
- 31 - 118
2
- 27 - 116
2
- 31 - 36
2
- 12 - 112
2
- 30 - 41
2
- 10 - 80
2
- 30 - 72
2
- 21 - 55
2
- 14 - 148
2
- 10 - 155
2
- 24 - 149
2
- 16 - 153
2
- 4 - 139
2
- 5 - 137
2
- 5 - 119
2
- 12 - 24
2
- 10 - 86
2
- 10 - 123
2
- 12 - 113
2
- 7 - 12
2
- 16 - 88
2
- 21 - 121
2
- 24 - 59
2
- 25 - 93
2
- 10 - 42
2
- 4 - 16
2
- 24 - 162
2
- 21 - 23
2
- 12 - 62
2
- 24 - 28
2
- 30 - 50
2
- 10 - 151
2
- 30 - 51
2
- 21 - 117
2
- 30 - 52
2
- 31 - 94
2
- 16 - 64
2
- 6 - 25
2
- 24 - 98
2
- 10 - 135
2
- 27 - 83
2
- 10 - 158
2
- 31 - 156
2
- 4 - 141
2
- 7 - 30
2
- 3 - 21
2
- 30 - 57
2
- 14 - 112
2
- 5 - 104
2
- 25 - 72
2
- 4 - 56
2
- 30 - 154
2
- 24 - 62
2
- 10 - 66
2
- 5 - 26
2
- 6 - 27
2
- 24 - 68
2
- 14 - 50
2
- 12 - 15
2
- 16 - 77
2
- 27 - 102
2
- 18 - 25
2
- 4 - 30
2
- 14 - 56
2
- 5 - 34
2
- 24 - 115
2
- 31 - 38
2
- 4 - 82
2
- 21 - 151
2
- 16 - 24
2
- 11 - 14
2
- 5 - 151
2
- 31 - 84
2
- 27 - 103
2
- 12 - 102
2
- 5 - 112
2
- 21 - 27
2
- 30 - 83
2
- 30 - 94
2
- 12 - 95
2
- 30 - 93
2
- 10 - 43
2
- 10 - 14
2
- 30 - 68
2
- 31 - 149
2
- 16 - 141
2
- 10 - 57
2
- 31 - 130
2
- 14 - 80
2
- 16 - 66
2
- 24 - 109
2
- 25 - 89
2
- 10 - 38
2
- 25 - 145
2
- 27 - 61
2
- 9 - 21
2
- 4 - 76
2
- 25 - 118
2
- 24 - 69
2
- 8 - 24
2
- 10 - 12
2
- 16 - 21
2
- 14 - 29
2
- 21 - 110
2
- 30 - 120
2
- 20 - 25
2
- 21 - 163
2
- 5 - 69
2
- 21 - 102
2
- 16 - 39
2
- 27 - 159
2
- 31 - 110
2
- 27 - 117
2
- 16 - 33
2
- 24 - 27
2
- 27 - 122
2
- 5 - 29
2
- 14 - 114
2
- 24 - 101
2
- 4 - 102
2
- 10 - 119
2
- 24 - 36
2
- 12 - 68
2
- 12 - 155
2
- 14 - 145
2
- 21 - 103
2
- 24 - 103
2
- 14 - 78
2
- 5 - 108
2
- 21 - 45
2
- 25 - 31
2
- 24 - 158
2
- 5 - 39
2
- 12 - 60
2
- 31 - 145
2
- 14 - 147
2
- 5 - 97
2
- 10 - 27
2
- 25 - 65
2
- 10 - 149
2
- 14 - 36
2
- 4 - 94
2
- 24 - 82
2
- 5 - 49
2
- 5 - 13
2
- 10 - 122
2
- 16 - 135
2
- 12 - 140
2
- 27 - 72
2
- 10 - 37
2
- 12 - 34
2
- 14 - 48
2
- 27 - 31
2
- 12 - 65
2
- 21 - 126
2
- 25 - 152
2
- 10 - 118
2
- 23 - 27
2
- 4 - 28
2
- 10 - 48
2
- 10 - 105
2
- 21 - 77
2
- 12 - 13
2
- 14 - 142
2
- 25 - 126
2
- 30 - 152
2
- 16 - 124
2
- 14 - 69
2
- 24 - 102
2
- 30 - 142
2
- 12 - 130
2
- 16 - 105
2
- 30 - 65
2
- 16 - 78
2
- 27 - 141
2
- 27 - 85
2
- 10 - 143
2
- 5 - 87
2
- 16 - 102
2
- 21 - 71
2
- 4 - 85
2
- 10 - 130
2
- 4 - 69
2
- 5 - 102
2
- 27 - 37
2
- 1 - 16
2
- 30 - 64
2
- 24 - 104
2
- 16 - 68
2
- 4 - 116
2
- 12 - 153
2
- 30 - 113
2
- 31 - 119
2
- 16 - 70
2
- 25 - 151
2
- 4 - 157
2
- 14 - 67
2
- 3 - 12
2
- 4 - 45
2
- 27 - 88
2
- 5 - 75
2
- 3 - 14
2
- 25 - 109
2
- 12 - 26
2
- 31 - 141
2
- 14 - 128
2
- 31 - 51
2
- 5 - 64
2
- 30 - 61
2
- 31 - 136
2
- 12 - 106
2
- 27 - 95
2
- 30 - 129
2
- 25 - 82
2
- 30 - 146
2
- 31 - 71
2
- 31 - 76
2
- 21 - 101
2
- 10 - 95
2
- 16 - 48
2
- 25 - 27
2
- 30 - 74
2
- 30 - 69
2
- 25 - 154
2
- 5 - 89
2
- 4 - 67
2
- 31 - 113
2
- 14 - 37
2
- 10 - 67
2
- 12 - 164
2
- 5 - 106
2
- 21 - 25
2
- 10 - 88
2
- 4 - 19
2
- 27 - 87
2
- 27 - 157
2
- 14 - 159
2
- 5 - 96
2
- 31 - 127
2
- 4 - 100
2
- 24 - 128
2
- 5 - 93
2
- 27 - 121
2
- 12 - 114
2
- 30 - 59
2
- 4 - 70
2
- 12 - 79
2
- 16 - 38
2
- 30 - 45
2
- 16 - 53
2
- 4 - 91
2
- 5 - 157
2
- 14 - 19
2
- 25 - 46
2
- 4 - 135
2
- 25 - 77
2
- 30 - 102
2
- 5 - 42
2
- 24 - 63
2
- 21 - 123
2
- 5 - 77
2
- 24 - 46
2
- 3 - 25
2
- 25 - 55
2
- 30 - 110
2
- 24 - 159
2
- 31 - 58
2
- 16 - 93
2
- 14 - 110
2
- 16 - 20
2
- 4 - 9
2
- 11 - 30
2
- 12 - 28
2
- 25 - 47
2
- 14 - 17
2
- 12 - 63
2
- 4 - 106
2
- 18 - 31
2
- 21 - 139
2
- 16 - 91
2
- 21 - 79
2
- 21 - 130
2
- 4 - 51
2
- 24 - 41
2
- 10 - 124
2
- 21 - 128
2
- 24 - 67
2
- 4 - 119
2
- 27 - 76
2
- 12 - 25
2
- 12 - 124
2
- 21 - 50
2
- 14 - 38
2
- 12 - 67
2
- 5 - 124
2
- 24 - 136
2
- 31 - 144
2
- 10 - 45
2
- 12 - 85
2
- 27 - 161
2
- 10 - 40
2
- 18 - 24
2
- 30 - 38
2
- 10 - 39
2
- 14 - 45
2
- 21 - 61
2
- 14 - 106
2
- 5 - 162
2
- 25 - 113
2
- 12 - 116
2
- 10 - 90
2
- 14 - 127
2
- 4 - 93
2
- 14 - 33
2
- 5 - 16
2
- 12 - 156
2
- 27 - 91
2
- 4 - 47
2
- 21 - 148
2
- 12 - 56
2
- 12 - 103
2
- 25 - 147
2
- 10 - 18
2
- 5 - 141
2
- 12 - 22
2
- 10 - 96
2
- 27 - 140
2
- 16 - 80
2
- 10 - 56
2
- 25 - 101
2
- 31 - 120
2
- 30 - 37
2
- 5 - 150
2
- 21 - 134
2
- 31 - 53
2
- 31 - 52
2
- 24 - 145
2
- 27 - 49
2
- 31 - 133
2
- 27 - 150
2
- 27 - 60
2
- 16 - 19
2
- 5 - 66
2
- 5 - 94
2
- 5 - 91
2
- 25 - 112
2
- 10 - 75
2
- 21 - 80
2
- 27 - 77
2
- 31 - 73
2
- 15 - 31
2
- 21 - 104
2
- 12 - 145
2
- 14 - 70
2
- 12 - 128
2
- 4 - 20
2
- 5 - 68
2
- 14 - 59
2
- 30 - 91
2
- 13 - 31
2
- 5 - 88
2
- 16 - 47
2
- 4 - 78
2
- 21 - 113
2
- 30 - 112
2
- 27 - 99
2
- 21 - 156
2
- 24 - 156
2
- 12 - 111
2
- 24 - 86
2
- 24 - 26
2
- 25 - 51
2
- 12 - 31
2
- 18 - 21
2
- 5 - 111
2
- 24 - 164
2
- 21 - 136
2
- 16 - 161
2
- 14 - 141
2
- 27 - 45
2
- 30 - 100
2
- 16 - 118
2
- 1 - 14
2
- 25 - 155
2
- 11 - 21
2
- 12 - 14
2
- 31 - 164
2
- 25 - 57
2
- 5 - 80
2
- 27 - 109
2
- 5 - 82
2
- 16 - 65
2
- 4 - 127
2
- 16 - 156
2
- 21 - 97
2
- 12 - 42
2
- 16 - 136
2
- 27 - 71
2
- 31 - 146
2
- 27 - 146
2
- 25 - 163
2
- 25 - 153
2
- 10 - 153
2
- 24 - 93
2
- 21 - 60
2
- 4 - 112
2
- 25 - 138
2
- 24 - 110
2
- 14 - 15
2
- 10 - 33
2
- 10 - 79
2
- 12 - 61
2
- 5 - 36
2
- 10 - 117
2
- 5 - 32
2
- 31 - 85
2
- 4 - 10
2
- 31 - 103
2
- 14 - 54
2
- 16 - 101
2
- 10 - 114
2
- 21 - 161
2
- 31 - 143
2
- 27 - 151
2
- 27 - 74
2
- 16 - 71
2
- 5 - 30
2
- 14 - 79
2
- 31 - 101
2
- 12 - 154
2
- 12 - 110
2
- 4 - 15
2
- 4 - 128
2
- 10 - 68
2
- 16 - 92
2
- 10 - 162
2
- 5 - 15
2
- 14 - 76
2
- 27 - 128
2
- 30 - 114
2
- 21 - 67
2
- 4 - 17
2
- 14 - 155
2
- 4 - 142
2
- 12 - 138
2
- 31 - 100
2
- 5 - 11
2
- 24 - 70
2
- 4 - 146
2
- 12 - 43
2
- 27 - 33
2
- 27 - 101
2
- 30 - 84
2
- 21 - 96
2
- 14 - 68
2
- 14 - 164
2
- 10 - 106
2
- 10 - 34
2
- 9 - 25
2
- 30 - 118
2
- 31 - 61
2
- 31 - 91
2
- 14 - 55
2
- 10 - 129
2
- 21 - 24
2
- 31 - 151
2
- 4 - 54
2
- 24 - 130
2
- 21 - 114
2
- 25 - 75
2
- 5 - 109
2
- 30 - 89
2
- 12 - 92
2
- 31 - 47
2
- 25 - 115
2
- 4 - 39
2
- 30 - 55
2
- 30 - 119
2
- 30 - 121
2
- 25 - 58
2
- 4 - 11
2
- 30 - 141
2
- 19 - 27
2
- 16 - 115
2
- 12 - 159
2
- 14 - 63
2
- 21 - 100
2
- 31 - 41
2
- 31 - 163
2
- 5 - 35
2
- 27 - 96
2
- 5 - 159
2
- 27 - 69
2
- 21 - 149
2
- 31 - 107
2
- 16 - 61
2
- 31 - 79
2
- 31 - 90
2
- 4 - 95
2
- 4 - 66
2
- 30 - 160
2
- 4 - 40
2
- 27 - 66
2
- 24 - 135
2
- 10 - 46
2
- 27 - 98
2
- 14 - 77
2
- 5 - 160
2
- 14 - 140
2
- 10 - 126
2
- 12 - 76
2
- 12 - 80
2
- 5 - 107
2
- 24 - 137
2
- 27 - 54
2
- 10 - 25
2
- 31 - 72
2
- 14 - 131
2
- 30 - 49
2
- 12 - 93
2
- 4 - 75
2
- 30 - 87
2
- 16 - 85
2
- 21 - 133
2
- 21 - 91
2
- 5 - 18
2
- 31 - 160
2
- 4 - 97
2
- 31 - 68
2
- 10 - 137
2
- 24 - 95
2
- 21 - 35
2
- 14 - 53
2
- 21 - 42
2
- 12 - 70
2
- 31 - 63
2
- 25 - 53
2
- 14 - 92
2
- 24 - 108
2
- 24 - 92
2
- 24 - 25
2
- 25 - 158
2
- 25 - 162
2
- 10 - 150
2
- 21 - 105
2
- 12 - 117
2
- 25 - 49
2
- 4 - 122
2
- 24 - 160
2
- 3 - 10
2
- 13 - 27
2
- 16 - 52
2
- 30 - 148
2
- 16 - 30
2
- 23 - 30
2
- 16 - 40
2
- 30 - 73
2
- 16 - 22
2
- 4 - 153
2
- 27 - 164
2
- 5 - 101
2
- 24 - 105
2
- 24 - 77
2
- 4 - 150
2
- 16 - 164
2
- 24 - 49
2
- 10 - 110
2
- 24 - 56
2
- 19 - 25
2
- 27 - 132
2
- 24 - 51
2
- 10 - 145
2
- 31 - 157
2
- 14 - 57
2
- 14 - 41
2
- 9 - 30
2
- 4 - 144
2
- 25 - 66
2
- 4 - 86
2
- 5 - 134
2
- 14 - 23
2
- 30 - 125
2
- 16 - 126
2
- 16 - 17
2
- 24 - 43
2
- 16 - 55
2
- 5 - 24
2
- 16 - 89
2
- 5 - 86
2
- 12 - 89
2
- 12 - 52
2
- 10 - 21
2
- 4 - 84
2
- 27 - 34
2
- 30 - 82
2
- 24 - 45
2
- 4 - 80
2
- 27 - 81
2
- 16 - 127
2
- 10 - 116
2
- 16 - 29
2
- 14 - 122
2
- 21 - 31
2
- 25 - 52
2
- 30 - 122
2
- 30 - 158
2
- 10 - 99
2
- 25 - 74
2
- 24 - 119
2
- 5 - 139
2
- 24 - 155
2
- 25 - 123
2
- 24 - 113
2
- 31 - 40
2
- 30 - 76
2
- 16 - 134
2
- 27 - 100
2
- 10 - 20
2
- 5 - 19
2
- 12 - 99
2
- 7 - 25
2
- 21 - 106
2
- 4 - 8
2
- 4 - 101
2
- 14 - 116
2
- 5 - 48
2
- 21 - 32
2
- 30 - 58
2
- 30 - 109
2
- 5 - 52
2
- 31 - 97
2
- 4 - 50
2
- 10 - 35
2
- 8 - 10
2
- 16 - 130
2
- 26 - 30
2
- 24 - 131
2
- 25 - 41
2
- 16 - 145
2
- 12 - 108
2
- 12 - 134
2
- 10 - 82
2
- 16 - 86
2
- 27 - 47
2
- 10 - 148
2
- 10 - 58
2
- 14 - 31
2
- 10 - 13
2
- 31 - 34
2
- 24 - 60
2
- 12 - 104
2
- 3 - 16
2
- 28 - 30
2
- 21 - 82
2
- 27 - 43
2
- 5 - 31
2
- 4 - 138
2
- 14 - 40
2
- 24 - 30
2
- 16 - 159
2
- 21 - 122
2
- 4 - 83
2
- 21 - 132
2
- 12 - 157
2
- 24 - 116
2
- 10 - 94
2
- 31 - 102
2
- 12 - 46
2
- 28 - 31
2
- 31 - 88
2
- 16 - 120
2
- 24 - 61
2
- 30 - 126
2
- 24 - 150
2
- 4 - 154
2
- 31 - 66
2
- 12 - 129
2
- 10 - 63
2
- 10 - 139
2
- 19 - 21
2
- 31 - 131
2
- 16 - 106
2
- 4 - 130
2
- 21 - 116
2
- 5 - 74
2
- 14 - 91
2
- 27 - 59
2
- 24 - 38
2
- 20 - 27
2
- 14 - 66
2
- 14 - 95
2
- 5 - 114
2
- 16 - 132
2
- 12 - 96
2
- 25 - 39
2
- 24 - 53
2
- 31 - 124
2
- 12 - 32
2
- 10 - 22
2
- 30 - 153
2
- 24 - 118
2
- 27 - 56
2
- 30 - 92
2
- 16 - 139
2
- 20 - 21
2
- 10 - 103
2
- 5 - 41
2
- 30 - 131
2
- 12 - 64
2
- 21 - 65
2
- 10 - 26
2
- 31 - 106
2
- 27 - 35
2
- 1 - 12
2
- 10 - 134
2
- 21 - 95
2
- 25 - 141
2
- 21 - 30
2
- 14 - 46
2
- 24 - 89
2
- 14 - 158
2
- 4 - 71
2
- 5 - 120
2
- 14 - 138
2
- 10 - 160
2
- 27 - 136
2
- 21 - 86
2
- 14 - 20
2
- 10 - 98
2
- 21 - 40
2
- 4 - 148
2
- 25 - 84
2
- 10 - 159
2
- 16 - 150
2
- 21 - 29
2
- 31 - 111
2
- 4 - 33
2
- 4 - 108
2
- 25 - 160
2
- 10 - 50
2
- 30 - 143
2
- 24 - 139
2
- 14 - 72
2
- 12 - 91
2
- 14 - 35
2
- 21 - 119
2
- 31 - 121
2
- 14 - 118
2
- 5 - 122
2
- 12 - 98
2
- 21 - 72
2
- 10 - 157
2
- 10 - 131
2
- 16 - 34
2
- 31 - 37
2
- 21 - 154
2
- 21 - 43
2
- 16 - 59
2
- 16 - 129
2
- 22 - 27
2
- 24 - 106
2
- 27 - 124
2
- 25 - 111
2
- 16 - 57
2
- 21 - 68
2
- 25 - 56
2
- 21 - 141
2
- 25 - 164
2
- 25 - 98
2
- 25 - 48
2
- 24 - 52
2
- 27 - 53
2
- 5 - 55
2
- 12 - 163
2
- 12 - 75
2
- 27 - 143
2
- 10 - 36
2
- 10 - 71
2
- 24 - 120
2
- 16 - 42
2
- 30 - 155
2
- 14 - 71
2
- 30 - 85
2
- 16 - 81
2
- 9 - 27
2
- 27 - 55
2
- 14 - 102
2
- 16 - 54
2
- 12 - 18
2
- 31 - 64
2
- 5 - 147
2
- 21 - 57
2
- 21 - 127
2
- 12 - 139
2
- 27 - 139
2
- 16 - 79
2
- 10 - 49
2
- 24 - 129
2
- 14 - 65
2
- 5 - 51
2
- 14 - 39
2
- 30 - 62
2
- 14 - 34
2
- 4 - 92
2
- 4 - 129
2
- 25 - 128
2
- 10 - 47
2
- 4 - 124
2
- 25 - 121
2
- 5 - 132
2
- 24 - 57
2
- 17 - 25
2
- 14 - 88
2
- 25 - 161
2
- 5 - 130
2
- 12 - 57
2
- 16 - 125
2
- 11 - 24
2
- 16 - 151
2
- 25 - 99
2
- 21 - 37
2
- 5 - 20
2
- 10 - 53
2
- 16 - 154
2
- 4 - 34
2
- 31 - 33
2
- 14 - 26
2
- 8 - 14
2
- 25 - 149
2
- 27 - 120
2
- 5 - 67
2
- 10 - 101
2
- 5 - 149
2
- 25 - 127
2
- 27 - 97
2
- 24 - 154
2
- 5 - 163
2
- 14 - 58
2
- 25 - 131
2
- 10 - 83
2
- 27 - 147
2
- 25 - 134
2
- 10 - 111
2
- 5 - 81
2
- 27 - 105
2
- 13 - 24
2
- 24 - 35
2
- 22 - 25
2
- 14 - 126
2
- 24 - 96
2
- 25 - 87
2
- 21 - 36
2
- 10 - 23
2
- 24 - 76
2
- 14 - 144
2
- 10 - 100
2
- 5 - 23
2
- 12 - 49
2
- 30 - 136
2
- 21 - 144
2
- 12 - 137
2
- 4 - 5
2
- 25 - 116
2
- 31 - 57
2
- 12 - 58
2
- 31 - 86
2
- 31 - 153
2
- 14 - 93
2
- 5 - 62
2
- 21 - 76
2
- 31 - 77
2
- 27 - 106
2
- 30 - 144
2
- 1 - 5
2
- 27 - 38
2
- 5 - 46
2
- 5 - 115
2
- 10 - 108
2
- 24 - 83
2
- 5 - 73
2
- 14 - 86
2
- 30 - 105
2
- 27 - 138
2
- 12 - 143
2
- 27 - 149
2
- 20 - 30
2
- 24 - 78
2
- 17 - 30
2
- 27 - 119
2
- 21 - 115
2
- 30 - 80
2
- 24 - 140
2
- 27 - 41
2
- 21 - 78
2
- 14 - 146
2
- 27 - 158
2
- 22 - 30
2
- 12 - 74
2
- 31 - 134
2
- 27 - 148
2
- 24 - 33
2
- 8 - 21
2
- 25 - 71
2
- 27 - 73
2
- 24 - 161
2
- 14 - 21
2
- 30 - 75
2
- 27 - 162
2
- 12 - 90
2
- 25 - 91
2
- 31 - 50
2
- 24 - 75
2
- 16 - 60
2
- 16 - 128
2
- 12 - 77
2
- 10 - 91
2
- 30 - 140
2
- 27 - 137
2
- 27 - 145
2
- 4 - 31
2
- 4 - 62
2
- 31 - 138
2
- 15 - 30
2
- 2 - 14
2
- 25 - 29
2
- 25 - 125
2
- 30 - 145
2
- 12 - 84
2
- 6 - 31
2
- 17 - 21
2
- 12 - 47
2
- 30 - 130
2
- 16 - 58
2
- 14 - 156
2
- 14 - 82
2
- 16 - 137
2
- 5 - 9
2
- 10 - 115
2
- 12 - 78
2
- 30 - 156
2
- 31 - 129
2
- 14 - 83
2
- 24 - 148
2
- 5 - 22
2
- 14 - 151
2
- 27 - 86
2
- 4 - 22
2
- 2 - 5
2
- 31 - 98
2
- 25 - 60
2
- 24 - 153
2
- 14 - 143
2
- 24 - 141
2
- 14 - 81
2
- 5 - 99
2
- 31 - 81
2
- 25 - 159
2
- 5 - 71
2
- 5 - 125
2
- 10 - 64
2
- 5 - 140
2
- 10 - 31
2
- 21 - 153
2
- 21 - 34
2
- 12 - 72
2
- 25 - 156
2
- 27 - 129
2
- 27 - 107
2
- 25 - 104
2
- 12 - 123
2
- 25 - 42
2
- 16 - 112
2
- 30 - 43
2
- 25 - 54
2
- 10 - 107
2
- 16 - 157
2
- 21 - 83
2
- 12 - 73
2
- 16 - 100
2
- 2 - 24
2
- 5 - 61
2
- 10 - 127
2
- 25 - 140
2
- 16 - 108
2
- 5 - 10
2
- 27 - 134
2
- 27 - 154
2
- 16 - 43
2
- 30 - 95
2
- 21 - 51
2
- 21 - 84
2
- 30 - 71
2
- 27 - 152
2
- 16 - 117
2
- 2 - 12
2
- 5 - 123
2
- 4 - 36
2
- 14 - 73
2
- 16 - 44
2
- 27 - 70
2
- 31 - 45
2
- 30 - 111
2
- 21 - 94
2
- 10 - 133
2
- 21 - 131
2
- 4 - 42
2
- 4 - 81
2
- 14 - 109
2
- 1 - 25
2
- 25 - 148
2
- 25 - 114
2
- 31 - 62
2
- 5 - 33
2
- 5 - 70
2
- 5 - 128
2
- 5 - 127
2
- 27 - 125
2
- 16 - 41
2
- 21 - 89
2
- 24 - 80
2
- 24 - 88
2
- 10 - 161
2
- 10 - 17
2
- 12 - 142
2
- 10 - 92
2
- 10 - 142
2
- 25 - 64
2
- 21 - 73
2
- 14 - 163
2
- 16 - 95
2
- 16 - 123
2
- 9 - 14
2
- 31 - 83
2
- 16 - 162
2
- 14 - 157
2
- 31 - 87
2
- 25 - 73
2
- 12 - 161
2
- 4 - 145
2
- 10 - 69
2
- 25 - 144
2
- 30 - 34
2
- 24 - 112
2
- 6 - 16
2
- 24 - 64
2
- 16 - 63
2
- 31 - 35
2
- 16 - 98
2
- 16 - 121
2
- 14 - 119
2
- 27 - 130
2
- 21 - 107
2
- 5 - 17
2
- 31 - 117
2
- 24 - 40
2
- 4 - 53
2
- 31 - 122
2
- 10 - 146
2
- 21 - 58
2
- 12 - 105
2
- 4 - 115
2
- 25 - 110
2
- 30 - 101
2
- 21 - 39
2
- 21 - 135
2
- 10 - 59
2
- 16 - 37
2
- 16 - 99
2
- 4 - 14
2
- 27 - 110
2
- 25 - 122
2
- 27 - 153
2
- 4 - 48
2
- 27 - 126
2
- 30 - 150
2
- 24 - 144
2
- 5 - 63
2
- 21 - 92
2
- 4 - 18
2
- 18 - 30
2
- 4 - 60
2
- 4 - 26
2
- 30 - 81
2
- 5 - 110
2
- 25 - 119
2
- 4 - 64
2
- 25 - 133
2
- 30 - 36
2
- 27 - 46
2
- 31 - 75
2
- 4 - 6
2
- 27 - 65
2
- 4 - 160
2
- 27 - 78
2
- 6 - 30
2
- 5 - 136
2
- 31 - 139
2
- 25 - 86
2
- 30 - 107
2
- 4 - 25
2
- 24 - 133
2
- 14 - 90
2
- 4 - 77
2
- 21 - 109
2
- 23 - 31
2
- 21 - 99
2
- 4 - 143
2
- 19 - 31
2
- 4 - 61
2
- 31 - 135
2
- 13 - 16
2
- 25 - 96
2
- 10 - 121
2
- 12 - 100
2
- 24 - 74
2
- 25 - 38
2
- 27 - 118
2
- 12 - 54
2
- 21 - 152
2
- 4 - 99
2
- 12 - 50
2
- 25 - 69
2
- 12 - 71
2
- 10 - 109
2
- 12 - 48
2
- 14 - 60
2
- 4 - 43
2
- 5 - 79
2
- 12 - 40
2
- 25 - 137
2
- 31 - 46
2
- 24 - 50
2
- 16 - 62
2
- 4 - 59
2
- 13 - 21
2
- 31 - 92
2
- 27 - 44
2
- 24 - 143
2
- 16 - 67
2
- 31 - 55
2
- 5 - 121
2
- 16 - 155
2
- 12 - 41
2
- 14 - 27
2
- 4 - 140
2
- 10 - 120
2
- 27 - 92
2
- 14 - 135
2
- 12 - 119
2
- 4 - 98
2
- 30 - 108
2
- 31 - 89
2
- 6 - 10
2
- 24 - 39
2
- 4 - 52
2
- 4 - 72
2
- 25 - 36
2
- 30 - 70
2
- 30 - 135
2
- 27 - 114
2
- 14 - 123
2
- 30 - 33
2
- 24 - 85
2
- 5 - 78
2
- 25 - 45
2
- 5 - 100
2
- 25 - 43
2
- 21 - 44
2
- 25 - 95
2
- 10 - 51
2
- 24 - 151
2
- 24 - 138
2
- 14 - 150
2
- 14 - 153
2
- 14 - 107
2
- 4 - 35
2
- 4 - 7
2
- 21 - 159
2
- 31 - 48
2
- 16 - 148
2
- 27 - 163
2
- 25 - 40
2
- 5 - 118
2
- 31 - 142
2
- 5 - 53
2
- 8 - 30
2
- 4 - 57
2
- 21 - 129
2
- 16 - 82
2
- 30 - 32
2
- 4 - 164
2
- 2 - 31
2
- 21 - 74
2
- 8 - 12
2
- 16 - 73
2
- 16 - 35
2
- 30 - 47
2
- 4 - 105
2
- 25 - 62
2
- 15 - 21
2
- 31 - 39
2
- 30 - 78
2
- 4 - 103
2
- 4 - 149
2
- 30 - 157
2
- 4 - 147
2
- 14 - 47
2
- 21 - 47
2
- 5 - 131
2
- 10 - 44
2
- 30 - 163
2
- 27 - 84
2
- 4 - 132
2
- 14 - 51
2
- 31 - 93
2
- 30 - 116
2
- 4 - 133
2
- 10 - 125
2
- 14 - 97
2
- 16 - 51
2
- 31 - 43
2
- 12 - 141
2
- 4 - 21
2
- 16 - 144
2
- 16 - 152
2
- 4 - 65
2
- 12 - 122
2
- 30 - 54
2
- 25 - 35
2
- 5 - 161
2
- 20 - 24
2
- 24 - 87
2
- 21 - 54
2
- 16 - 56
2
- 5 - 113
2
- 4 - 114
2
- 5 - 98
2
- 12 - 83
2
- 31 - 105
2
- 31 - 154
2
- 27 - 94
2
- 12 - 126
2
- 10 - 73
2
- 10 - 78
2
- 25 - 30
2
- 8 - 16
2
- 12 - 148
2
- 27 - 82
2
- 30 - 147
2
- 31 - 95
2
- 6 - 24
2
- 14 - 28
2
- 10 - 77
2
- 5 - 148
2
- 12 - 20
2
- 31 - 96
2
- 10 - 152
2
- 31 - 114
2
- 12 - 17
2
- 14 - 133
2
- 21 - 38
2
- 14 - 160
2
- 27 - 67
2
- 30 - 133
2
- 25 - 67
2
- 11 - 16
2
- 12 - 21
2
- 16 - 103
2
- 25 - 94
2
- 15 - 25
2
- 10 - 16
2
- 21 - 28
2
- 31 - 60
2
- 30 - 90
2
- 25 - 129
2
- 30 - 149
2
- 16 - 27
2
- 31 - 109
2
- 10 - 41
2
- 14 - 161
2
- 16 - 109
2
- 10 - 138
2
- 4 - 79
2
- 31 - 42
2
- 5 - 57
2
- 12 - 132
2
- 31 - 125
2
- 5 - 72
2
- 4 - 137
2
- 25 - 79
2
- 14 - 137
2
- 31 - 104
2
- 4 - 41
2
- 4 - 161
2
- 5 - 156
2
- 27 - 40
2
- 1 - 31
2
- 5 - 27
2
- 10 - 15
2
- 30 - 134
2
- 14 - 94
2
- 14 - 42
2
- 24 - 117
2
- 31 - 132
2
- 10 - 54
2
- 5 - 146
2
- 4 - 37
2
- 31 - 74
2
- 16 - 140
2
- 21 - 137
2
- 4 - 89
2
- 12 - 160
2
- 14 - 49
2
- 12 - 53
2
- 10 - 74
2
- 1 - 27
2
- 25 - 68
2
- 16 - 23
2
- 31 - 65
2
- 16 - 116
2
- 4 - 123
2
- 31 - 148
2
- 27 - 144
