# Supplementary material for: Accelerating covering array generation by combinatorial join for industry scale software testing
Source: PeerJ Comput Sci. 2022 Feb 11;8:e720. doi: 10.7717/peerj-cs.720 (PMC9044240; doi:10.7717/peerj-cs.720)
Supplement: Supplemental Information 2 — The data set used in the experiments and the results of the experiments. [file peerj-cs-08-720-s002.zip › experiment/src/test/resources/models/ICSE15_HHSA_Benchmarks/myra_sbse/benchmark_10_yue.constraints]

2037
2
- 50 - 55
2
- 36 - 57
2
- 17 - 38
2
- 7 - 51
2
- 48 - 56
2
- 5 - 23
2
- 35 - 44
2
- 15 - 47
2
- 45 - 49
2
- 45 - 48
2
- 24 - 53
2
- 45 - 48
2
- 52 - 54
2
- 12 - 48
2
- 3 - 52
2
- 9 - 56
2
- 33 - 57
2
- 25 - 41
2
- 1 - 29
2
- 39 - 50
2
- 40 - 62
2
- 19 - 43
2
- 41 - 58
2
- 58 - 60
2
- 47 - 62
2
- 13 - 22
2
- 55 - 61
2
- 27 - 59
2
- 9 - 31
2
- 45 - 56
2
- 55 - 60
2
- 48 - 62
2
- 46 - 61
2
- 52 - 55
2
- 21 - 60
2
- 41 - 51
2
- 50 - 51
2
- 56 - 57
2
- 42 - 62
2
- 39 - 53
3
- 45 - 53 - 59
3
- 49 - 56 - 58
3
- 13 - 23 - 48
3
- 34 - 49 - 58
3
- 44 - 49 - 61
3
- 48 - 53 - 59
3
- 52 - 57 - 60
2
- 41 - 68
2
- 45 - 231
2
- 45 - 115
2
- 62 - 151
2
- 61 - 260
2
- 62 - 230
2
- 62 - 87
2
- 27 - 331
2
- 4 - 60
2
- 62 - 250
2
- 27 - 212
2
- 61 - 296
2
- 62 - 248
2
- 60 - 217
2
- 61 - 315
2
- 58 - 61
2
- 62 - 275
2
- 24 - 61
2
- 19 - 61
2
- 19 - 62
2
- 62 - 245
2
- 41 - 291
2
- 14 - 27
2
- 61 - 228
2
- 41 - 126
2
- 62 - 86
2
- 8 - 45
2
- 14 - 41
2
- 41 - 168
2
- 25 - 45
2
- 60 - 79
2
- 60 - 90
2
- 27 - 106
2
- 45 - 297
2
- 61 - 231
2
- 41 - 233
2
- 8 - 61
2
- 45 - 123
2
- 41 - 95
2
- 61 - 69
2
- 41 - 145
2
- 60 - 284
2
- 62 - 179
2
- 60 - 216
2
- 27 - 98
2
- 45 - 66
2
- 61 - 172
2
- 45 - 180
2
- 60 - 253
2
- 61 - 88
2
- 27 - 279
2
- 41 - 165
2
- 62 - 74
2
- 27 - 274
2
- 60 - 293
2
- 41 - 332
2
- 61 - 173
2
- 27 - 69
2
- 62 - 79
2
- 61 - 87
2
- 27 - 273
2
- 44 - 45
2
- 27 - 280
2
- 62 - 241
2
- 60 - 302
2
- 45 - 152
2
- 41 - 187
2
- 41 - 214
2
- 10 - 61
2
- 62 - 283
2
- 60 - 104
2
- 62 - 285
2
- 48 - 61
2
- 45 - 284
2
- 60 - 320
2
- 62 - 249
2
- 61 - 170
2
- 62 - 286
2
- 62 - 276
2
- 27 - 46
2
- 60 - 183
2
- 60 - 295
2
- 13 - 45
2
- 62 - 126
2
- 60 - 287
2
- 45 - 301
2
- 27 - 108
2
- 41 - 183
2
- 61 - 200
2
- 61 - 235
2
- 45 - 93
2
- 61 - 243
2
- 62 - 88
2
- 61 - 164
2
- 62 - 213
2
- 31 - 61
2
- 62 - 274
2
- 60 - 266
2
- 15 - 53
2
- 60 - 191
2
- 60 - 227
2
- 27 - 138
2
- 62 - 266
2
- 41 - 306
2
- 61 - 152
2
- 27 - 311
2
- 50 - 62
2
- 11 - 62
2
- 27 - 32
2
- 60 - 166
2
- 62 - 65
2
- 41 - 205
2
- 5 - 41
2
- 62 - 132
2
- 45 - 270
2
- 41 - 296
2
- 27 - 50
2
- 60 - 250
2
- 57 - 60
2
- 45 - 128
2
- 60 - 248
2
- 41 - 111
2
- 48 - 53
2
- 27 - 171
2
- 45 - 238
2
- 27 - 286
2
- 38 - 61
2
- 27 - 61
2
- 45 - 197
2
- 61 - 266
2
- 62 - 243
2
- 62 - 123
2
- 60 - 213
2
- 61 - 110
2
- 27 - 232
2
- 36 - 60
2
- 41 - 174
2
- 41 - 136
2
- 12 - 27
2
- 41 - 110
2
- 27 - 256
2
- 27 - 332
2
- 62 - 318
2
- 62 - 196
2
- 45 - 82
2
- 41 - 200
2
- 62 - 92
2
- 33 - 62
2
- 51 - 60
2
- 60 - 114
2
- 62 - 164
2
- 27 - 214
2
- 61 - 151
2
- 61 - 274
2
- 60 - 89
2
- 27 - 43
2
- 7 - 62
2
- 41 - 221
2
- 45 - 151
2
- 41 - 213
2
- 45 - 308
2
- 61 - 301
2
- 60 - 298
2
- 27 - 282
2
- 61 - 210
2
- 61 - 158
2
- 27 - 307
2
- 20 - 45
2
- 27 - 313
2
- 45 - 157
2
- 8 - 60
2
- 60 - 151
2
- 61 - 121
2
- 60 - 111
2
- 27 - 153
2
- 27 - 261
2
- 45 - 326
2
- 62 - 93
2
- 41 - 59
2
- 62 - 255
2
- 61 - 293
2
- 45 - 186
2
- 45 - 325
2
- 60 - 86
2
- 61 - 283
2
- 41 - 320
2
- 22 - 60
2
- 61 - 146
2
- 45 - 150
2
- 60 - 304
2
- 61 - 271
2
- 27 - 176
2
- 16 - 41
2
- 60 - 288
2
- 38 - 45
2
- 60 - 149
2
- 27 - 74
2
- 41 - 232
2
- 62 - 138
2
- 27 - 296
2
- 45 - 145
2
- 27 - 329
2
- 61 - 90
2
- 45 - 256
2
- 62 - 330
2
- 41 - 63
2
- 61 - 220
2
- 60 - 306
2
- 31 - 60
2
- 61 - 234
2
- 45 - 74
2
- 41 - 146
2
- 55 - 62
2
- 41 - 65
2
- 45 - 322
2
- 62 - 165
2
- 45 - 98
2
- 27 - 230
2
- 27 - 314
2
- 62 - 242
2
- 61 - 270
2
- 27 - 198
2
- 27 - 247
2
- 62 - 265
2
- 27 - 135
2
- 45 - 169
2
- 61 - 311
2
- 45 - 58
2
- 61 - 117
2
- 61 - 136
2
- 17 - 61
2
- 27 - 259
2
- 62 - 261
2
- 60 - 271
2
- 27 - 186
2
- 60 - 178
2
- 45 - 233
2
- 62 - 136
2
- 61 - 218
2
- 27 - 174
2
- 41 - 262
2
- 61 - 265
2
- 45 - 273
2
- 27 - 281
2
- 61 - 197
2
- 23 - 61
2
- 10 - 45
2
- 45 - 236
2
- 60 - 208
2
- 45 - 327
2
- 41 - 96
2
- 60 - 258
2
- 61 - 320
2
- 60 - 62
2
- 60 - 83
2
- 62 - 284
2
- 61 - 196
2
- 45 - 84
2
- 61 - 114
2
- 61 - 168
2
- 41 - 90
2
- 36 - 41
2
- 61 - 303
2
- 27 - 60
2
- 45 - 280
2
- 27 - 164
2
- 41 - 268
2
- 9 - 61
2
- 60 - 155
2
- 27 - 231
2
- 45 - 198
2
- 27 - 112
2
- 45 - 292
2
- 27 - 173
2
- 60 - 157
2
- 61 - 261
2
- 61 - 281
2
- 27 - 285
2
- 62 - 282
2
- 12 - 45
2
- 45 - 107
2
- 27 - 255
2
- 61 - 223
2
- 60 - 331
2
- 61 - 193
2
- 27 - 104
2
- 62 - 134
2
- 62 - 246
2
- 61 - 280
2
- 41 - 323
2
- 60 - 76
2
- 62 - 202
2
- 41 - 269
2
- 1 - 41
2
- 45 - 69
2
- 45 - 264
2
- 61 - 77
2
- 45 - 323
2
- 27 - 305
2
- 61 - 133
2
- 60 - 141
2
- 7 - 54
2
- 45 - 293
2
- 62 - 290
2
- 41 - 54
2
- 62 - 139
2
- 41 - 133
2
- 62 - 96
2
- 41 - 140
2
- 13 - 41
2
- 62 - 142
2
- 45 - 81
2
- 26 - 45
2
- 62 - 195
2
- 27 - 302
2
- 41 - 53
2
- 45 - 104
2
- 27 - 189
2
- 45 - 246
2
- 27 - 162
2
- 45 - 237
2
- 13 - 27
2
- 61 - 252
2
- 43 - 62
2
- 62 - 313
2
- 27 - 107
2
- 60 - 175
2
- 9 - 60
2
- 62 - 182
2
- 62 - 144
2
- 61 - 94
2
- 61 - 256
2
- 41 - 295
2
- 27 - 57
2
- 62 - 150
2
- 1 - 60
2
- 19 - 35
2
- 62 - 207
2
- 61 - 102
2
- 60 - 251
2
- 61 - 324
2
- 45 - 59
2
- 45 - 77
2
- 45 - 89
2
- 60 - 328
2
- 3 - 50
2
- 62 - 219
2
- 60 - 237
2
- 60 - 85
2
- 27 - 267
2
- 60 - 163
2
- 10 - 60
2
- 7 - 39
2
- 61 - 289
2
- 41 - 322
2
- 56 - 62
2
- 27 - 140
2
- 45 - 265
2
- 60 - 308
2
- 5 - 62
2
- 27 - 284
2
- 45 - 50
2
- 27 - 240
2
- 61 - 291
2
- 61 - 225
2
- 45 - 111
2
- 62 - 208
2
- 41 - 293
2
- 60 - 272
2
- 27 - 34
2
- 34 - 61
2
- 45 - 170
2
- 27 - 179
2
- 27 - 120
2
- 61 - 322
2
- 27 - 193
2
- 60 - 127
2
- 62 - 329
2
- 62 - 69
2
- 41 - 288
2
- 45 - 88
2
- 62 - 64
2
- 61 - 325
2
- 27 - 170
2
- 41 - 50
2
- 45 - 277
2
- 37 - 41
2
- 45 - 303
2
- 45 - 148
2
- 61 - 83
2
- 62 - 85
2
- 62 - 204
2
- 60 - 294
2
- 60 - 180
2
- 61 - 276
2
- 61 - 214
2
- 61 - 187
2
- 62 - 272
2
- 61 - 332
2
- 7 - 55
2
- 30 - 61
2
- 7 - 49
2
- 60 - 267
2
- 15 - 52
2
- 60 - 147
2
- 60 - 305
2
- 62 - 322
2
- 45 - 315
2
- 60 - 323
2
- 61 - 203
2
- 27 - 300
2
- 41 - 77
2
- 27 - 38
2
- 52 - 57
2
- 60 - 303
2
- 60 - 158
2
- 45 - 290
2
- 60 - 153
2
- 62 - 281
2
- 62 - 192
2
- 60 - 181
2
- 45 - 209
2
- 27 - 127
2
- 60 - 138
2
- 60 - 176
2
- 60 - 125
2
- 12 - 41
2
- 45 - 258
2
- 27 - 86
2
- 54 - 56
2
- 41 - 123
2
- 60 - 229
2
- 60 - 279
2
- 41 - 62
2
- 45 - 324
2
- 61 - 169
2
- 41 - 112
2
- 60 - 143
2
- 61 - 221
2
- 45 - 55
2
- 27 - 192
2
- 41 - 138
2
- 39 - 61
2
- 27 - 47
2
- 62 - 77
2
- 45 - 110
2
- 41 - 294
2
- 61 - 66
2
- 12 - 60
2
- 60 - 290
2
- 45 - 146
2
- 41 - 72
2
- 45 - 224
2
- 27 - 191
2
- 39 - 62
2
- 45 - 112
2
- 61 - 99
2
- 62 - 153
2
- 61 - 202
2
- 45 - 166
2
- 27 - 161
2
- 41 - 318
2
- 41 - 88
2
- 7 - 41
2
- 62 - 98
2
- 45 - 47
2
- 7 - 60
2
- 62 - 169
2
- 62 - 157
2
- 62 - 189
2
- 41 - 52
2
- 62 - 117
2
- 45 - 139
2
- 60 - 200
2
- 61 - 279
2
- 62 - 228
2
- 62 - 273
2
- 27 - 209
2
- 62 - 235
2
- 60 - 268
2
- 41 - 125
2
- 60 - 242
2
- 27 - 143
2
- 61 - 314
2
- 62 - 146
2
- 62 - 264
2
- 62 - 247
2
- 27 - 260
2
- 62 - 101
2
- 5 - 7
2
- 41 - 257
2
- 27 - 269
2
- 62 - 311
2
- 60 - 286
2
- 45 - 304
2
- 41 - 134
2
- 7 - 27
2
- 32 - 62
2
- 9 - 52
2
- 41 - 101
2
- 26 - 62
2
- 60 - 156
2
- 61 - 250
2
- 61 - 328
2
- 41 - 177
2
- 23 - 60
2
- 27 - 81
2
- 41 - 60
2
- 60 - 212
2
- 45 - 212
2
- 60 - 297
2
- 41 - 82
2
- 61 - 209
2
- 45 - 202
2
- 60 - 116
2
- 61 - 215
2
- 35 - 61
2
- 62 - 90
2
- 45 - 220
2
- 29 - 45
2
- 41 - 104
2
- 61 - 246
2
- 62 - 95
2
- 60 - 129
2
- 27 - 155
2
- 19 - 60
2
- 41 - 222
2
- 41 - 152
2
- 27 - 248
2
- 62 - 160
2
- 45 - 210
2
- 50 - 57
2
- 62 - 73
2
- 27 - 195
2
- 45 - 267
2
- 61 - 304
2
- 60 - 142
2
- 62 - 239
2
- 27 - 289
2
- 61 - 141
2
- 41 - 238
2
- 45 - 54
2
- 60 - 283
2
- 27 - 30
2
- 62 - 328
2
- 41 - 250
2
- 60 - 154
2
- 2 - 62
2
- 45 - 243
2
- 61 - 155
2
- 27 - 224
2
- 60 - 115
2
- 62 - 232
2
- 14 - 60
2
- 27 - 187
2
- 62 - 231
2
- 41 - 316
2
- 27 - 316
2
- 62 - 116
2
- 19 - 45
2
- 31 - 62
2
- 41 - 169
2
- 20 - 27
2
- 27 - 319
2
- 45 - 217
2
- 61 - 167
2
- 27 - 82
2
- 61 - 79
2
- 41 - 87
2
- 41 - 188
2
- 27 - 226
2
- 41 - 324
2
- 41 - 61
2
- 44 - 62
2
- 61 - 313
2
- 45 - 179
2
- 33 - 60
2
- 62 - 301
2
- 27 - 80
2
- 60 - 194
2
- 61 - 288
2
- 27 - 299
2
- 7 - 48
2
- 61 - 329
2
- 62 - 94
2
- 61 - 112
2
- 41 - 223
2
- 61 - 229
2
- 50 - 60
2
- 62 - 212
2
- 27 - 202
2
- 41 - 172
2
- 60 - 126
2
- 45 - 332
2
- 15 - 60
2
- 27 - 221
2
- 62 - 131
2
- 61 - 282
2
- 41 - 283
2
- 60 - 201
2
- 45 - 294
2
- 27 - 101
2
- 49 - 56
2
- 45 - 249
2
- 27 - 241
2
- 60 - 107
2
- 61 - 106
2
- 62 - 210
2
- 45 - 213
2
- 27 - 154
2
- 45 - 70
2
- 41 - 166
2
- 45 - 175
2
- 61 - 206
2
- 41 - 176
2
- 45 - 247
2
- 41 - 194
2
- 20 - 62
2
- 45 - 91
2
- 41 - 219
2
- 27 - 330
2
- 34 - 41
2
- 41 - 122
2
- 30 - 41
2
- 62 - 176
2
- 62 - 226
2
- 45 - 305
2
- 41 - 181
2
- 41 - 99
2
- 62 - 128
2
- 41 - 75
2
- 14 - 45
2
- 61 - 292
2
- 41 - 273
2
- 27 - 96
2
- 7 - 61
2
- 62 - 180
2
- 45 - 80
2
- 62 - 307
2
- 45 - 121
2
- 41 - 89
2
- 60 - 207
2
- 60 - 264
2
- 62 - 218
2
- 39 - 56
2
- 61 - 244
2
- 27 - 54
2
- 62 - 257
2
- 61 - 219
2
- 37 - 45
2
- 45 - 184
2
- 41 - 275
2
- 45 - 254
2
- 58 - 62
2
- 3 - 27
2
- 60 - 93
2
- 27 - 169
2
- 41 - 224
2
- 62 - 185
2
- 45 - 108
2
- 62 - 215
2
- 61 - 245
2
- 61 - 89
2
- 45 - 225
2
- 62 - 82
2
- 62 - 108
2
- 60 - 139
2
- 61 - 201
2
- 41 - 84
2
- 61 - 227
2
- 60 - 103
2
- 17 - 60
2
- 41 - 154
2
- 45 - 119
2
- 45 - 314
2
- 41 - 277
2
- 41 - 276
2
- 60 - 196
2
- 27 - 89
2
- 41 - 117
2
- 60 - 321
2
- 61 - 312
2
- 62 - 137
2
- 41 - 308
2
- 27 - 297
2
- 41 - 190
2
- 45 - 271
2
- 60 - 257
2
- 62 - 262
2
- 61 - 213
2
- 62 - 270
2
- 41 - 129
2
- 41 - 189
2
- 60 - 232
2
- 60 - 273
2
- 41 - 161
2
- 61 - 251
2
- 41 - 94
2
- 9 - 62
2
- 61 - 103
2
- 61 - 267
2
- 41 - 242
2
- 14 - 61
2
- 61 - 118
2
- 62 - 163
2
- 60 - 65
2
- 61 - 132
2
- 61 - 309
2
- 61 - 259
2
- 60 - 63
2
- 62 - 314
2
- 41 - 330
2
- 42 - 61
2
- 60 - 94
2
- 60 - 210
2
- 45 - 199
2
- 60 - 134
2
- 62 - 256
2
- 60 - 223
2
- 60 - 204
2
- 45 - 255
2
- 60 - 322
2
- 41 - 83
2
- 62 - 68
2
- 41 - 175
2
- 62 - 76
2
- 61 - 262
2
- 60 - 292
2
- 18 - 41
2
- 61 - 230
2
- 53 - 60
2
- 41 - 206
2
- 45 - 272
2
- 27 - 210
2
- 16 - 45
2
- 5 - 50
2
- 45 - 177
2
- 41 - 217
2
- 41 - 271
2
- 45 - 190
2
- 39 - 41
2
- 61 - 241
2
- 23 - 62
2
- 61 - 142
2
- 41 - 185
2
- 60 - 313
2
- 33 - 61
2
- 45 - 92
2
- 45 - 279
2
- 41 - 203
2
- 45 - 105
2
- 41 - 299
2
- 61 - 242
2
- 61 - 171
2
- 27 - 322
2
- 41 - 85
2
- 16 - 62
2
- 41 - 331
2
- 48 - 60
2
- 45 - 239
2
- 61 - 233
2
- 61 - 70
2
- 62 - 201
2
- 60 - 236
2
- 41 - 201
2
- 60 - 69
2
- 41 - 80
2
- 27 - 213
2
- 61 - 116
2
- 41 - 114
2
- 45 - 313
2
- 60 - 231
2
- 60 - 80
2
- 61 - 189
2
- 62 - 158
2
- 41 - 329
2
- 62 - 292
2
- 60 - 197
2
- 45 - 102
2
- 45 - 167
2
- 41 - 135
2
- 41 - 256
2
- 60 - 269
2
- 62 - 171
2
- 60 - 174
2
- 45 - 257
2
- 41 - 226
2
- 27 - 196
2
- 45 - 173
2
- 27 - 320
2
- 17 - 27
2
- 27 - 146
2
- 61 - 122
2
- 27 - 271
2
- 45 - 310
2
- 27 - 292
2
- 45 - 226
2
- 45 - 207
2
- 19 - 41
2
- 61 - 308
2
- 62 - 298
2
- 41 - 252
2
- 60 - 91
2
- 26 - 27
2
- 62 - 183
2
- 41 - 162
2
- 60 - 95
2
- 7 - 57
2
- 60 - 145
2
- 61 - 190
2
- 22 - 41
2
- 45 - 63
2
- 41 - 108
2
- 62 - 173
2
- 62 - 80
2
- 60 - 219
2
- 45 - 117
2
- 39 - 52
2
- 27 - 243
2
- 62 - 100
2
- 61 - 287
2
- 27 - 223
2
- 45 - 269
2
- 60 - 161
2
- 45 - 250
2
- 45 - 131
2
- 27 - 62
2
- 45 - 286
2
- 41 - 312
2
- 60 - 230
2
- 41 - 195
2
- 60 - 195
2
- 60 - 68
2
- 61 - 160
2
- 60 - 187
2
- 27 - 293
2
- 61 - 194
2
- 61 - 207
2
- 60 - 233
2
- 41 - 326
2
- 45 - 232
2
- 41 - 160
2
- 60 - 99
2
- 62 - 252
2
- 27 - 238
2
- 60 - 92
2
- 41 - 248
2
- 61 - 323
2
- 6 - 45
2
- 41 - 282
2
- 49 - 60
2
- 18 - 45
2
- 62 - 97
2
- 45 - 65
2
- 27 - 236
2
- 27 - 137
2
- 22 - 61
2
- 27 - 295
2
- 62 - 114
2
- 45 - 183
2
- 27 - 184
2
- 60 - 165
2
- 45 - 90
2
- 27 - 72
2
- 41 - 210
2
- 60 - 185
2
- 27 - 201
2
- 41 - 100
2
- 60 - 310
2
- 60 - 246
2
- 54 - 61
2
- 61 - 186
2
- 45 - 188
2
- 60 - 77
2
- 62 - 161
2
- 27 - 157
2
- 6 - 27
2
- 45 - 57
2
- 27 - 111
2
- 12 - 15
2
- 61 - 224
2
- 41 - 247
2
- 60 - 226
2
- 27 - 266
2
- 27 - 207
2
- 46 - 60
2
- 61 - 275
2
- 27 - 42
2
- 60 - 214
2
- 16 - 60
2
- 27 - 265
2
- 62 - 229
2
- 27 - 275
2
- 62 - 312
2
- 62 - 331
2
- 61 - 100
2
- 45 - 187
2
- 27 - 219
2
- 41 - 207
2
- 45 - 71
2
- 62 - 211
2
- 62 - 72
2
- 27 - 203
2
- 2 - 61
2
- 41 - 240
2
- 10 - 62
2
- 41 - 56
2
- 21 - 41
2
- 62 - 155
2
- 45 - 316
2
- 62 - 227
2
- 60 - 317
2
- 27 - 270
2
- 41 - 81
2
- 27 - 117
2
- 62 - 317
2
- 62 - 305
2
- 41 - 131
2
- 15 - 50
2
- 60 - 132
2
- 27 - 36
2
- 41 - 300
2
- 45 - 114
2
- 41 - 139
2
- 27 - 250
2
- 17 - 41
2
- 47 - 60
2
- 45 - 136
2
- 5 - 56
2
- 39 - 60
2
- 45 - 205
2
- 27 - 308
2
- 62 - 67
2
- 60 - 96
2
- 62 - 308
2
- 60 - 260
2
- 47 - 61
2
- 27 - 150
2
- 27 - 177
2
- 61 - 98
2
- 60 - 241
2
- 41 - 147
2
- 60 - 289
2
- 60 - 179
2
- 27 - 220
2
- 41 - 263
2
- 27 - 165
2
- 61 - 161
2
- 41 - 241
2
- 60 - 211
2
- 27 - 188
2
- 60 - 128
2
- 60 - 137
2
- 62 - 170
2
- 10 - 41
2
- 36 - 61
2
- 60 - 202
2
- 27 - 116
2
- 41 - 143
2
- 60 - 281
2
- 62 - 271
2
- 60 - 329
2
- 60 - 326
2
- 53 - 62
2
- 20 - 60
2
- 60 - 189
2
- 27 - 126
2
- 41 - 44
2
- 41 - 209
2
- 41 - 285
2
- 60 - 190
2
- 27 - 306
2
- 62 - 130
2
- 62 - 221
2
- 41 - 113
2
- 62 - 174
2
- 41 - 197
2
- 60 - 234
2
- 45 - 275
2
- 27 - 163
2
- 41 - 191
2
- 60 - 144
2
- 27 - 76
2
- 62 - 296
2
- 13 - 60
2
- 41 - 229
2
- 62 - 310
2
- 62 - 178
2
- 41 - 230
2
- 45 - 195
2
- 16 - 27
2
- 27 - 235
2
- 61 - 199
2
- 41 - 311
2
- 60 - 265
2
- 60 - 270
2
- 27 - 145
2
- 62 - 240
2
- 45 - 96
2
- 42 - 60
2
- 41 - 105
2
- 3 - 61
2
- 61 - 64
2
- 41 - 118
2
- 7 - 24
2
- 22 - 27
2
- 41 - 167
2
- 61 - 162
2
- 18 - 61
2
- 62 - 99
2
- 62 - 244
2
- 62 - 193
2
- 32 - 45
2
- 45 - 97
2
- 60 - 314
2
- 60 - 330
2
- 61 - 96
2
- 45 - 216
2
- 60 - 177
2
- 45 - 160
2
- 60 - 135
2
- 25 - 62
2
- 61 - 159
2
- 41 - 281
2
- 27 - 40
2
- 45 - 118
2
- 52 - 62
2
- 27 - 237
2
- 27 - 75
2
- 18 - 62
2
- 27 - 93
2
- 41 - 321
2
- 60 - 261
2
- 27 - 95
2
- 41 - 215
2
- 37 - 62
2
- 62 - 167
2
- 9 - 41
2
- 27 - 147
2
- 62 - 168
2
- 61 - 139
2
- 60 - 215
2
- 57 - 61
2
- 61 - 91
2
- 61 - 179
2
- 60 - 312
2
- 60 - 81
2
- 27 - 79
2
- 50 - 61
2
- 61 - 148
2
- 62 - 135
2
- 61 - 204
2
- 7 - 9
2
- 41 - 220
2
- 62 - 258
2
- 61 - 163
2
- 33 - 41
2
- 45 - 262
2
- 41 - 180
2
- 41 - 199
2
- 61 - 113
2
- 27 - 149
2
- 53 - 61
2
- 60 - 244
2
- 41 - 216
2
- 61 - 307
2
- 9 - 50
2
- 61 - 109
2
- 28 - 62
2
- 45 - 283
2
- 62 - 110
2
- 41 - 235
2
- 9 - 45
2
- 41 - 290
2
- 27 - 83
2
- 45 - 309
2
- 62 - 145
2
- 44 - 61
2
- 60 - 88
2
- 61 - 124
2
- 60 - 275
2
- 27 - 132
2
- 45 - 214
2
- 60 - 243
2
- 41 - 314
2
- 45 - 83
2
- 41 - 69
2
- 62 - 278
2
- 41 - 144
2
- 45 - 174
2
- 2 - 27
2
- 41 - 202
2
- 60 - 205
2
- 29 - 41
2
- 60 - 209
2
- 62 - 191
2
- 24 - 62
2
- 27 - 278
2
- 27 - 206
2
- 45 - 288
2
- 45 - 171
2
- 62 - 319
2
- 60 - 206
2
- 62 - 203
2
- 60 - 102
2
- 62 - 259
2
- 27 - 287
2
- 41 - 137
2
- 45 - 143
2
- 27 - 258
2
- 45 - 223
2
- 60 - 280
2
- 62 - 103
2
- 15 - 62
2
- 45 - 201
2
- 60 - 113
2
- 45 - 73
2
- 27 - 109
2
- 61 - 119
2
- 61 - 192
2
- 45 - 241
2
- 38 - 41
2
- 62 - 184
2
- 27 - 327
2
- 27 - 217
2
- 61 - 297
2
- 62 - 188
2
- 60 - 325
2
- 27 - 53
2
- 62 - 172
2
- 27 - 181
2
- 27 - 141
2
- 62 - 181
2
- 27 - 294
2
- 45 - 221
2
- 45 - 274
2
- 62 - 166
2
- 60 - 332
2
- 61 - 107
2
- 41 - 107
2
- 27 - 87
2
- 27 - 55
2
- 62 - 315
2
- 62 - 70
2
- 60 - 254
2
- 41 - 267
2
- 60 - 193
2
- 62 - 295
2
- 42 - 45
2
- 45 - 219
2
- 27 - 326
2
- 27 - 99
2
- 60 - 75
2
- 45 - 113
2
- 60 - 184
2
- 27 - 110
2
- 27 - 301
2
- 45 - 227
2
- 45 - 60
2
- 43 - 45
2
- 62 - 198
2
- 61 - 104
2
- 41 - 305
2
- 27 - 263
2
- 27 - 49
2
- 20 - 41
2
- 1 - 45
2
- 27 - 264
2
- 45 - 129
2
- 27 - 249
2
- 27 - 216
2
- 61 - 212
2
- 45 - 229
2
- 41 - 243
2
- 62 - 107
2
- 61 - 68
2
- 31 - 41
2
- 45 - 252
2
- 49 - 61
2
- 15 - 45
2
- 41 - 258
2
- 61 - 239
2
- 25 - 60
2
- 27 - 317
2
- 27 - 129
2
- 27 - 128
2
- 27 - 172
2
- 45 - 295
2
- 60 - 239
2
- 27 - 197
2
- 27 - 315
2
- 45 - 261
2
- 52 - 61
2
- 61 - 263
2
- 45 - 182
2
- 61 - 216
2
- 27 - 211
2
- 27 - 100
2
- 41 - 289
2
- 41 - 163
2
- 62 - 306
2
- 41 - 164
2
- 61 - 78
2
- 27 - 242
2
- 62 - 175
2
- 26 - 60
2
- 27 - 277
2
- 45 - 125
2
- 15 - 41
2
- 60 - 318
2
- 61 - 85
2
- 27 - 244
2
- 8 - 62
2
- 41 - 228
2
- 41 - 148
2
- 27 - 152
2
- 30 - 60
2
- 41 - 255
2
- 62 - 233
2
- 45 - 306
2
- 41 - 45
2
- 27 - 156
2
- 27 - 125
2
- 60 - 228
2
- 41 - 204
2
- 60 - 307
2
- 27 - 142
2
- 38 - 62
2
- 41 - 244
2
- 60 - 240
2
- 41 - 278
2
- 27 - 215
2
- 62 - 216
2
- 5 - 53
2
- 62 - 120
2
- 62 - 162
2
- 45 - 248
2
- 45 - 208
2
- 51 - 56
2
- 45 - 64
2
- 60 - 247
2
- 60 - 221
2
- 41 - 92
2
- 61 - 327
2
- 29 - 62
2
- 41 - 310
2
- 45 - 320
2
- 57 - 62
2
- 61 - 156
2
- 60 - 112
2
- 41 - 93
2
- 27 - 66
2
- 60 - 168
2
- 60 - 235
2
- 27 - 257
2
- 60 - 285
2
- 27 - 97
2
- 41 - 328
2
- 61 - 284
2
- 61 - 182
2
- 60 - 120
2
- 24 - 50
2
- 45 - 263
2
- 43 - 60
2
- 60 - 277
2
- 45 - 196
2
- 27 - 118
2
- 45 - 176
2
- 62 - 152
2
- 45 - 321
2
- 61 - 208
2
- 41 - 327
2
- 4 - 45
2
- 41 - 298
2
- 1 - 61
2
- 61 - 101
2
- 45 - 52
2
- 27 - 71
2
- 61 - 75
2
- 45 - 178
2
- 45 - 127
2
- 41 - 196
2
- 45 - 234
2
- 27 - 41
2
- 45 - 133
2
- 13 - 62
2
- 41 - 76
2
- 41 - 67
2
- 27 - 268
2
- 36 - 45
2
- 45 - 268
2
- 35 - 41
2
- 62 - 238
2
- 41 - 317
2
- 45 - 162
2
- 41 - 186
2
- 45 - 331
2
- 40 - 45
2
- 11 - 61
2
- 45 - 253
2
- 8 - 41
2
- 60 - 150
2
- 5 - 52
2
- 62 - 236
2
- 60 - 108
2
- 27 - 180
2
- 62 - 66
2
- 27 - 35
2
- 44 - 60
2
- 27 - 324
2
- 24 - 27
2
- 60 - 274
2
- 27 - 328
2
- 41 - 79
2
- 27 - 45
2
- 62 - 119
2
- 60 - 319
2
- 30 - 62
2
- 38 - 60
2
- 45 - 86
2
- 61 - 226
2
- 62 - 214
2
- 61 - 177
2
- 3 - 45
2
- 41 - 237
2
- 45 - 278
2
- 5 - 60
2
- 45 - 328
2
- 24 - 60
2
- 61 - 232
2
- 45 - 101
2
- 61 - 144
2
- 61 - 71
2
- 62 - 320
2
- 62 - 84
2
- 62 - 263
2
- 45 - 134
2
- 33 - 45
2
- 60 - 148
2
- 62 - 280
2
- 40 - 60
2
- 35 - 62
2
- 60 - 172
2
- 41 - 86
2
- 27 - 194
2
- 61 - 316
2
- 45 - 222
2
- 49 - 62
2
- 39 - 45
2
- 27 - 136
2
- 27 - 158
2
- 62 - 121
2
- 62 - 224
2
- 61 - 176
2
- 45 - 235
2
- 24 - 41
2
- 7 - 45
2
- 61 - 238
2
- 60 - 309
2
- 45 - 142
2
- 61 - 299
2
- 51 - 61
2
- 60 - 324
2
- 45 - 99
2
- 27 - 200
2
- 45 - 185
2
- 45 - 100
2
- 61 - 326
2
- 60 - 259
2
- 27 - 253
2
- 60 - 105
2
- 45 - 206
2
- 61 - 305
2
- 61 - 82
2
- 44 - 57
2
- 41 - 103
2
- 4 - 41
2
- 61 - 97
2
- 62 - 104
2
- 27 - 91
2
- 43 - 61
2
- 41 - 55
2
- 62 - 300
2
- 61 - 306
2
- 61 - 181
2
- 62 - 327
2
- 62 - 287
2
- 27 - 323
2
- 60 - 167
2
- 62 - 106
2
- 60 - 67
2
- 41 - 47
2
- 27 - 103
2
- 61 - 135
2
- 41 - 245
2
- 62 - 222
2
- 27 - 58
2
- 54 - 60
2
- 41 - 227
2
- 62 - 302
2
- 45 - 67
2
- 41 - 301
2
- 62 - 71
2
- 61 - 248
2
- 62 - 148
2
- 60 - 171
2
- 60 - 316
2
- 11 - 27
2
- 4 - 62
2
- 27 - 276
2
- 41 - 307
2
- 41 - 151
2
- 61 - 258
2
- 61 - 120
2
- 27 - 122
2
- 45 - 289
2
- 41 - 246
2
- 41 - 57
2
- 41 - 287
2
- 45 - 94
2
- 45 - 282
2
- 61 - 185
2
- 61 - 211
2
- 27 - 123
2
- 27 - 144
2
- 62 - 140
2
- 59 - 62
2
- 60 - 117
2
- 61 - 128
2
- 41 - 284
2
- 60 - 245
2
- 62 - 254
2
- 27 - 37
2
- 45 - 132
2
- 27 - 227
2
- 45 - 194
2
- 62 - 89
2
- 62 - 159
2
- 41 - 198
2
- 29 - 61
2
- 61 - 150
2
- 60 - 199
2
- 41 - 73
2
- 61 - 76
2
- 27 - 48
2
- 27 - 205
2
- 45 - 126
2
- 45 - 138
2
- 2 - 45
2
- 60 - 162
2
- 60 - 222
2
- 27 - 121
2
- 60 - 296
2
- 62 - 127
2
- 61 - 86
2
- 62 - 91
2
- 45 - 109
2
- 61 - 249
2
- 27 - 94
2
- 45 - 204
2
- 41 - 249
2
- 62 - 237
2
- 41 - 297
2
- 60 - 109
2
- 3 - 56
2
- 32 - 41
2
- 62 - 332
2
- 60 - 64
2
- 41 - 142
2
- 45 - 276
2
- 61 - 74
2
- 45 - 141
2
- 60 - 282
2
- 15 - 27
2
- 61 - 217
2
- 61 - 123
2
- 62 - 220
2
- 62 - 81
2
- 61 - 92
2
- 61 - 95
2
- 62 - 83
2
- 27 - 204
2
- 61 - 236
2
- 28 - 60
2
- 61 - 138
2
- 41 - 279
2
- 41 - 208
2
- 27 - 168
2
- 61 - 72
2
- 62 - 200
2
- 61 - 111
2
- 62 - 113
2
- 41 - 46
2
- 45 - 317
2
- 45 - 155
2
- 27 - 44
2
- 54 - 62
2
- 60 - 218
2
- 41 - 48
2
- 60 - 100
2
- 62 - 205
2
- 61 - 80
2
- 60 - 173
2
- 62 - 122
2
- 45 - 51
2
- 45 - 192
2
- 9 - 27
2
- 41 - 253
2
- 45 - 242
2
- 41 - 91
2
- 41 - 70
2
- 27 - 229
2
- 45 - 144
2
- 60 - 291
2
- 27 - 105
2
- 29 - 60
2
- 45 - 191
2
- 11 - 41
2
- 61 - 178
2
- 27 - 139
2
- 27 - 78
2
- 61 - 137
2
- 27 - 63
2
- 60 - 61
2
- 3 - 62
2
- 62 - 141
2
- 62 - 326
2
- 41 - 303
2
- 27 - 175
2
- 21 - 45
2
- 22 - 45
2
- 60 - 188
2
- 60 - 101
2
- 61 - 273
2
- 45 - 61
2
- 60 - 72
2
- 27 - 119
2
- 45 - 203
2
- 61 - 129
2
- 62 - 206
2
- 27 - 309
2
- 27 - 272
2
- 60 - 315
2
- 15 - 61
2
- 62 - 269
2
- 45 - 76
2
- 35 - 60
2
- 61 - 134
2
- 62 - 324
2
- 62 - 267
2
- 41 - 251
2
- 60 - 130
2
- 60 - 124
2
- 11 - 60
2
- 61 - 247
2
- 45 - 228
2
- 61 - 317
2
- 62 - 125
2
- 41 - 274
2
- 61 - 105
2
- 61 - 294
2
- 28 - 45
2
- 22 - 62
2
- 27 - 290
2
- 62 - 133
2
- 62 - 323
2
- 6 - 61
2
- 28 - 41
2
- 45 - 296
2
- 62 - 223
2
- 60 - 71
2
- 27 - 130
2
- 17 - 62
2
- 61 - 157
2
- 41 - 225
2
- 18 - 27
2
- 60 - 123
2
- 27 - 64
2
- 61 - 331
2
- 60 - 136
2
- 45 - 312
2
- 27 - 29
2
- 45 - 251
2
- 45 - 153
2
- 62 - 197
2
- 41 - 78
2
- 61 - 140
2
- 41 - 236
2
- 62 - 129
2
- 27 - 92
2
- 41 - 319
2
- 62 - 299
2
- 62 - 118
2
- 61 - 93
2
- 41 - 170
2
- 62 - 124
2
- 60 - 146
2
- 61 - 108
2
- 27 - 218
2
- 18 - 60
2
- 14 - 62
2
- 34 - 45
2
- 62 - 291
2
- 60 - 169
2
- 41 - 261
2
- 60 - 119
2
- 41 - 64
2
- 60 - 263
2
- 45 - 85
2
- 60 - 74
2
- 61 - 191
2
- 60 - 160
2
- 8 - 27
2
- 41 - 313
2
- 27 - 325
2
- 61 - 272
2
- 45 - 140
2
- 3 - 60
2
- 61 - 278
2
- 60 - 106
2
- 60 - 192
2
- 45 - 260
2
- 41 - 49
2
- 61 - 310
2
- 27 - 160
2
- 61 - 143
2
- 62 - 109
2
- 60 - 262
2
- 27 - 178
2
- 61 - 268
2
- 15 - 56
2
- 41 - 74
2
- 41 - 193
2
- 1 - 62
2
- 27 - 228
2
- 61 - 126
2
- 62 - 289
2
- 41 - 98
2
- 45 - 302
2
- 60 - 238
2
- 19 - 57
2
- 27 - 262
2
- 62 - 316
2
- 46 - 62
2
- 41 - 265
2
- 62 - 187
2
- 27 - 33
2
- 60 - 225
2
- 41 - 153
2
- 62 - 309
2
- 41 - 266
2
- 61 - 81
2
- 45 - 189
2
- 45 - 285
2
- 61 - 84
2
- 56 - 61
2
- 62 - 260
2
- 61 - 290
2
- 62 - 190
2
- 28 - 61
2
- 61 - 195
2
- 45 - 122
2
- 45 - 266
2
- 61 - 125
2
- 45 - 218
2
- 60 - 170
2
- 61 - 127
2
- 27 - 251
2
- 27 - 190
2
- 27 - 67
2
- 45 - 137
2
- 23 - 41
2
- 62 - 225
2
- 27 - 288
2
- 62 - 268
2
- 27 - 114
2
- 27 - 254
2
- 62 - 111
2
- 40 - 61
2
- 23 - 27
2
- 45 - 299
2
- 62 - 234
2
- 20 - 61
2
- 60 - 182
2
- 61 - 254
2
- 61 - 255
2
- 21 - 27
2
- 27 - 246
2
- 41 - 254
2
- 61 - 65
2
- 61 - 318
2
- 60 - 66
2
- 6 - 62
2
- 27 - 85
2
- 27 - 124
2
- 27 - 84
2
- 27 - 134
2
- 62 - 277
2
- 41 - 127
2
- 31 - 45
2
- 45 - 163
2
- 45 - 161
2
- 41 - 264
2
- 41 - 132
2
- 27 - 303
2
- 60 - 98
2
- 62 - 75
2
- 45 - 319
2
- 40 - 41
2
- 27 - 183
2
- 41 - 128
2
- 12 - 62
2
- 61 - 154
2
- 60 - 87
2
- 41 - 234
2
- 60 - 82
2
- 41 - 149
2
- 61 - 298
2
- 61 - 145
2
- 60 - 78
2
- 60 - 110
2
- 41 - 116
2
- 41 - 43
2
- 60 - 311
2
- 45 - 159
2
- 60 - 84
2
- 62 - 143
2
- 60 - 299
2
- 45 - 193
2
- 62 - 288
2
- 41 - 280
2
- 45 - 106
2
- 45 - 245
2
- 27 - 321
2
- 62 - 149
2
- 4 - 27
2
- 61 - 147
2
- 6 - 41
2
- 60 - 224
2
- 41 - 184
2
- 61 - 240
2
- 27 - 73
2
- 41 - 272
2
- 27 - 39
2
- 41 - 156
2
- 45 - 147
2
- 45 - 311
2
- 27 - 68
2
- 62 - 251
2
- 62 - 304
2
- 62 - 112
2
- 61 - 174
2
- 45 - 156
2
- 62 - 78
2
- 61 - 131
2
- 1 - 27
2
- 45 - 149
2
- 41 - 150
2
- 27 - 102
2
- 17 - 45
2
- 27 - 234
2
- 45 - 116
2
- 61 - 257
2
- 61 - 205
2
- 2 - 60
2
- 41 - 302
2
- 27 - 56
2
- 27 - 318
2
- 34 - 62
2
- 61 - 188
2
- 61 - 130
2
- 26 - 61
2
- 41 - 309
2
- 16 - 61
2
- 62 - 154
2
- 45 - 130
2
- 60 - 159
2
- 60 - 256
2
- 62 - 321
2
- 61 - 319
2
- 41 - 119
2
- 60 - 97
2
- 41 - 121
2
- 41 - 173
2
- 41 - 115
2
- 62 - 303
2
- 60 - 133
2
- 62 - 115
2
- 19 - 27
2
- 27 - 252
2
- 27 - 52
2
- 62 - 199
2
- 59 - 61
2
- 61 - 198
2
- 25 - 61
2
- 60 - 121
2
- 45 - 259
2
- 62 - 156
2
- 21 - 62
2
- 45 - 211
2
- 27 - 312
2
- 45 - 200
2
- 45 - 165
2
- 45 - 230
2
- 61 - 253
2
- 60 - 220
2
- 27 - 304
2
- 41 - 178
2
- 60 - 255
2
- 27 - 233
2
- 41 - 212
2
- 41 - 211
2
- 62 - 102
2
- 41 - 141
2
- 61 - 153
2
- 60 - 131
2
- 27 - 133
2
- 61 - 183
2
- 12 - 61
2
- 62 - 194
2
- 41 - 315
2
- 61 - 180
2
- 61 - 269
2
- 61 - 73
2
- 41 - 130
2
- 61 - 237
2
- 27 - 31
2
- 41 - 157
2
- 51 - 62
2
- 37 - 61
2
- 34 - 60
2
- 7 - 15
2
- 41 - 231
2
- 45 - 164
2
- 27 - 148
2
- 10 - 27
2
- 45 - 300
2
- 27 - 131
2
- 61 - 175
2
- 60 - 122
2
- 45 - 158
2
- 62 - 297
2
- 45 - 87
2
- 45 - 103
2
- 27 - 115
2
- 27 - 166
2
- 3 - 41
2
- 45 - 135
2
- 32 - 60
2
- 45 - 281
2
- 48 - 50
2
- 62 - 293
2
- 60 - 203
2
- 35 - 45
2
- 41 - 109
2
- 60 - 252
2
- 41 - 192
2
- 41 - 218
2
- 27 - 167
2
- 50 - 54
2
- 62 - 186
2
- 60 - 164
2
- 62 - 217
2
- 27 - 239
2
- 62 - 253
2
- 45 - 75
2
- 45 - 240
2
- 27 - 208
2
- 60 - 73
2
- 60 - 70
2
- 27 - 151
2
- 60 - 249
2
- 41 - 179
2
- 13 - 61
2
- 45 - 154
2
- 2 - 41
2
- 27 - 51
2
- 45 - 78
2
- 48 - 52
2
- 41 - 106
2
- 62 - 177
2
- 41 - 182
2
- 45 - 181
2
- 60 - 186
2
- 27 - 65
2
- 41 - 171
2
- 45 - 215
2
- 41 - 325
2
- 27 - 185
2
- 61 - 300
2
- 61 - 277
2
- 61 - 264
2
- 49 - 52
2
- 27 - 291
2
- 3 - 7
2
- 21 - 61
2
- 24 - 45
2
- 41 - 270
2
- 24 - 56
2
- 41 - 292
2
- 61 - 165
2
- 45 - 318
2
- 61 - 295
2
- 52 - 60
2
- 62 - 105
2
- 61 - 115
2
- 27 - 245
2
- 62 - 209
2
- 27 - 298
2
- 61 - 184
2
- 27 - 225
2
- 37 - 60
2
- 60 - 276
2
- 41 - 102
2
- 61 - 321
2
- 45 - 287
2
- 45 - 244
2
- 60 - 278
2
- 41 - 66
2
- 45 - 120
2
- 45 - 298
2
- 61 - 222
2
- 61 - 149
2
- 41 - 286
2
- 45 - 68
2
- 60 - 301
2
- 60 - 118
2
- 41 - 159
2
- 27 - 77
2
- 61 - 166
2
- 62 - 294
2
- 45 - 124
2
- 45 - 79
2
- 27 - 88
2
- 61 - 302
2
- 27 - 283
2
- 27 - 159
2
- 45 - 95
2
- 41 - 71
2
- 27 - 222
2
- 4 - 61
2
- 41 - 155
2
- 61 - 286
2
- 41 - 259
2
- 23 - 45
2
- 41 - 158
2
- 60 - 327
2
- 61 - 330
2
- 60 - 300
2
- 30 - 45
2
- 36 - 62
2
- 11 - 45
2
- 27 - 310
2
- 41 - 97
2
- 45 - 172
2
- 41 - 260
2
- 27 - 199
2
- 41 - 124
2
- 56 - 60
2
- 60 - 152
2
- 45 - 291
2
- 45 - 53
2
- 45 - 307
2
- 27 - 113
2
- 60 - 198
2
- 61 - 285
2
- 60 - 140
2
- 45 - 329
2
- 41 - 120
2
- 27 - 90
2
- 5 - 27
2
- 27 - 70
2
- 32 - 61
2
- 24 - 52
2
- 25 - 27
2
- 45 - 330
2
- 26 - 41
2
- 6 - 60
2
- 62 - 279
2
- 41 - 304
2
- 45 - 72
2
- 5 - 45
2
- 62 - 325
2
- 41 - 239
2
- 62 - 147
2
- 45 - 62
2
- 61 - 67
2
- 27 - 182
2
- 45 - 168
2
- 5 - 61
