# Supplementary material for: Accelerating covering array generation by combinatorial join for industry scale software testing
Source: PeerJ Comput Sci. 2022 Feb 11;8:e720. doi: 10.7717/peerj-cs.720 (PMC9044240; doi:10.7717/peerj-cs.720)
Supplement: Supplemental Information 2 — The data set used in the experiments and the results of the experiments. [file peerj-cs-08-720-s002.zip › experiment/src/test/resources/models/ICSE15_HHSA_Benchmarks/myra_sbse/benchmark_23_yue.constraints]

177
2
- 2 - 3
2
- 13 - 16
2
- 14 - 16
2
- 2 - 3
2
- 7 - 13
2
- 8 - 14
2
- 3 - 9
2
- 2 - 7
2
- 4 - 12
2
- 4 - 5
2
- 7 - 15
2
- 8 - 15
2
- 7 - 15
3
- 1 - 11 - 16
3
- 2 - 3 - 8
2
- 15 - 56
2
- 15 - 24
2
- 14 - 46
2
- 13 - 50
2
- 15 - 29
2
- 5 - 13
2
- 15 - 40
2
- 4 - 14
2
- 14 - 37
2
- 13 - 20
2
- 14 - 45
2
- 13 - 15
2
- 15 - 27
2
- 15 - 28
2
- 13 - 53
2
- 2 - 15
2
- 14 - 39
2
- 15 - 43
2
- 5 - 14
2
- 15 - 31
2
- 12 - 15
2
- 15 - 34
2
- 5 - 15
2
- 13 - 38
2
- 14 - 44
2
- 13 - 57
2
- 13 - 18
2
- 10 - 15
2
- 13 - 46
2
- 14 - 33
2
- 14 - 31
2
- 13 - 31
2
- 3 - 14
2
- 13 - 47
2
- 14 - 36
2
- 2 - 5
2
- 15 - 21
2
- 13 - 49
2
- 13 - 36
2
- 13 - 23
2
- 13 - 17
2
- 15 - 38
2
- 13 - 30
2
- 3 - 11
2
- 15 - 54
2
- 14 - 28
2
- 3 - 13
2
- 14 - 51
2
- 1 - 14
2
- 15 - 22
2
- 14 - 38
2
- 15 - 51
2
- 14 - 50
2
- 14 - 26
2
- 13 - 35
2
- 13 - 42
2
- 13 - 26
2
- 6 - 14
2
- 14 - 57
2
- 14 - 48
2
- 14 - 56
2
- 14 - 15
2
- 15 - 18
2
- 13 - 22
2
- 14 - 30
2
- 15 - 23
2
- 8 - 13
2
- 15 - 33
2
- 14 - 52
2
- 13 - 48
2
- 14 - 47
2
- 13 - 19
2
- 15 - 26
2
- 13 - 29
2
- 14 - 35
2
- 5 - 9
2
- 14 - 22
2
- 13 - 39
2
- 2 - 14
2
- 13 - 40
2
- 4 - 15
2
- 4 - 13
2
- 15 - 20
2
- 13 - 59
2
- 13 - 28
2
- 15 - 57
2
- 13 - 45
2
- 13 - 34
2
- 13 - 37
2
- 15 - 19
2
- 13 - 24
2
- 14 - 27
2
- 14 - 18
2
- 13 - 32
2
- 13 - 21
2
- 14 - 24
2
- 6 - 15
2
- 13 - 55
2
- 7 - 14
2
- 14 - 29
2
- 15 - 32
2
- 15 - 36
2
- 1 - 15
2
- 13 - 58
2
- 14 - 23
2
- 15 - 42
2
- 13 - 33
2
- 1 - 11
2
- 15 - 25
2
- 14 - 19
2
- 13 - 27
2
- 14 - 32
2
- 6 - 13
2
- 13 - 52
2
- 15 - 59
2
- 14 - 40
2
- 15 - 35
2
- 5 - 11
2
- 14 - 54
2
- 7 - 11
2
- 15 - 45
2
- 15 - 30
2
- 15 - 48
2
- 13 - 25
2
- 1 - 13
2
- 14 - 58
2
- 15 - 55
2
- 14 - 25
2
- 15 - 44
2
- 2 - 12
2
- 3 - 15
2
- 15 - 17
2
- 15 - 46
2
- 14 - 53
2
- 13 - 44
2
- 2 - 13
2
- 9 - 15
2
- 15 - 49
2
- 14 - 41
2
- 14 - 43
2
- 14 - 21
2
- 15 - 47
2
- 14 - 55
2
- 13 - 43
2
- 14 - 20
2
- 15 - 37
2
- 11 - 15
2
- 13 - 51
2
- 15 - 52
2
- 13 - 41
2
- 14 - 59
2
- 14 - 17
2
- 15 - 41
2
- 13 - 54
2
- 14 - 34
2
- 13 - 56
2
- 15 - 50
2
- 15 - 58
2
- 15 - 39
2
- 14 - 49
2
- 15 - 53
2
- 14 - 42
