# Supplementary material for: Accelerating covering array generation by combinatorial join for industry scale software testing
Source: PeerJ Comput Sci. 2022 Feb 11;8:e720. doi: 10.7717/peerj-cs.720 (PMC9044240; doi:10.7717/peerj-cs.720)
Supplement: Supplemental Information 2 — The data set used in the experiments and the results of the experiments. [file peerj-cs-08-720-s002.zip › experiment/src/test/resources/models/ICSE15_HHSA_Benchmarks/myra_sbse/benchmark_8_yue.constraints]

1103
2
- 45 - 50
2
- 6 - 12
2
- 2 - 41
2
- 13 - 54
2
- 29 - 44
2
- 33 - 47
2
- 28 - 32
2
- 3 - 33
2
- 49 - 55
2
- 44 - 46
2
- 14 - 54
2
- 49 - 53
2
- 11 - 49
2
- 10 - 42
2
- 4 - 18
2
- 1 - 50
2
- 23 - 36
2
- 45 - 52
2
- 12 - 30
2
- 23 - 40
2
- 31 - 52
2
- 49 - 51
2
- 20 - 42
2
- 15 - 50
2
- 35 - 45
2
- 36 - 48
2
- 19 - 22
2
- 13 - 24
2
- 29 - 34
2
- 9 - 49
2
- 50 - 53
2
- 3 - 27
3
- 45 - 50 - 52
3
- 12 - 23 - 33
3
- 5 - 17 - 55
3
- 35 - 49 - 54
4
- 7 - 47 - 51 - 54
2
- 54 - 120
2
- 29 - 198
2
- 33 - 35
2
- 49 - 97
2
- 36 - 166
2
- 36 - 47
2
- 12 - 29
2
- 36 - 96
2
- 30 - 36
2
- 36 - 190
2
- 49 - 171
2
- 5 - 36
2
- 54 - 241
2
- 36 - 172
2
- 36 - 157
2
- 49 - 236
2
- 49 - 222
2
- 54 - 183
2
- 1 - 36
2
- 49 - 203
2
- 40 - 49
2
- 49 - 179
2
- 54 - 227
2
- 54 - 86
2
- 29 - 179
2
- 29 - 117
2
- 36 - 209
2
- 49 - 186
2
- 29 - 61
2
- 36 - 112
2
- 36 - 109
2
- 54 - 213
2
- 36 - 138
2
- 25 - 36
2
- 36 - 136
2
- 36 - 108
2
- 29 - 75
2
- 29 - 68
2
- 36 - 115
2
- 1 - 49
2
- 54 - 79
2
- 54 - 137
2
- 54 - 165
2
- 29 - 131
2
- 29 - 146
2
- 29 - 231
2
- 49 - 224
2
- 49 - 260
2
- 8 - 29
2
- 36 - 74
2
- 49 - 153
2
- 29 - 127
2
- 36 - 187
2
- 1 - 29
2
- 54 - 133
2
- 18 - 54
2
- 36 - 233
2
- 29 - 223
2
- 29 - 91
2
- 49 - 103
2
- 36 - 49
2
- 30 - 49
2
- 29 - 134
2
- 29 - 53
2
- 29 - 176
2
- 54 - 170
2
- 41 - 54
2
- 49 - 245
2
- 29 - 32
2
- 29 - 145
2
- 48 - 54
2
- 27 - 49
2
- 54 - 59
2
- 36 - 121
2
- 49 - 68
2
- 36 - 42
2
- 54 - 161
2
- 36 - 215
2
- 39 - 49
2
- 36 - 67
2
- 49 - 170
2
- 54 - 88
2
- 54 - 58
2
- 20 - 29
2
- 49 - 135
2
- 36 - 91
2
- 36 - 167
2
- 54 - 150
2
- 49 - 52
2
- 29 - 103
2
- 49 - 56
2
- 36 - 133
2
- 49 - 121
2
- 36 - 168
2
- 49 - 108
2
- 12 - 28
2
- 29 - 138
2
- 49 - 194
2
- 29 - 140
2
- 36 - 38
2
- 49 - 150
2
- 34 - 54
2
- 54 - 245
2
- 7 - 54
2
- 16 - 29
2
- 29 - 41
2
- 49 - 159
2
- 36 - 149
2
- 32 - 36
2
- 36 - 205
2
- 49 - 237
2
- 20 - 54
2
- 36 - 248
2
- 54 - 102
2
- 54 - 164
2
- 49 - 211
2
- 54 - 259
2
- 49 - 50
2
- 49 - 117
2
- 43 - 49
2
- 36 - 163
2
- 49 - 78
2
- 54 - 182
2
- 36 - 165
2
- 36 - 65
2
- 9 - 29
2
- 36 - 137
2
- 29 - 164
2
- 36 - 63
2
- 29 - 261
2
- 29 - 55
2
- 54 - 156
2
- 36 - 82
2
- 54 - 262
2
- 36 - 185
2
- 36 - 94
2
- 11 - 29
2
- 49 - 166
2
- 54 - 211
2
- 36 - 116
2
- 7 - 36
2
- 28 - 35
2
- 49 - 147
2
- 29 - 109
2
- 29 - 73
2
- 46 - 52
2
- 54 - 118
2
- 36 - 236
2
- 29 - 183
2
- 49 - 156
2
- 29 - 169
2
- 49 - 65
2
- 29 - 67
2
- 5 - 27
2
- 29 - 37
2
- 36 - 202
2
- 29 - 79
2
- 54 - 243
2
- 26 - 49
2
- 29 - 156
2
- 49 - 233
2
- 36 - 66
2
- 4 - 12
2
- 28 - 49
2
- 36 - 252
2
- 36 - 120
2
- 49 - 227
2
- 6 - 29
2
- 36 - 141
2
- 31 - 50
2
- 36 - 90
2
- 29 - 121
2
- 16 - 54
2
- 36 - 176
2
- 47 - 54
2
- 49 - 255
2
- 49 - 94
2
- 29 - 187
2
- 49 - 223
2
- 29 - 35
2
- 29 - 142
2
- 14 - 49
2
- 54 - 90
2
- 29 - 104
2
- 49 - 210
2
- 9 - 54
2
- 29 - 98
2
- 49 - 62
2
- 29 - 245
2
- 54 - 113
2
- 54 - 230
2
- 36 - 182
2
- 54 - 160
2
- 49 - 74
2
- 31 - 36
2
- 49 - 240
2
- 34 - 36
2
- 29 - 232
2
- 29 - 128
2
- 17 - 49
2
- 49 - 214
2
- 12 - 17
2
- 36 - 102
2
- 36 - 142
2
- 22 - 54
2
- 49 - 188
2
- 19 - 49
2
- 49 - 95
2
- 5 - 49
2
- 54 - 158
2
- 36 - 119
2
- 36 - 245
2
- 49 - 256
2
- 29 - 148
2
- 29 - 123
2
- 54 - 222
2
- 36 - 164
2
- 54 - 238
2
- 36 - 203
2
- 54 - 232
2
- 53 - 54
2
- 49 - 151
2
- 52 - 54
2
- 18 - 27
2
- 54 - 221
2
- 29 - 202
2
- 54 - 218
2
- 19 - 54
2
- 36 - 200
2
- 49 - 143
2
- 36 - 162
2
- 54 - 117
2
- 54 - 87
2
- 49 - 137
2
- 29 - 235
2
- 5 - 33
2
- 36 - 184
2
- 29 - 50
2
- 54 - 254
2
- 29 - 257
2
- 24 - 54
2
- 49 - 206
2
- 49 - 184
2
- 29 - 97
2
- 29 - 260
2
- 25 - 29
2
- 36 - 158
2
- 54 - 62
2
- 36 - 239
2
- 36 - 174
2
- 49 - 200
2
- 28 - 54
2
- 50 - 54
2
- 54 - 129
2
- 54 - 249
2
- 49 - 264
2
- 36 - 251
2
- 49 - 81
2
- 54 - 244
2
- 29 - 206
2
- 29 - 81
2
- 54 - 73
2
- 29 - 240
2
- 29 - 56
2
- 12 - 49
2
- 21 - 49
2
- 54 - 246
2
- 49 - 80
2
- 36 - 254
2
- 45 - 54
2
- 49 - 239
2
- 49 - 72
2
- 36 - 52
2
- 36 - 173
2
- 49 - 204
2
- 49 - 92
2
- 54 - 207
2
- 36 - 104
2
- 54 - 84
2
- 13 - 40
2
- 35 - 46
2
- 36 - 230
2
- 29 - 262
2
- 29 - 45
2
- 36 - 226
2
- 54 - 173
2
- 23 - 54
2
- 29 - 63
2
- 54 - 127
2
- 36 - 222
2
- 54 - 253
2
- 49 - 177
2
- 49 - 57
2
- 29 - 167
2
- 49 - 182
2
- 49 - 231
2
- 29 - 233
2
- 54 - 154
2
- 29 - 226
2
- 36 - 83
2
- 41 - 49
2
- 49 - 146
2
- 5 - 29
2
- 36 - 124
2
- 54 - 155
2
- 12 - 50
2
- 54 - 188
2
- 54 - 153
2
- 19 - 36
2
- 54 - 200
2
- 33 - 44
2
- 36 - 219
2
- 36 - 59
2
- 49 - 93
2
- 36 - 147
2
- 28 - 47
2
- 29 - 166
2
- 29 - 194
2
- 29 - 205
2
- 49 - 196
2
- 54 - 99
2
- 34 - 49
2
- 29 - 171
2
- 49 - 187
2
- 29 - 220
2
- 29 - 162
2
- 36 - 150
2
- 36 - 134
2
- 29 - 178
2
- 54 - 138
2
- 36 - 61
2
- 22 - 36
2
- 18 - 29
2
- 54 - 216
2
- 32 - 54
2
- 54 - 163
2
- 36 - 56
2
- 49 - 120
2
- 49 - 119
2
- 36 - 76
2
- 36 - 97
2
- 54 - 125
2
- 54 - 144
2
- 20 - 36
2
- 36 - 117
2
- 49 - 84
2
- 7 - 29
2
- 49 - 73
2
- 29 - 64
2
- 54 - 169
2
- 6 - 36
2
- 42 - 54
2
- 49 - 89
2
- 15 - 29
2
- 29 - 213
2
- 29 - 239
2
- 29 - 80
2
- 49 - 63
2
- 29 - 230
2
- 29 - 199
2
- 29 - 42
2
- 49 - 193
2
- 29 - 46
2
- 36 - 175
2
- 49 - 71
2
- 49 - 105
2
- 49 - 160
2
- 31 - 54
2
- 29 - 259
2
- 29 - 105
2
- 49 - 104
2
- 54 - 226
2
- 54 - 225
2
- 54 - 140
2
- 36 - 181
2
- 9 - 36
2
- 54 - 139
2
- 29 - 227
2
- 29 - 95
2
- 54 - 111
2
- 49 - 208
2
- 11 - 36
2
- 54 - 192
2
- 36 - 191
2
- 29 - 221
2
- 43 - 54
2
- 21 - 54
2
- 29 - 155
2
- 36 - 235
2
- 49 - 142
2
- 29 - 241
2
- 54 - 74
2
- 49 - 215
2
- 36 - 45
2
- 36 - 242
2
- 29 - 196
2
- 49 - 175
2
- 49 - 101
2
- 54 - 69
2
- 29 - 86
2
- 23 - 29
2
- 54 - 135
2
- 29 - 90
2
- 36 - 201
2
- 12 - 36
2
- 49 - 54
2
- 29 - 236
2
- 32 - 49
2
- 49 - 257
2
- 54 - 151
2
- 54 - 64
2
- 54 - 103
2
- 29 - 182
2
- 54 - 85
2
- 10 - 29
2
- 29 - 33
2
- 54 - 206
2
- 18 - 36
2
- 1 - 54
2
- 36 - 192
2
- 29 - 110
2
- 54 - 106
2
- 36 - 106
2
- 29 - 119
2
- 29 - 217
2
- 49 - 109
2
- 49 - 189
2
- 54 - 264
2
- 3 - 36
2
- 49 - 91
2
- 36 - 177
2
- 36 - 213
2
- 54 - 261
2
- 54 - 215
2
- 29 - 168
2
- 29 - 255
2
- 36 - 221
2
- 54 - 203
2
- 54 - 210
2
- 54 - 217
2
- 29 - 185
2
- 49 - 125
2
- 54 - 61
2
- 29 - 193
2
- 49 - 83
2
- 36 - 78
2
- 36 - 58
2
- 54 - 104
2
- 54 - 78
2
- 54 - 145
2
- 36 - 212
2
- 29 - 88
2
- 36 - 129
2
- 36 - 261
2
- 36 - 246
2
- 49 - 158
2
- 54 - 228
2
- 36 - 73
2
- 54 - 198
2
- 29 - 181
2
- 54 - 116
2
- 29 - 87
2
- 36 - 227
2
- 49 - 216
2
- 29 - 108
2
- 13 - 29
2
- 36 - 71
2
- 54 - 82
2
- 29 - 144
2
- 54 - 114
2
- 29 - 133
2
- 36 - 118
2
- 49 - 258
2
- 36 - 240
2
- 49 - 252
2
- 54 - 68
2
- 40 - 54
2
- 35 - 49
2
- 54 - 110
2
- 18 - 28
2
- 29 - 203
2
- 54 - 197
2
- 36 - 101
2
- 29 - 52
2
- 17 - 36
2
- 8 - 36
2
- 36 - 100
2
- 36 - 110
2
- 29 - 186
2
- 36 - 54
2
- 29 - 188
2
- 54 - 70
2
- 36 - 249
2
- 29 - 165
2
- 54 - 190
2
- 8 - 54
2
- 13 - 49
2
- 54 - 162
2
- 49 - 213
2
- 22 - 29
2
- 29 - 126
2
- 54 - 123
2
- 36 - 188
2
- 36 - 105
2
- 54 - 80
2
- 2 - 54
2
- 54 - 83
2
- 36 - 85
2
- 17 - 29
2
- 49 - 205
2
- 15 - 49
2
- 36 - 55
2
- 36 - 186
2
- 54 - 212
2
- 51 - 54
2
- 49 - 246
2
- 29 - 219
2
- 54 - 191
2
- 36 - 140
2
- 6 - 54
2
- 27 - 54
2
- 54 - 93
2
- 25 - 54
2
- 36 - 75
2
- 36 - 196
2
- 54 - 235
2
- 54 - 63
2
- 54 - 147
2
- 54 - 157
2
- 36 - 234
2
- 54 - 141
2
- 54 - 98
2
- 49 - 87
2
- 29 - 209
2
- 29 - 201
2
- 29 - 191
2
- 49 - 232
2
- 54 - 178
2
- 49 - 172
2
- 54 - 179
2
- 36 - 70
2
- 49 - 79
2
- 54 - 71
2
- 49 - 102
2
- 54 - 109
2
- 29 - 263
2
- 29 - 74
2
- 27 - 36
2
- 29 - 190
2
- 36 - 260
2
- 13 - 36
2
- 36 - 159
2
- 54 - 265
2
- 49 - 138
2
- 49 - 238
2
- 36 - 210
2
- 54 - 94
2
- 49 - 64
2
- 36 - 264
2
- 33 - 54
2
- 3 - 29
2
- 36 - 72
2
- 49 - 178
2
- 54 - 224
2
- 12 - 27
2
- 49 - 126
2
- 29 - 172
2
- 29 - 101
2
- 29 - 115
2
- 29 - 250
2
- 49 - 254
2
- 29 - 159
2
- 36 - 148
2
- 45 - 49
2
- 54 - 168
2
- 15 - 54
2
- 36 - 169
2
- 8 - 49
2
- 36 - 132
2
- 54 - 132
2
- 54 - 149
2
- 29 - 118
2
- 29 - 228
2
- 49 - 86
2
- 3 - 28
2
- 29 - 192
2
- 49 - 149
2
- 54 - 185
2
- 36 - 220
2
- 54 - 240
2
- 29 - 254
2
- 54 - 108
2
- 2 - 36
2
- 49 - 248
2
- 29 - 143
2
- 29 - 83
2
- 49 - 58
2
- 54 - 96
2
- 49 - 144
2
- 54 - 152
2
- 29 - 163
2
- 36 - 180
2
- 36 - 195
2
- 4 - 5
2
- 36 - 111
2
- 36 - 43
2
- 49 - 191
2
- 36 - 127
2
- 36 - 122
2
- 49 - 161
2
- 29 - 150
2
- 54 - 89
2
- 36 - 93
2
- 29 - 265
2
- 49 - 90
2
- 36 - 51
2
- 49 - 247
2
- 49 - 202
2
- 24 - 29
2
- 36 - 237
2
- 29 - 258
2
- 36 - 130
2
- 29 - 184
2
- 54 - 67
2
- 54 - 57
2
- 49 - 107
2
- 29 - 225
2
- 3 - 54
2
- 29 - 135
2
- 29 - 200
2
- 36 - 144
2
- 36 - 99
2
- 29 - 216
2
- 36 - 84
2
- 36 - 50
2
- 49 - 174
2
- 54 - 193
2
- 54 - 66
2
- 49 - 96
2
- 54 - 208
2
- 35 - 54
2
- 26 - 54
2
- 28 - 50
2
- 54 - 229
2
- 54 - 239
2
- 29 - 124
2
- 49 - 217
2
- 36 - 77
2
- 49 - 141
2
- 29 - 66
2
- 36 - 189
2
- 36 - 79
2
- 54 - 177
2
- 36 - 199
2
- 36 - 198
2
- 36 - 253
2
- 54 - 205
2
- 49 - 85
2
- 36 - 154
2
- 29 - 40
2
- 14 - 36
2
- 36 - 193
2
- 29 - 47
2
- 49 - 155
2
- 49 - 69
2
- 54 - 194
2
- 49 - 152
2
- 28 - 36
2
- 37 - 49
2
- 36 - 145
2
- 49 - 82
2
- 29 - 211
2
- 36 - 92
2
- 49 - 76
2
- 36 - 262
2
- 39 - 54
2
- 49 - 234
2
- 29 - 136
2
- 36 - 171
2
- 49 - 185
2
- 49 - 235
2
- 28 - 44
2
- 49 - 61
2
- 36 - 151
2
- 22 - 49
2
- 29 - 249
2
- 41 - 50
2
- 36 - 216
2
- 49 - 250
2
- 54 - 146
2
- 29 - 251
2
- 29 - 256
2
- 36 - 103
2
- 54 - 77
2
- 54 - 136
2
- 29 - 158
2
- 36 - 238
2
- 49 - 129
2
- 54 - 100
2
- 29 - 152
2
- 36 - 214
2
- 29 - 51
2
- 29 - 130
2
- 38 - 49
2
- 29 - 177
2
- 54 - 256
2
- 36 - 208
2
- 36 - 244
2
- 29 - 71
2
- 49 - 66
2
- 49 - 154
2
- 49 - 60
2
- 12 - 54
2
- 54 - 187
2
- 37 - 54
2
- 29 - 72
2
- 36 - 263
2
- 54 - 252
2
- 49 - 59
2
- 36 - 231
2
- 49 - 207
2
- 29 - 120
2
- 29 - 107
2
- 3 - 49
2
- 49 - 201
2
- 29 - 60
2
- 49 - 197
2
- 49 - 226
2
- 54 - 248
2
- 36 - 113
2
- 49 - 249
2
- 29 - 246
2
- 36 - 88
2
- 49 - 190
2
- 49 - 157
2
- 49 - 198
2
- 49 - 98
2
- 29 - 139
2
- 29 - 111
2
- 29 - 215
2
- 49 - 225
2
- 49 - 251
2
- 29 - 69
2
- 49 - 218
2
- 29 - 113
2
- 29 - 92
2
- 36 - 225
2
- 54 - 233
2
- 49 - 199
2
- 36 - 143
2
- 54 - 195
2
- 29 - 65
2
- 54 - 176
2
- 29 - 57
2
- 54 - 60
2
- 36 - 255
2
- 36 - 258
2
- 54 - 196
2
- 54 - 237
2
- 29 - 264
2
- 49 - 145
2
- 36 - 204
2
- 4 - 29
2
- 49 - 118
2
- 46 - 49
2
- 23 - 49
2
- 54 - 234
2
- 29 - 244
2
- 54 - 148
2
- 54 - 204
2
- 49 - 167
2
- 36 - 40
2
- 49 - 162
2
- 49 - 173
2
- 36 - 229
2
- 54 - 257
2
- 54 - 199
2
- 49 - 112
2
- 54 - 242
2
- 15 - 36
2
- 36 - 131
2
- 29 - 161
2
- 10 - 36
2
- 54 - 92
2
- 29 - 160
2
- 29 - 58
2
- 36 - 250
2
- 36 - 39
2
- 49 - 259
2
- 29 - 54
2
- 18 - 33
2
- 29 - 122
2
- 54 - 159
2
- 14 - 29
2
- 29 - 106
2
- 49 - 88
2
- 49 - 164
2
- 54 - 209
2
- 29 - 208
2
- 54 - 201
2
- 49 - 134
2
- 49 - 261
2
- 36 - 98
2
- 36 - 256
2
- 36 - 62
2
- 29 - 207
2
- 29 - 78
2
- 54 - 219
2
- 36 - 223
2
- 29 - 141
2
- 29 - 89
2
- 49 - 163
2
- 29 - 59
2
- 49 - 140
2
- 49 - 192
2
- 36 - 107
2
- 29 - 157
2
- 36 - 114
2
- 54 - 122
2
- 24 - 49
2
- 49 - 127
2
- 4 - 49
2
- 49 - 115
2
- 54 - 247
2
- 49 - 133
2
- 29 - 248
2
- 49 - 100
2
- 36 - 125
2
- 10 - 49
2
- 29 - 100
2
- 29 - 96
2
- 49 - 123
2
- 12 - 33
2
- 54 - 186
2
- 29 - 189
2
- 54 - 174
2
- 49 - 244
2
- 49 - 168
2
- 54 - 172
2
- 4 - 36
2
- 49 - 221
2
- 29 - 76
2
- 54 - 115
2
- 29 - 214
2
- 29 - 180
2
- 29 - 154
2
- 29 - 222
2
- 21 - 29
2
- 54 - 143
2
- 12 - 52
2
- 54 - 255
2
- 36 - 257
2
- 49 - 113
2
- 29 - 170
2
- 21 - 36
2
- 29 - 77
2
- 49 - 106
2
- 54 - 112
2
- 29 - 197
2
- 36 - 155
2
- 54 - 72
2
- 49 - 132
2
- 29 - 210
2
- 36 - 243
2
- 54 - 180
2
- 36 - 86
2
- 36 - 178
2
- 54 - 251
2
- 36 - 153
2
- 36 - 123
2
- 54 - 95
2
- 29 - 82
2
- 49 - 219
2
- 29 - 137
2
- 36 - 89
2
- 31 - 49
2
- 49 - 75
2
- 49 - 230
2
- 36 - 81
2
- 54 - 202
2
- 29 - 112
2
- 29 - 85
2
- 29 - 204
2
- 29 - 195
2
- 36 - 232
2
- 36 - 41
2
- 49 - 77
2
- 49 - 122
2
- 36 - 218
2
- 54 - 81
2
- 54 - 97
2
- 2 - 49
2
- 29 - 129
2
- 54 - 231
2
- 54 - 101
2
- 49 - 165
2
- 19 - 29
2
- 47 - 49
2
- 49 - 131
2
- 54 - 184
2
- 49 - 70
2
- 29 - 149
2
- 49 - 265
2
- 54 - 76
2
- 49 - 148
2
- 29 - 39
2
- 42 - 49
2
- 49 - 220
2
- 54 - 105
2
- 49 - 99
2
- 49 - 181
2
- 29 - 153
2
- 54 - 175
2
- 54 - 171
2
- 54 - 134
2
- 36 - 265
2
- 24 - 36
2
- 29 - 84
2
- 29 - 175
2
- 49 - 262
2
- 29 - 38
2
- 36 - 156
2
- 29 - 102
2
- 49 - 212
2
- 29 - 252
2
- 36 - 69
2
- 29 - 238
2
- 54 - 107
2
- 5 - 54
2
- 36 - 207
2
- 29 - 212
2
- 49 - 263
2
- 22 - 42
2
- 33 - 50
2
- 49 - 124
2
- 49 - 209
2
- 36 - 44
2
- 49 - 180
2
- 54 - 65
2
- 44 - 49
2
- 5 - 28
2
- 36 - 64
2
- 29 - 173
2
- 36 - 87
2
- 36 - 152
2
- 7 - 49
2
- 29 - 224
2
- 49 - 128
2
- 33 - 49
2
- 49 - 176
2
- 46 - 50
2
- 36 - 135
2
- 29 - 94
2
- 29 - 49
2
- 46 - 54
2
- 54 - 263
2
- 36 - 160
2
- 49 - 130
2
- 36 - 206
2
- 29 - 242
2
- 49 - 229
2
- 49 - 139
2
- 54 - 128
2
- 54 - 121
2
- 54 - 130
2
- 36 - 68
2
- 29 - 99
2
- 29 - 48
2
- 38 - 54
2
- 54 - 91
2
- 29 - 125
2
- 36 - 161
2
- 49 - 242
2
- 17 - 54
2
- 49 - 67
2
- 36 - 53
2
- 54 - 181
2
- 54 - 75
2
- 54 - 260
2
- 33 - 36
2
- 16 - 49
2
- 54 - 250
2
- 18 - 49
2
- 16 - 36
2
- 25 - 49
2
- 20 - 49
2
- 49 - 253
2
- 29 - 114
2
- 26 - 29
2
- 29 - 174
2
- 29 - 218
2
- 26 - 36
2
- 29 - 253
2
- 54 - 220
2
- 29 - 93
2
- 54 - 142
2
- 54 - 166
2
- 29 - 36
2
- 6 - 49
2
- 11 - 54
2
- 29 - 234
2
- 49 - 116
2
- 4 - 54
2
- 36 - 197
2
- 49 - 243
2
- 36 - 170
2
- 29 - 116
2
- 49 - 114
2
- 29 - 243
2
- 54 - 131
2
- 36 - 95
2
- 49 - 169
2
- 54 - 56
2
- 5 - 17
2
- 29 - 132
2
- 36 - 139
2
- 27 - 29
2
- 28 - 52
2
- 36 - 126
2
- 36 - 128
2
- 30 - 54
2
- 36 - 247
2
- 29 - 229
2
- 49 - 195
2
- 29 - 70
2
- 36 - 80
2
- 29 - 247
2
- 36 - 60
2
- 36 - 179
2
- 29 - 43
2
- 10 - 54
2
- 36 - 46
2
- 54 - 119
2
- 49 - 183
2
- 54 - 236
2
- 36 - 228
2
- 29 - 151
2
- 33 - 52
2
- 29 - 237
2
- 35 - 36
2
- 54 - 167
2
- 36 - 57
2
- 54 - 126
2
- 49 - 136
2
- 54 - 223
2
- 36 - 146
2
- 29 - 62
2
- 36 - 183
2
- 49 - 228
2
- 2 - 29
2
- 36 - 211
2
- 36 - 194
2
- 54 - 258
2
- 36 - 217
2
- 49 - 111
2
- 54 - 124
2
- 54 - 214
2
- 49 - 241
2
- 36 - 224
2
- 29 - 147
2
- 54 - 189
2
- 28 - 29
2
- 36 - 259
2
- 36 - 241
2
- 44 - 54
2
- 49 - 110
