# Supplementary material for: Accelerating covering array generation by combinatorial join for industry scale software testing
Source: PeerJ Comput Sci. 2022 Feb 11;8:e720. doi: 10.7717/peerj-cs.720 (PMC9044240; doi:10.7717/peerj-cs.720)
Supplement: Supplemental Information 2 — The data set used in the experiments and the results of the experiments. [file peerj-cs-08-720-s002.zip › experiment/src/test/resources/models/ICSE15_HHSA_Benchmarks/myra_sbse/benchmark_7_yue.constraints]

234
2
- 2 - 9
2
- 1 - 8
2
- 6 - 12
2
- 4 - 7
2
- 1 - 6
2
- 4 - 12
2
- 1 - 6
2
- 8 - 10
2
- 4 - 8
2
- 8 - 12
2
- 4 - 5
2
- 6 - 11
2
- 5 - 11
3
- 1 - 8 - 10
3
- 4 - 9 - 12
2
- 11 - 56
2
- 5 - 8
2
- 4 - 6
2
- 11 - 53
2
- 11 - 51
2
- 8 - 31
2
- 4 - 35
2
- 6 - 43
2
- 6 - 7
2
- 11 - 15
2
- 1 - 4
2
- 4 - 24
2
- 6 - 52
2
- 8 - 27
2
- 11 - 26
2
- 4 - 48
2
- 11 - 47
2
- 8 - 59
2
- 4 - 51
2
- 6 - 29
2
- 6 - 42
2
- 8 - 49
2
- 6 - 32
2
- 8 - 45
2
- 6 - 8
2
- 8 - 30
2
- 4 - 33
2
- 11 - 25
2
- 6 - 55
2
- 4 - 27
2
- 8 - 38
2
- 6 - 51
2
- 11 - 22
2
- 4 - 29
2
- 6 - 16
2
- 11 - 14
2
- 1 - 11
2
- 8 - 58
2
- 4 - 10
2
- 4 - 34
2
- 11 - 52
2
- 11 - 23
2
- 6 - 36
2
- 6 - 37
2
- 11 - 58
2
- 8 - 24
2
- 6 - 19
2
- 11 - 19
2
- 8 - 13
2
- 8 - 43
2
- 11 - 18
2
- 6 - 21
2
- 8 - 37
2
- 4 - 53
2
- 4 - 39
2
- 4 - 61
2
- 4 - 9
2
- 4 - 22
2
- 8 - 23
2
- 2 - 4
2
- 6 - 17
2
- 6 - 58
2
- 6 - 20
2
- 11 - 32
2
- 8 - 42
2
- 6 - 38
2
- 3 - 11
2
- 2 - 11
2
- 4 - 45
2
- 8 - 11
2
- 4 - 36
2
- 6 - 34
2
- 11 - 17
2
- 6 - 46
2
- 4 - 47
2
- 11 - 40
2
- 6 - 41
2
- 8 - 16
2
- 3 - 8
2
- 11 - 59
2
- 11 - 42
2
- 8 - 56
2
- 8 - 29
2
- 6 - 60
2
- 11 - 27
2
- 11 - 61
2
- 8 - 47
2
- 8 - 9
2
- 8 - 28
2
- 4 - 11
2
- 6 - 18
2
- 4 - 59
2
- 6 - 26
2
- 6 - 40
2
- 7 - 11
2
- 4 - 41
2
- 8 - 40
2
- 8 - 19
2
- 11 - 39
2
- 11 - 36
2
- 6 - 39
2
- 11 - 45
2
- 4 - 43
2
- 4 - 21
2
- 4 - 37
2
- 4 - 50
2
- 4 - 55
2
- 8 - 51
2
- 11 - 20
2
- 11 - 21
2
- 4 - 44
2
- 4 - 19
2
- 4 - 60
2
- 6 - 33
2
- 8 - 36
2
- 4 - 30
2
- 4 - 49
2
- 8 - 20
2
- 6 - 57
2
- 4 - 15
2
- 6 - 53
2
- 11 - 33
2
- 11 - 28
2
- 8 - 15
2
- 4 - 38
2
- 4 - 58
2
- 8 - 17
2
- 11 - 43
2
- 11 - 29
2
- 11 - 13
2
- 6 - 44
2
- 4 - 25
2
- 4 - 31
2
- 6 - 45
2
- 8 - 39
2
- 6 - 30
2
- 6 - 61
2
- 11 - 50
2
- 4 - 17
2
- 6 - 47
2
- 4 - 16
2
- 6 - 14
2
- 6 - 35
2
- 4 - 18
2
- 6 - 23
2
- 4 - 26
2
- 6 - 54
2
- 8 - 32
2
- 6 - 24
2
- 8 - 53
2
- 11 - 54
2
- 4 - 56
2
- 6 - 10
2
- 4 - 23
2
- 10 - 11
2
- 11 - 49
2
- 6 - 9
2
- 11 - 30
2
- 6 - 49
2
- 8 - 50
2
- 4 - 40
2
- 8 - 52
2
- 8 - 33
2
- 6 - 59
2
- 4 - 52
2
- 6 - 15
2
- 6 - 13
2
- 9 - 11
2
- 8 - 22
2
- 2 - 6
2
- 4 - 20
2
- 6 - 27
2
- 3 - 6
2
- 6 - 56
2
- 8 - 35
2
- 11 - 37
2
- 6 - 22
2
- 8 - 41
2
- 6 - 31
2
- 4 - 13
2
- 4 - 54
2
- 11 - 46
2
- 6 - 25
2
- 8 - 55
2
- 11 - 16
2
- 8 - 14
2
- 8 - 18
2
- 4 - 28
2
- 8 - 60
2
- 8 - 26
2
- 11 - 35
2
- 11 - 60
2
- 4 - 42
2
- 8 - 25
2
- 11 - 41
2
- 11 - 44
2
- 6 - 48
2
- 2 - 8
2
- 8 - 61
2
- 4 - 46
2
- 8 - 34
2
- 6 - 50
2
- 4 - 14
2
- 8 - 57
2
- 11 - 31
2
- 11 - 57
2
- 8 - 44
2
- 11 - 55
2
- 11 - 48
2
- 8 - 46
2
- 11 - 34
2
- 8 - 21
2
- 4 - 32
2
- 8 - 54
2
- 6 - 28
2
- 4 - 57
2
- 8 - 48
2
- 11 - 38
2
- 11 - 24
