# Supplementary material for: Accelerating covering array generation by combinatorial join for industry scale software testing
Source: PeerJ Comput Sci. 2022 Feb 11;8:e720. doi: 10.7717/peerj-cs.720 (PMC9044240; doi:10.7717/peerj-cs.720)
Supplement: Supplemental Information 2 — The data set used in the experiments and the results of the experiments. [file peerj-cs-08-720-s002.zip › experiment/src/test/resources/models/ICSE15_HHSA_Benchmarks/myra_sbse/benchmark_gcc_yue.constraints]

42
2
- 2 - 3
2
- 3 - 6  
2
- 8 - 9  
2
- 9 - 12  
2
- 14 - 15  
2
- 18 - 19  
2
- 22 - 23  
2
- 19 - 26  
2
- 19 - 30  
2
- 32 - 33  
2
- 26 - 27  
2
- 26 - 35  
2
- 26 - 37  
2
- 27 - 30  
2
- 30 - 35  
2
- 30 - 37  
2
- 3 - 40  
2
- 3 - 42  
2
- 43 - 81  
2
- 43 - 82  
3
- 47 - 48 - 50  
3
- 47 - 48 - 51  
3
- 47 - 49 - 50  
2
- 50 - 53  
2
- 26 - 50  
2
- 50 - 55  
2
- 15 - 57  
2
- 15 - 58  
2
- 15 - 60  
2
- 15 - 61  
2
- 15 - 63  
2
- 15 - 64  
2
- 66 - 68  
2
- 67 - 68  
2
- 68 - 72  
2
- 68 - 73  
2
- 48 - 75  
2
- 48 - 76  
2
- 48 - 78  
2
- 48 - 79  
2
- 47 - 50
2
- 47 - 48
