# Supplementary material for: Accelerating covering array generation by combinatorial join for industry scale software testing
Source: PeerJ Comput Sci. 2022 Feb 11;8:e720. doi: 10.7717/peerj-cs.720 (PMC9044240; doi:10.7717/peerj-cs.720)
Supplement: Supplemental Information 2 — The data set used in the experiments and the results of the experiments. [file peerj-cs-08-720-s002.zip › experiment/src/test/resources/models/ICSE15_HHSA_Benchmarks/myra_sbse/benchmark_11_yue.constraints]

712
2
- 15 - 17
2
- 8 - 31
2
- 30 - 39
2
- 9 - 48
2
- 29 - 45
2
- 15 - 38
2
- 30 - 45
2
- 27 - 46
2
- 42 - 48
2
- 7 - 22
2
- 39 - 47
2
- 3 - 30
2
- 36 - 48
2
- 17 - 48
2
- 24 - 33
2
- 40 - 48
2
- 10 - 16
2
- 11 - 31
2
- 20 - 35
2
- 3 - 30
2
- 14 - 47
2
- 23 - 25
2
- 12 - 17
2
- 22 - 24
2
- 22 - 48
2
- 22 - 36
2
- 30 - 33
2
- 13 - 35
3
- 10 - 32 - 47
3
- 22 - 29 - 43
3
- 6 - 10 - 22
3
- 23 - 33 - 48
2
- 45 - 120
2
- 45 - 47
2
- 45 - 144
2
- 45 - 110
2
- 27 - 64
2
- 14 - 27
2
- 27 - 169
2
- 22 - 75
2
- 24 - 27
2
- 45 - 178
2
- 22 - 47
2
- 23 - 45
2
- 22 - 148
2
- 17 - 27
2
- 27 - 210
2
- 45 - 158
2
- 45 - 220
2
- 27 - 193
2
- 1 - 45
2
- 45 - 141
2
- 37 - 45
2
- 45 - 186
2
- 27 - 164
2
- 4 - 22
2
- 27 - 214
2
- 38 - 45
2
- 22 - 212
2
- 22 - 170
2
- 17 - 39
2
- 45 - 99
2
- 13 - 45
2
- 5 - 27
2
- 7 - 45
2
- 27 - 211
2
- 27 - 186
2
- 22 - 31
2
- 27 - 75
2
- 27 - 116
2
- 45 - 128
2
- 22 - 69
2
- 18 - 45
2
- 22 - 220
2
- 27 - 49
2
- 45 - 162
2
- 45 - 121
2
- 22 - 176
2
- 27 - 124
2
- 45 - 101
2
- 22 - 37
2
- 45 - 103
2
- 45 - 157
2
- 45 - 126
2
- 45 - 201
2
- 45 - 138
2
- 22 - 219
2
- 22 - 87
2
- 45 - 116
2
- 45 - 84
2
- 22 - 181
2
- 5 - 45
2
- 22 - 158
2
- 19 - 22
2
- 14 - 30
2
- 45 - 102
2
- 27 - 86
2
- 22 - 84
2
- 22 - 216
2
- 2 - 22
2
- 27 - 91
2
- 22 - 51
2
- 32 - 45
2
- 22 - 121
2
- 9 - 22
2
- 45 - 189
2
- 22 - 112
2
- 22 - 32
2
- 27 - 42
2
- 35 - 40
2
- 14 - 20
2
- 27 - 63
2
- 22 - 35
2
- 27 - 134
2
- 45 - 205
2
- 27 - 138
2
- 22 - 184
2
- 27 - 156
2
- 27 - 108
2
- 22 - 124
2
- 27 - 111
2
- 45 - 95
2
- 22 - 203
2
- 22 - 120
2
- 22 - 105
2
- 22 - 173
2
- 27 - 125
2
- 22 - 153
2
- 45 - 90
2
- 22 - 163
2
- 45 - 173
2
- 20 - 45
2
- 27 - 52
2
- 27 - 139
2
- 27 - 142
2
- 9 - 27
2
- 27 - 92
2
- 22 - 131
2
- 45 - 198
2
- 13 - 48
2
- 22 - 40
2
- 45 - 117
2
- 22 - 110
2
- 27 - 196
2
- 10 - 27
2
- 22 - 90
2
- 27 - 217
2
- 45 - 70
2
- 1 - 27
2
- 10 - 38
2
- 22 - 77
2
- 45 - 115
2
- 8 - 45
2
- 2 - 27
2
- 45 - 88
2
- 27 - 222
2
- 22 - 161
2
- 22 - 72
2
- 22 - 186
2
- 22 - 68
2
- 45 - 163
2
- 22 - 132
2
- 22 - 27
2
- 27 - 190
2
- 45 - 111
2
- 27 - 207
2
- 45 - 192
2
- 27 - 121
2
- 3 - 27
2
- 45 - 58
2
- 45 - 204
2
- 27 - 220
2
- 22 - 88
2
- 16 - 22
2
- 22 - 111
2
- 27 - 166
2
- 45 - 207
2
- 22 - 169
2
- 27 - 47
2
- 27 - 183
2
- 22 - 45
2
- 27 - 110
2
- 45 - 182
2
- 27 - 150
2
- 30 - 35
2
- 27 - 216
2
- 27 - 148
2
- 27 - 137
2
- 45 - 219
2
- 27 - 41
2
- 45 - 175
2
- 22 - 222
2
- 45 - 76
2
- 45 - 135
2
- 21 - 45
2
- 6 - 22
2
- 27 - 219
2
- 22 - 103
2
- 45 - 136
2
- 27 - 104
2
- 22 - 23
2
- 27 - 147
2
- 22 - 198
2
- 45 - 137
2
- 22 - 29
2
- 27 - 94
2
- 22 - 73
2
- 27 - 149
2
- 27 - 60
2
- 22 - 127
2
- 44 - 45
2
- 19 - 27
2
- 45 - 104
2
- 45 - 154
2
- 22 - 174
2
- 27 - 218
2
- 27 - 107
2
- 22 - 140
2
- 45 - 87
2
- 22 - 172
2
- 22 - 136
2
- 22 - 188
2
- 15 - 45
2
- 27 - 67
2
- 27 - 36
2
- 45 - 164
2
- 27 - 184
2
- 27 - 158
2
- 22 - 214
2
- 17 - 45
2
- 22 - 52
2
- 27 - 44
2
- 45 - 80
2
- 45 - 59
2
- 45 - 149
2
- 19 - 45
2
- 14 - 42
2
- 27 - 48
2
- 27 - 37
2
- 22 - 56
2
- 27 - 39
2
- 27 - 195
2
- 17 - 35
2
- 45 - 222
2
- 27 - 141
2
- 45 - 85
2
- 4 - 27
2
- 22 - 125
2
- 3 - 22
2
- 27 - 165
2
- 22 - 115
2
- 22 - 38
2
- 27 - 129
2
- 27 - 30
2
- 27 - 168
2
- 27 - 198
2
- 27 - 61
2
- 31 - 45
2
- 45 - 188
2
- 27 - 103
2
- 27 - 112
2
- 27 - 189
2
- 45 - 195
2
- 27 - 89
2
- 22 - 196
2
- 45 - 65
2
- 22 - 155
2
- 22 - 33
2
- 22 - 118
2
- 27 - 83
2
- 22 - 76
2
- 22 - 53
2
- 27 - 65
2
- 22 - 180
2
- 27 - 73
2
- 9 - 45
2
- 22 - 42
2
- 22 - 217
2
- 45 - 51
2
- 8 - 27
2
- 27 - 192
2
- 45 - 61
2
- 45 - 184
2
- 33 - 39
2
- 45 - 79
2
- 27 - 74
2
- 45 - 74
2
- 27 - 31
2
- 45 - 75
2
- 45 - 174
2
- 27 - 188
2
- 33 - 45
2
- 45 - 161
2
- 22 - 160
2
- 45 - 180
2
- 22 - 119
2
- 27 - 170
2
- 15 - 27
2
- 45 - 81
2
- 22 - 83
2
- 45 - 214
2
- 45 - 199
2
- 27 - 204
2
- 27 - 215
2
- 35 - 42
2
- 45 - 83
2
- 27 - 96
2
- 45 - 193
2
- 27 - 157
2
- 36 - 45
2
- 27 - 221
2
- 45 - 78
2
- 23 - 27
2
- 27 - 135
2
- 22 - 157
2
- 45 - 170
2
- 22 - 156
2
- 22 - 100
2
- 45 - 202
2
- 45 - 73
2
- 22 - 177
2
- 45 - 142
2
- 33 - 48
2
- 27 - 131
2
- 45 - 72
2
- 45 - 123
2
- 34 - 45
2
- 27 - 77
2
- 22 - 78
2
- 27 - 143
2
- 45 - 60
2
- 45 - 55
2
- 27 - 56
2
- 27 - 79
2
- 45 - 94
2
- 27 - 113
2
- 27 - 144
2
- 27 - 71
2
- 27 - 84
2
- 27 - 50
2
- 22 - 39
2
- 22 - 58
2
- 27 - 163
2
- 9 - 14
2
- 45 - 96
2
- 45 - 187
2
- 22 - 189
2
- 27 - 161
2
- 22 - 207
2
- 45 - 147
2
- 22 - 205
2
- 27 - 70
2
- 9 - 35
2
- 45 - 213
2
- 22 - 66
2
- 45 - 112
2
- 27 - 57
2
- 22 - 41
2
- 22 - 162
2
- 22 - 204
2
- 45 - 217
2
- 22 - 134
2
- 27 - 58
2
- 28 - 45
2
- 12 - 27
2
- 20 - 27
2
- 45 - 179
2
- 27 - 82
2
- 45 - 69
2
- 11 - 45
2
- 45 - 122
2
- 27 - 176
2
- 27 - 81
2
- 22 - 63
2
- 14 - 45
2
- 24 - 45
2
- 22 - 151
2
- 27 - 90
2
- 22 - 93
2
- 22 - 114
2
- 45 - 129
2
- 22 - 145
2
- 22 - 62
2
- 39 - 45
2
- 27 - 118
2
- 27 - 45
2
- 22 - 211
2
- 22 - 183
2
- 22 - 194
2
- 22 - 26
2
- 27 - 126
2
- 45 - 132
2
- 27 - 85
2
- 14 - 33
2
- 22 - 171
2
- 27 - 35
2
- 27 - 152
2
- 22 - 167
2
- 45 - 190
2
- 27 - 200
2
- 27 - 173
2
- 45 - 82
2
- 27 - 197
2
- 14 - 40
2
- 22 - 46
2
- 45 - 89
2
- 45 - 50
2
- 27 - 115
2
- 22 - 102
2
- 27 - 78
2
- 27 - 201
2
- 22 - 82
2
- 27 - 29
2
- 14 - 22
2
- 22 - 79
2
- 22 - 55
2
- 22 - 85
2
- 22 - 94
2
- 22 - 130
2
- 45 - 105
2
- 45 - 148
2
- 27 - 159
2
- 22 - 144
2
- 22 - 50
2
- 45 - 159
2
- 6 - 45
2
- 45 - 64
2
- 45 - 143
2
- 22 - 30
2
- 45 - 206
2
- 22 - 201
2
- 45 - 107
2
- 22 - 95
2
- 27 - 146
2
- 11 - 27
2
- 20 - 39
2
- 7 - 27
2
- 27 - 93
2
- 39 - 42
2
- 22 - 138
2
- 45 - 152
2
- 45 - 62
2
- 45 - 215
2
- 14 - 36
2
- 16 - 45
2
- 36 - 39
2
- 15 - 22
2
- 27 - 69
2
- 22 - 206
2
- 27 - 194
2
- 22 - 192
2
- 26 - 45
2
- 22 - 74
2
- 17 - 22
2
- 27 - 212
2
- 45 - 191
2
- 22 - 70
2
- 18 - 22
2
- 22 - 126
2
- 22 - 135
2
- 27 - 51
2
- 22 - 182
2
- 45 - 197
2
- 45 - 134
2
- 45 - 153
2
- 22 - 104
2
- 22 - 210
2
- 27 - 34
2
- 45 - 216
2
- 45 - 133
2
- 22 - 215
2
- 27 - 205
2
- 22 - 116
2
- 27 - 185
2
- 16 - 27
2
- 12 - 45
2
- 22 - 139
2
- 45 - 67
2
- 3 - 45
2
- 4 - 45
2
- 22 - 60
2
- 22 - 166
2
- 27 - 127
2
- 22 - 128
2
- 27 - 122
2
- 33 - 35
2
- 22 - 92
2
- 10 - 45
2
- 22 - 168
2
- 45 - 208
2
- 45 - 211
2
- 45 - 63
2
- 27 - 53
2
- 10 - 22
2
- 22 - 34
2
- 45 - 139
2
- 45 - 119
2
- 8 - 22
2
- 45 - 145
2
- 22 - 165
2
- 27 - 68
2
- 45 - 151
2
- 20 - 22
2
- 27 - 167
2
- 25 - 33
2
- 22 - 59
2
- 1 - 22
2
- 35 - 45
2
- 27 - 123
2
- 22 - 97
2
- 45 - 181
2
- 22 - 175
2
- 22 - 137
2
- 27 - 160
2
- 45 - 168
2
- 45 - 203
2
- 45 - 52
2
- 9 - 39
2
- 27 - 206
2
- 45 - 146
2
- 27 - 95
2
- 22 - 109
2
- 22 - 133
2
- 45 - 209
2
- 27 - 120
2
- 30 - 48
2
- 22 - 159
2
- 22 - 190
2
- 45 - 165
2
- 27 - 38
2
- 45 - 150
2
- 45 - 56
2
- 22 - 117
2
- 22 - 81
2
- 25 - 45
2
- 45 - 176
2
- 27 - 145
2
- 27 - 80
2
- 27 - 178
2
- 13 - 27
2
- 2 - 45
2
- 27 - 154
2
- 45 - 97
2
- 27 - 33
2
- 45 - 68
2
- 27 - 117
2
- 27 - 180
2
- 22 - 49
2
- 22 - 154
2
- 18 - 27
2
- 22 - 113
2
- 45 - 166
2
- 22 - 65
2
- 27 - 101
2
- 45 - 155
2
- 22 - 101
2
- 27 - 59
2
- 27 - 32
2
- 22 - 195
2
- 27 - 98
2
- 27 - 66
2
- 22 - 129
2
- 27 - 130
2
- 22 - 86
2
- 22 - 202
2
- 45 - 160
2
- 22 - 185
2
- 27 - 87
2
- 27 - 119
2
- 27 - 76
2
- 45 - 53
2
- 27 - 140
2
- 42 - 45
2
- 27 - 203
2
- 27 - 155
2
- 22 - 67
2
- 45 - 210
2
- 27 - 43
2
- 45 - 49
2
- 22 - 44
2
- 13 - 22
2
- 22 - 149
2
- 45 - 108
2
- 27 - 72
2
- 45 - 196
2
- 45 - 130
2
- 45 - 71
2
- 45 - 106
2
- 27 - 105
2
- 27 - 202
2
- 45 - 118
2
- 12 - 22
2
- 43 - 45
2
- 27 - 162
2
- 45 - 221
2
- 27 - 99
2
- 45 - 66
2
- 45 - 156
2
- 45 - 185
2
- 22 - 187
2
- 27 - 40
2
- 11 - 22
2
- 45 - 172
2
- 22 - 191
2
- 45 - 91
2
- 22 - 98
2
- 22 - 221
2
- 45 - 167
2
- 45 - 77
2
- 27 - 182
2
- 27 - 171
2
- 22 - 123
2
- 27 - 55
2
- 22 - 91
2
- 45 - 169
2
- 22 - 179
2
- 22 - 71
2
- 45 - 140
2
- 45 - 48
2
- 45 - 218
2
- 27 - 132
2
- 22 - 25
2
- 27 - 151
2
- 22 - 80
2
- 45 - 109
2
- 27 - 213
2
- 27 - 102
2
- 27 - 54
2
- 17 - 31
2
- 27 - 153
2
- 27 - 106
2
- 10 - 17
2
- 22 - 142
2
- 22 - 150
2
- 45 - 113
2
- 27 - 109
2
- 45 - 100
2
- 45 - 92
2
- 22 - 96
2
- 27 - 62
2
- 21 - 27
2
- 27 - 97
2
- 22 - 193
2
- 27 - 136
2
- 45 - 114
2
- 13 - 39
2
- 22 - 108
2
- 27 - 100
2
- 6 - 27
2
- 22 - 152
2
- 27 - 209
2
- 22 - 89
2
- 27 - 191
2
- 35 - 47
2
- 22 - 143
2
- 27 - 187
2
- 20 - 48
2
- 14 - 17
2
- 22 - 57
2
- 22 - 197
2
- 45 - 183
2
- 22 - 147
2
- 27 - 175
2
- 22 - 141
2
- 25 - 27
2
- 27 - 174
2
- 22 - 28
2
- 26 - 27
2
- 45 - 93
2
- 27 - 133
2
- 22 - 209
2
- 45 - 125
2
- 27 - 177
2
- 45 - 200
2
- 22 - 54
2
- 5 - 22
2
- 27 - 172
2
- 27 - 179
2
- 22 - 199
2
- 45 - 86
2
- 45 - 131
2
- 22 - 200
2
- 22 - 218
2
- 22 - 106
2
- 45 - 124
2
- 22 - 43
2
- 22 - 61
2
- 45 - 57
2
- 27 - 114
2
- 27 - 88
2
- 27 - 208
2
- 27 - 199
2
- 22 - 164
2
- 41 - 45
2
- 22 - 64
2
- 22 - 122
2
- 22 - 213
2
- 27 - 181
2
- 22 - 146
2
- 45 - 98
2
- 45 - 54
2
- 27 - 128
2
- 22 - 208
2
- 45 - 171
2
- 22 - 107
2
- 22 - 99
2
- 22 - 178
2
- 45 - 177
2
- 40 - 45
2
- 45 - 127
2
- 45 - 212
2
- 45 - 194
