# Supplementary material for: Accelerating covering array generation by combinatorial join for industry scale software testing
Source: PeerJ Comput Sci. 2022 Feb 11;8:e720. doi: 10.7717/peerj-cs.720 (PMC9044240; doi:10.7717/peerj-cs.720)
Supplement: Supplemental Information 2 — The data set used in the experiments and the results of the experiments. [file peerj-cs-08-720-s002.zip › experiment/src/test/resources/models/ICSE15_HHSA_Benchmarks/myra_sbse/benchmark_16_yue.constraints]

2308
2
- 33 - 35
2
- 24 - 36
2
- 16 - 30
2
- 16 - 33
2
- 32 - 34
2
- 12 - 31
2
- 8 - 18
2
- 11 - 30
2
- 2 - 31
2
- 16 - 17
2
- 18 - 28
2
- 29 - 31
2
- 18 - 32
2
- 19 - 31
2
- 29 - 31
2
- 24 - 35
2
- 28 - 31
2
- 27 - 34
2
- 26 - 32
2
- 6 - 8
2
- 24 - 29
2
- 11 - 13
2
- 18 - 31
2
- 9 - 25
2
- 17 - 22
2
- 4 - 35
2
- 23 - 35
2
- 4 - 36
2
- 28 - 33
2
- 21 - 34
3
- 3 - 14 - 20
3
- 12 - 21 - 34
3
- 13 - 25 - 32
3
- 8 - 18 - 36
2
- 18 - 184
2
- 4 - 41
2
- 4 - 135
2
- 24 - 68
2
- 22 - 156
2
- 24 - 148
2
- 9 - 167
2
- 24 - 87
2
- 16 - 92
2
- 8 - 26
2
- 22 - 141
2
- 24 - 181
2
- 20 - 166
2
- 35 - 172
2
- 31 - 68
2
- 9 - 85
2
- 4 - 175
2
- 9 - 73
2
- 26 - 79
2
- 24 - 135
2
- 9 - 64
2
- 20 - 131
2
- 31 - 116
2
- 28 - 183
2
- 24 - 111
2
- 12 - 26
2
- 28 - 150
2
- 31 - 174
2
- 24 - 91
2
- 35 - 108
2
- 24 - 105
2
- 26 - 67
2
- 18 - 69
2
- 28 - 122
2
- 9 - 106
2
- 18 - 81
2
- 34 - 80
2
- 13 - 115
2
- 22 - 151
2
- 4 - 87
2
- 13 - 21
2
- 31 - 111
2
- 35 - 37
2
- 9 - 138
2
- 26 - 119
2
- 20 - 58
2
- 18 - 30
2
- 35 - 43
2
- 13 - 79
2
- 31 - 107
2
- 4 - 10
2
- 9 - 159
2
- 18 - 172
2
- 26 - 91
2
- 35 - 41
2
- 18 - 77
2
- 26 - 47
2
- 9 - 55
2
- 26 - 122
2
- 24 - 28
2
- 20 - 43
2
- 9 - 86
2
- 9 - 175
2
- 31 - 143
2
- 20 - 124
2
- 31 - 119
2
- 34 - 104
2
- 13 - 113
2
- 4 - 141
2
- 13 - 127
2
- 28 - 36
2
- 31 - 179
2
- 20 - 156
2
- 20 - 41
2
- 18 - 161
2
- 18 - 101
2
- 9 - 129
2
- 18 - 96
2
- 9 - 96
2
- 4 - 142
2
- 15 - 20
2
- 16 - 169
2
- 31 - 43
2
- 4 - 180
2
- 35 - 139
2
- 35 - 78
2
- 20 - 68
2
- 35 - 61
2
- 35 - 158
2
- 13 - 26
2
- 5 - 13
2
- 9 - 176
2
- 4 - 94
2
- 1 - 4
2
- 20 - 143
2
- 16 - 165
2
- 13 - 48
2
- 18 - 89
2
- 28 - 148
2
- 2 - 35
2
- 9 - 117
2
- 26 - 92
2
- 7 - 26
2
- 18 - 41
2
- 13 - 24
2
- 13 - 106
2
- 22 - 55
2
- 20 - 107
2
- 24 - 93
2
- 22 - 137
2
- 35 - 82
2
- 18 - 178
2
- 20 - 35
2
- 16 - 96
2
- 28 - 117
2
- 31 - 35
2
- 28 - 100
2
- 9 - 171
2
- 28 - 59
2
- 20 - 129
2
- 20 - 22
2
- 34 - 152
2
- 4 - 6
2
- 16 - 124
2
- 16 - 91
2
- 31 - 164
2
- 16 - 107
2
- 4 - 158
2
- 9 - 126
2
- 4 - 157
2
- 35 - 79
2
- 7 - 18
2
- 13 - 178
2
- 18 - 115
2
- 16 - 155
2
- 18 - 110
2
- 35 - 133
2
- 35 - 54
2
- 4 - 103
2
- 26 - 76
2
- 4 - 50
2
- 20 - 108
2
- 34 - 91
2
- 9 - 56
2
- 12 - 18
2
- 1 - 26
2
- 9 - 153
2
- 9 - 102
2
- 16 - 163
2
- 34 - 132
2
- 31 - 100
2
- 22 - 35
2
- 13 - 112
2
- 4 - 178
2
- 35 - 153
2
- 22 - 169
2
- 26 - 37
2
- 4 - 88
2
- 4 - 179
2
- 13 - 34
2
- 35 - 119
2
- 20 - 96
2
- 20 - 92
2
- 28 - 115
2
- 4 - 149
2
- 16 - 26
2
- 26 - 38
2
- 22 - 30
2
- 28 - 108
2
- 16 - 86
2
- 20 - 184
2
- 18 - 139
2
- 16 - 95
2
- 9 - 75
2
- 22 - 98
2
- 20 - 146
2
- 11 - 20
2
- 13 - 88
2
- 22 - 123
2
- 16 - 90
2
- 31 - 90
2
- 16 - 125
2
- 9 - 70
2
- 4 - 138
2
- 18 - 53
2
- 4 - 27
2
- 13 - 98
2
- 28 - 65
2
- 20 - 174
2
- 22 - 53
2
- 12 - 20
2
- 18 - 87
2
- 31 - 110
2
- 16 - 60
2
- 34 - 140
2
- 24 - 151
2
- 16 - 150
2
- 22 - 97
2
- 13 - 96
2
- 9 - 93
2
- 35 - 164
2
- 19 - 26
2
- 22 - 27
2
- 24 - 81
2
- 16 - 129
2
- 9 - 163
2
- 31 - 182
2
- 18 - 106
2
- 11 - 18
2
- 13 - 120
2
- 26 - 81
2
- 31 - 92
2
- 22 - 49
2
- 4 - 24
2
- 13 - 105
2
- 13 - 95
2
- 35 - 138
2
- 24 - 144
2
- 2 - 16
2
- 26 - 144
2
- 31 - 120
2
- 26 - 153
2
- 35 - 134
2
- 31 - 89
2
- 28 - 62
2
- 16 - 52
2
- 22 - 91
2
- 28 - 107
2
- 16 - 24
2
- 22 - 183
2
- 4 - 182
2
- 24 - 141
2
- 3 - 9
2
- 26 - 56
2
- 4 - 37
2
- 26 - 131
2
- 22 - 52
2
- 26 - 180
2
- 4 - 185
2
- 28 - 69
2
- 18 - 134
2
- 4 - 7
2
- 28 - 46
2
- 20 - 147
2
- 35 - 130
2
- 4 - 102
2
- 9 - 11
2
- 6 - 16
2
- 16 - 77
2
- 20 - 62
2
- 18 - 155
2
- 18 - 37
2
- 22 - 136
2
- 18 - 66
2
- 24 - 50
2
- 4 - 48
2
- 16 - 82
2
- 9 - 12
2
- 12 - 24
2
- 4 - 161
2
- 13 - 168
2
- 28 - 102
2
- 8 - 13
2
- 31 - 171
2
- 31 - 166
2
- 16 - 144
2
- 34 - 51
2
- 22 - 74
2
- 13 - 94
2
- 21 - 26
2
- 22 - 124
2
- 20 - 40
2
- 31 - 178
2
- 24 - 163
2
- 3 - 16
2
- 34 - 107
2
- 9 - 101
2
- 35 - 93
2
- 16 - 128
2
- 13 - 183
2
- 13 - 55
2
- 31 - 38
2
- 31 - 126
2
- 4 - 44
2
- 16 - 39
2
- 20 - 122
2
- 26 - 140
2
- 16 - 106
2
- 31 - 162
2
- 3 - 35
2
- 18 - 166
2
- 22 - 114
2
- 4 - 130
2
- 9 - 105
2
- 20 - 161
2
- 25 - 35
2
- 28 - 156
2
- 20 - 125
2
- 13 - 90
2
- 24 - 51
2
- 22 - 42
2
- 13 - 139
2
- 17 - 35
2
- 24 - 119
2
- 7 - 16
2
- 31 - 98
2
- 20 - 134
2
- 16 - 67
2
- 34 - 79
2
- 16 - 28
2
- 24 - 121
2
- 20 - 179
2
- 13 - 169
2
- 16 - 138
2
- 18 - 140
2
- 26 - 80
2
- 13 - 51
2
- 35 - 112
2
- 20 - 97
2
- 13 - 104
2
- 26 - 77
2
- 18 - 119
2
- 9 - 151
2
- 20 - 114
2
- 13 - 133
2
- 4 - 70
2
- 31 - 148
2
- 13 - 73
2
- 18 - 90
2
- 16 - 154
2
- 9 - 183
2
- 22 - 163
2
- 20 - 38
2
- 31 - 33
2
- 28 - 72
2
- 18 - 128
2
- 31 - 121
2
- 20 - 105
2
- 4 - 85
2
- 34 - 124
2
- 6 - 9
2
- 15 - 24
2
- 18 - 171
2
- 34 - 127
2
- 13 - 93
2
- 13 - 45
2
- 24 - 63
2
- 18 - 50
2
- 18 - 150
2
- 20 - 115
2
- 26 - 116
2
- 6 - 34
2
- 26 - 96
2
- 35 - 42
2
- 28 - 91
2
- 22 - 60
2
- 16 - 75
2
- 26 - 148
2
- 4 - 38
2
- 31 - 151
2
- 18 - 180
2
- 4 - 84
2
- 34 - 112
2
- 34 - 141
2
- 17 - 34
2
- 35 - 65
2
- 18 - 61
2
- 20 - 48
2
- 24 - 103
2
- 18 - 82
2
- 22 - 39
2
- 28 - 41
2
- 13 - 91
2
- 10 - 26
2
- 16 - 109
2
- 24 - 61
2
- 16 - 145
2
- 34 - 55
2
- 9 - 52
2
- 12 - 28
2
- 18 - 45
2
- 16 - 62
2
- 28 - 51
2
- 16 - 137
2
- 9 - 77
2
- 20 - 31
2
- 24 - 120
2
- 31 - 108
2
- 20 - 93
2
- 13 - 138
2
- 2 - 34
2
- 24 - 116
2
- 4 - 131
2
- 35 - 136
2
- 22 - 70
2
- 34 - 136
2
- 13 - 167
2
- 4 - 82
2
- 13 - 46
2
- 18 - 126
2
- 28 - 66
2
- 34 - 167
2
- 22 - 32
2
- 13 - 150
2
- 7 - 9
2
- 9 - 136
2
- 18 - 34
2
- 16 - 79
2
- 34 - 68
2
- 26 - 42
2
- 26 - 120
2
- 34 - 157
2
- 20 - 138
2
- 4 - 172
2
- 28 - 133
2
- 9 - 122
2
- 18 - 162
2
- 13 - 38
2
- 24 - 130
2
- 26 - 165
2
- 20 - 37
2
- 20 - 141
2
- 16 - 148
2
- 24 - 92
2
- 7 - 31
2
- 4 - 32
2
- 20 - 185
2
- 18 - 160
2
- 20 - 117
2
- 4 - 137
2
- 34 - 108
2
- 26 - 175
2
- 13 - 163
2
- 34 - 177
2
- 31 - 144
2
- 16 - 162
2
- 13 - 151
2
- 16 - 94
2
- 4 - 98
2
- 35 - 135
2
- 26 - 84
2
- 16 - 57
2
- 1 - 28
2
- 16 - 134
2
- 4 - 22
2
- 20 - 61
2
- 16 - 70
2
- 26 - 52
2
- 34 - 176
2
- 28 - 123
2
- 22 - 80
2
- 4 - 61
2
- 35 - 113
2
- 26 - 161
2
- 23 - 28
2
- 35 - 64
2
- 9 - 137
2
- 22 - 180
2
- 26 - 73
2
- 13 - 69
2
- 22 - 85
2
- 20 - 75
2
- 4 - 43
2
- 24 - 147
2
- 9 - 158
2
- 4 - 66
2
- 28 - 168
2
- 35 - 85
2
- 9 - 62
2
- 4 - 80
2
- 6 - 22
2
- 16 - 38
2
- 4 - 134
2
- 4 - 151
2
- 31 - 81
2
- 24 - 182
2
- 31 - 114
2
- 20 - 95
2
- 28 - 138
2
- 9 - 69
2
- 26 - 121
2
- 28 - 134
2
- 12 - 13
2
- 16 - 44
2
- 28 - 185
2
- 4 - 46
2
- 16 - 157
2
- 31 - 67
2
- 28 - 61
2
- 16 - 112
2
- 14 - 22
2
- 5 - 28
2
- 4 - 16
2
- 18 - 117
2
- 26 - 94
2
- 16 - 176
2
- 31 - 80
2
- 20 - 66
2
- 28 - 49
2
- 2 - 4
2
- 26 - 115
2
- 28 - 74
2
- 20 - 70
2
- 34 - 165
2
- 18 - 99
2
- 20 - 162
2
- 22 - 75
2
- 24 - 32
2
- 16 - 78
2
- 20 - 110
2
- 22 - 54
2
- 20 - 132
2
- 22 - 134
2
- 24 - 33
2
- 26 - 109
2
- 26 - 72
2
- 20 - 163
2
- 16 - 172
2
- 35 - 58
2
- 3 - 18
2
- 22 - 62
2
- 35 - 75
2
- 9 - 17
2
- 7 - 22
2
- 31 - 72
2
- 20 - 100
2
- 5 - 35
2
- 18 - 107
2
- 22 - 127
2
- 9 - 162
2
- 35 - 106
2
- 28 - 132
2
- 24 - 152
2
- 20 - 148
2
- 9 - 185
2
- 31 - 156
2
- 9 - 95
2
- 22 - 155
2
- 4 - 173
2
- 22 - 153
2
- 35 - 88
2
- 35 - 126
2
- 28 - 169
2
- 4 - 104
2
- 35 - 132
2
- 17 - 24
2
- 24 - 56
2
- 13 - 142
2
- 26 - 145
2
- 31 - 181
2
- 20 - 74
2
- 34 - 59
2
- 26 - 154
2
- 13 - 131
2
- 9 - 99
2
- 16 - 110
2
- 21 - 28
2
- 24 - 30
2
- 31 - 70
2
- 13 - 153
2
- 28 - 158
2
- 35 - 122
2
- 16 - 120
2
- 3 - 24
2
- 9 - 182
2
- 26 - 51
2
- 20 - 144
2
- 9 - 179
2
- 20 - 112
2
- 20 - 116
2
- 20 - 90
2
- 22 - 50
2
- 35 - 51
2
- 26 - 89
2
- 24 - 80
2
- 20 - 120
2
- 34 - 126
2
- 22 - 51
2
- 20 - 159
2
- 20 - 169
2
- 18 - 185
2
- 4 - 96
2
- 24 - 96
2
- 20 - 137
2
- 9 - 184
2
- 35 - 161
2
- 16 - 51
2
- 35 - 96
2
- 34 - 45
2
- 26 - 103
2
- 9 - 57
2
- 34 - 120
2
- 35 - 84
2
- 22 - 24
2
- 26 - 178
2
- 9 - 111
2
- 18 - 132
2
- 4 - 63
2
- 18 - 157
2
- 9 - 110
2
- 35 - 67
2
- 26 - 114
2
- 4 - 97
2
- 31 - 51
2
- 31 - 159
2
- 26 - 64
2
- 28 - 163
2
- 34 - 58
2
- 24 - 102
2
- 24 - 34
2
- 18 - 94
2
- 22 - 108
2
- 9 - 125
2
- 9 - 177
2
- 22 - 145
2
- 28 - 110
2
- 26 - 106
2
- 9 - 169
2
- 35 - 90
2
- 24 - 156
2
- 35 - 162
2
- 16 - 29
2
- 26 - 58
2
- 35 - 124
2
- 26 - 87
2
- 24 - 69
2
- 18 - 169
2
- 13 - 20
2
- 9 - 33
2
- 16 - 116
2
- 22 - 77
2
- 31 - 155
2
- 13 - 114
2
- 13 - 173
2
- 35 - 178
2
- 4 - 118
2
- 18 - 136
2
- 31 - 177
2
- 4 - 68
2
- 13 - 107
2
- 20 - 71
2
- 16 - 100
2
- 16 - 97
2
- 22 - 90
2
- 35 - 120
2
- 16 - 111
2
- 35 - 87
2
- 34 - 119
2
- 20 - 119
2
- 9 - 66
2
- 26 - 68
2
- 20 - 67
2
- 28 - 121
2
- 28 - 86
2
- 13 - 83
2
- 22 - 25
2
- 9 - 124
2
- 4 - 95
2
- 31 - 127
2
- 18 - 84
2
- 35 - 140
2
- 31 - 99
2
- 31 - 141
2
- 4 - 120
2
- 24 - 44
2
- 26 - 74
2
- 26 - 57
2
- 16 - 168
2
- 24 - 53
2
- 34 - 76
2
- 20 - 171
2
- 26 - 170
2
- 9 - 140
2
- 20 - 152
2
- 20 - 158
2
- 24 - 142
2
- 24 - 185
2
- 28 - 135
2
- 16 - 21
2
- 4 - 8
2
- 24 - 43
2
- 4 - 169
2
- 28 - 87
2
- 22 - 43
2
- 35 - 86
2
- 34 - 123
2
- 24 - 165
2
- 16 - 48
2
- 28 - 140
2
- 18 - 163
2
- 16 - 31
2
- 8 - 35
2
- 13 - 44
2
- 9 - 80
2
- 34 - 37
2
- 35 - 115
2
- 28 - 76
2
- 16 - 132
2
- 16 - 185
2
- 24 - 89
2
- 28 - 124
2
- 3 - 20
2
- 18 - 131
2
- 28 - 145
2
- 18 - 142
2
- 22 - 103
2
- 35 - 91
2
- 18 - 63
2
- 24 - 171
2
- 26 - 100
2
- 24 - 41
2
- 34 - 43
2
- 18 - 19
2
- 26 - 110
2
- 28 - 182
2
- 18 - 102
2
- 13 - 161
2
- 24 - 107
2
- 16 - 66
2
- 9 - 27
2
- 22 - 147
2
- 34 - 168
2
- 26 - 173
2
- 13 - 148
2
- 13 - 85
2
- 22 - 37
2
- 35 - 52
2
- 18 - 123
2
- 26 - 61
2
- 16 - 87
2
- 34 - 173
2
- 9 - 155
2
- 14 - 31
2
- 4 - 56
2
- 22 - 131
2
- 16 - 23
2
- 13 - 41
2
- 24 - 97
2
- 20 - 60
2
- 26 - 136
2
- 20 - 113
2
- 6 - 26
2
- 20 - 52
2
- 22 - 170
2
- 24 - 118
2
- 35 - 94
2
- 6 - 13
2
- 24 - 109
2
- 9 - 154
2
- 34 - 183
2
- 26 - 41
2
- 20 - 153
2
- 20 - 118
2
- 18 - 71
2
- 24 - 162
2
- 4 - 164
2
- 26 - 95
2
- 24 - 49
2
- 18 - 23
2
- 20 - 126
2
- 34 - 169
2
- 35 - 98
2
- 4 - 106
2
- 7 - 20
2
- 13 - 17
2
- 20 - 53
2
- 24 - 59
2
- 16 - 88
2
- 28 - 88
2
- 20 - 24
2
- 22 - 96
2
- 34 - 63
2
- 34 - 54
2
- 15 - 35
2
- 26 - 99
2
- 22 - 86
2
- 4 - 52
2
- 34 - 56
2
- 9 - 148
2
- 4 - 174
2
- 16 - 72
2
- 9 - 127
2
- 28 - 64
2
- 13 - 19
2
- 9 - 51
2
- 24 - 42
2
- 35 - 63
2
- 31 - 129
2
- 9 - 65
2
- 18 - 72
2
- 23 - 31
2
- 4 - 99
2
- 20 - 172
2
- 4 - 184
2
- 1 - 31
2
- 22 - 65
2
- 4 - 83
2
- 13 - 155
2
- 9 - 100
2
- 28 - 104
2
- 24 - 60
2
- 24 - 72
2
- 20 - 76
2
- 34 - 156
2
- 22 - 88
2
- 16 - 174
2
- 9 - 20
2
- 31 - 74
2
- 18 - 91
2
- 20 - 26
2
- 34 - 181
2
- 16 - 55
2
- 26 - 88
2
- 34 - 103
2
- 26 - 168
2
- 22 - 29
2
- 35 - 46
2
- 18 - 111
2
- 26 - 158
2
- 16 - 139
2
- 31 - 41
2
- 13 - 125
2
- 26 - 82
2
- 13 - 97
2
- 24 - 169
2
- 4 - 57
2
- 9 - 76
2
- 4 - 145
2
- 19 - 22
2
- 34 - 179
2
- 34 - 145
2
- 34 - 42
2
- 4 - 64
2
- 31 - 75
2
- 24 - 78
2
- 1 - 16
2
- 4 - 53
2
- 22 - 31
2
- 9 - 84
2
- 34 - 77
2
- 16 - 71
2
- 34 - 174
2
- 31 - 132
2
- 34 - 118
2
- 22 - 144
2
- 1 - 34
2
- 13 - 87
2
- 35 - 167
2
- 30 - 35
2
- 34 - 128
2
- 35 - 57
2
- 16 - 81
2
- 18 - 165
2
- 28 - 136
2
- 28 - 111
2
- 17 - 26
2
- 34 - 105
2
- 4 - 136
2
- 28 - 164
2
- 13 - 124
2
- 18 - 138
2
- 13 - 100
2
- 9 - 119
2
- 4 - 23
2
- 18 - 22
2
- 24 - 128
2
- 22 - 185
2
- 35 - 107
2
- 28 - 84
2
- 9 - 92
2
- 13 - 172
2
- 34 - 88
2
- 22 - 126
2
- 14 - 18
2
- 24 - 132
2
- 28 - 43
2
- 31 - 55
2
- 28 - 147
2
- 16 - 98
2
- 16 - 68
2
- 28 - 172
2
- 34 - 175
2
- 2 - 22
2
- 18 - 65
2
- 16 - 76
2
- 26 - 78
2
- 9 - 26
2
- 28 - 177
2
- 26 - 162
2
- 16 - 43
2
- 34 - 99
2
- 18 - 88
2
- 34 - 81
2
- 9 - 61
2
- 28 - 68
2
- 20 - 51
2
- 34 - 89
2
- 13 - 68
2
- 26 - 86
2
- 24 - 58
2
- 22 - 160
2
- 16 - 37
2
- 28 - 105
2
- 35 - 105
2
- 13 - 84
2
- 18 - 141
2
- 26 - 55
2
- 11 - 16
2
- 16 - 152
2
- 18 - 173
2
- 22 - 181
2
- 4 - 49
2
- 26 - 39
2
- 13 - 31
2
- 16 - 175
2
- 22 - 28
2
- 35 - 175
2
- 31 - 84
2
- 22 - 56
2
- 26 - 75
2
- 25 - 34
2
- 9 - 90
2
- 31 - 106
2
- 4 - 117
2
- 35 - 60
2
- 9 - 172
2
- 20 - 65
2
- 34 - 57
2
- 35 - 111
2
- 13 - 57
2
- 26 - 62
2
- 31 - 44
2
- 22 - 104
2
- 31 - 109
2
- 24 - 83
2
- 22 - 149
2
- 34 - 90
2
- 34 - 48
2
- 13 - 128
2
- 28 - 165
2
- 22 - 110
2
- 13 - 72
2
- 22 - 140
2
- 26 - 118
2
- 22 - 162
2
- 24 - 48
2
- 4 - 177
2
- 16 - 179
2
- 22 - 87
2
- 24 - 129
2
- 24 - 150
2
- 11 - 35
2
- 20 - 73
2
- 5 - 34
2
- 26 - 71
2
- 20 - 136
2
- 35 - 56
2
- 24 - 177
2
- 22 - 118
2
- 4 - 79
2
- 26 - 126
2
- 28 - 48
2
- 16 - 61
2
- 35 - 128
2
- 13 - 40
2
- 18 - 130
2
- 16 - 34
2
- 13 - 130
2
- 13 - 122
2
- 9 - 94
2
- 22 - 111
2
- 16 - 167
2
- 26 - 163
2
- 24 - 101
2
- 18 - 100
2
- 35 - 38
2
- 18 - 113
2
- 28 - 155
2
- 26 - 53
2
- 35 - 169
2
- 20 - 89
2
- 20 - 80
2
- 13 - 108
2
- 8 - 28
2
- 13 - 166
2
- 4 - 29
2
- 20 - 78
2
- 31 - 37
2
- 31 - 87
2
- 22 - 171
2
- 4 - 100
2
- 9 - 91
2
- 24 - 115
2
- 10 - 22
2
- 24 - 104
2
- 35 - 185
2
- 28 - 129
2
- 9 - 161
2
- 18 - 164
2
- 26 - 127
2
- 20 - 173
2
- 31 - 142
2
- 22 - 63
2
- 31 - 137
2
- 9 - 152
2
- 26 - 43
2
- 35 - 72
2
- 35 - 83
2
- 35 - 142
2
- 9 - 38
2
- 16 - 20
2
- 20 - 88
2
- 9 - 29
2
- 9 - 53
2
- 31 - 79
2
- 35 - 171
2
- 18 - 175
2
- 7 - 13
2
- 34 - 110
2
- 4 - 150
2
- 28 - 159
2
- 24 - 27
2
- 22 - 130
2
- 4 - 45
2
- 31 - 115
2
- 13 - 176
2
- 24 - 131
2
- 20 - 149
2
- 31 - 105
2
- 4 - 25
2
- 20 - 98
2
- 9 - 123
2
- 35 - 110
2
- 31 - 40
2
- 9 - 89
2
- 9 - 139
2
- 24 - 180
2
- 13 - 99
2
- 13 - 52
2
- 31 - 61
2
- 28 - 112
2
- 26 - 54
2
- 24 - 183
2
- 20 - 84
2
- 34 - 150
2
- 28 - 45
2
- 28 - 44
2
- 13 - 160
2
- 22 - 73
2
- 24 - 90
2
- 24 - 73
2
- 13 - 170
2
- 26 - 31
2
- 9 - 103
2
- 13 - 102
2
- 13 - 39
2
- 28 - 160
2
- 31 - 113
2
- 28 - 167
2
- 4 - 77
2
- 28 - 181
2
- 4 - 60
2
- 16 - 140
2
- 16 - 161
2
- 9 - 44
2
- 9 - 120
2
- 18 - 70
2
- 20 - 29
2
- 18 - 20
2
- 20 - 54
2
- 31 - 52
2
- 1 - 22
2
- 9 - 166
2
- 18 - 55
2
- 26 - 108
2
- 18 - 40
2
- 13 - 67
2
- 34 - 147
2
- 16 - 50
2
- 31 - 59
2
- 31 - 149
2
- 26 - 128
2
- 9 - 150
2
- 20 - 106
2
- 22 - 84
2
- 16 - 149
2
- 34 - 93
2
- 20 - 176
2
- 28 - 184
2
- 31 - 112
2
- 20 - 87
2
- 31 - 94
2
- 4 - 111
2
- 9 - 132
2
- 9 - 63
2
- 18 - 48
2
- 22 - 115
2
- 9 - 97
2
- 15 - 18
2
- 22 - 92
2
- 16 - 27
2
- 20 - 86
2
- 13 - 181
2
- 24 - 86
2
- 9 - 41
2
- 18 - 159
2
- 22 - 172
2
- 34 - 121
2
- 24 - 77
2
- 35 - 114
2
- 13 - 182
2
- 34 - 72
2
- 13 - 82
2
- 18 - 92
2
- 4 - 112
2
- 34 - 95
2
- 22 - 129
2
- 34 - 129
2
- 24 - 38
2
- 20 - 47
2
- 9 - 108
2
- 9 - 180
2
- 24 - 25
2
- 24 - 112
2
- 26 - 27
2
- 4 - 51
2
- 34 - 100
2
- 26 - 83
2
- 13 - 174
2
- 18 - 167
2
- 35 - 152
2
- 31 - 85
2
- 31 - 170
2
- 6 - 35
2
- 16 - 135
2
- 18 - 174
2
- 9 - 39
2
- 22 - 38
2
- 18 - 52
2
- 4 - 171
2
- 26 - 65
2
- 10 - 16
2
- 10 - 31
2
- 4 - 167
2
- 9 - 141
2
- 18 - 42
2
- 31 - 130
2
- 34 - 53
2
- 22 - 121
2
- 28 - 77
2
- 31 - 58
2
- 28 - 95
2
- 13 - 121
2
- 10 - 28
2
- 20 - 111
2
- 9 - 68
2
- 26 - 33
2
- 24 - 123
2
- 18 - 21
2
- 4 - 165
2
- 28 - 93
2
- 13 - 184
2
- 34 - 84
2
- 26 - 69
2
- 4 - 74
2
- 13 - 111
2
- 31 - 42
2
- 28 - 174
2
- 24 - 168
2
- 31 - 78
2
- 35 - 147
2
- 26 - 130
2
- 31 - 172
2
- 18 - 39
2
- 9 - 47
2
- 9 - 72
2
- 26 - 111
2
- 13 - 54
2
- 1 - 35
2
- 35 - 160
2
- 9 - 147
2
- 13 - 27
2
- 35 - 154
2
- 31 - 97
2
- 4 - 107
2
- 4 - 121
2
- 34 - 73
2
- 31 - 136
2
- 26 - 85
2
- 28 - 50
2
- 28 - 92
2
- 13 - 89
2
- 20 - 160
2
- 24 - 143
2
- 13 - 116
2
- 4 - 108
2
- 34 - 64
2
- 31 - 138
2
- 18 - 47
2
- 13 - 86
2
- 4 - 125
2
- 13 - 180
2
- 18 - 33
2
- 4 - 5
2
- 22 - 159
2
- 31 - 173
2
- 31 - 48
2
- 34 - 74
2
- 9 - 109
2
- 4 - 92
2
- 24 - 74
2
- 10 - 18
2
- 16 - 47
2
- 35 - 165
2
- 31 - 76
2
- 16 - 89
2
- 20 - 46
2
- 35 - 155
2
- 18 - 98
2
- 13 - 36
2
- 16 - 119
2
- 26 - 134
2
- 9 - 144
2
- 28 - 171
2
- 9 - 133
2
- 4 - 101
2
- 34 - 98
2
- 24 - 117
2
- 16 - 19
2
- 4 - 34
2
- 16 - 182
2
- 22 - 58
2
- 20 - 63
2
- 4 - 162
2
- 22 - 120
2
- 13 - 118
2
- 34 - 97
2
- 31 - 63
2
- 18 - 125
2
- 28 - 130
2
- 28 - 39
2
- 34 - 106
2
- 18 - 103
2
- 22 - 139
2
- 4 - 17
2
- 24 - 39
2
- 9 - 21
2
- 16 - 166
2
- 4 - 105
2
- 24 - 54
2
- 18 - 27
2
- 9 - 173
2
- 13 - 135
2
- 20 - 50
2
- 26 - 105
2
- 4 - 170
2
- 24 - 136
2
- 16 - 123
2
- 4 - 62
2
- 31 - 36
2
- 24 - 110
2
- 34 - 134
2
- 20 - 99
2
- 34 - 62
2
- 28 - 99
2
- 28 - 71
2
- 18 - 43
2
- 28 - 82
2
- 22 - 64
2
- 26 - 176
2
- 4 - 18
2
- 24 - 138
2
- 26 - 167
2
- 31 - 124
2
- 18 - 35
2
- 22 - 174
2
- 9 - 143
2
- 13 - 64
2
- 34 - 142
2
- 21 - 31
2
- 34 - 137
2
- 20 - 103
2
- 28 - 131
2
- 28 - 63
2
- 18 - 79
2
- 4 - 86
2
- 16 - 102
2
- 16 - 151
2
- 4 - 55
2
- 34 - 166
2
- 34 - 49
2
- 26 - 102
2
- 8 - 24
2
- 18 - 60
2
- 26 - 66
2
- 20 - 83
2
- 14 - 28
2
- 28 - 151
2
- 28 - 126
2
- 28 - 60
2
- 28 - 141
2
- 31 - 60
2
- 13 - 60
2
- 34 - 52
2
- 18 - 44
2
- 21 - 24
2
- 26 - 184
2
- 18 - 156
2
- 28 - 55
2
- 18 - 109
2
- 22 - 36
2
- 20 - 182
2
- 16 - 121
2
- 24 - 47
2
- 18 - 29
2
- 9 - 59
2
- 31 - 62
2
- 9 - 87
2
- 24 - 66
2
- 35 - 39
2
- 20 - 55
2
- 16 - 127
2
- 13 - 56
2
- 24 - 52
2
- 22 - 113
2
- 22 - 173
2
- 13 - 71
2
- 26 - 164
2
- 13 - 50
2
- 35 - 151
2
- 16 - 59
2
- 13 - 59
2
- 18 - 26
2
- 26 - 90
2
- 18 - 122
2
- 13 - 42
2
- 4 - 132
2
- 26 - 46
2
- 20 - 64
2
- 31 - 117
2
- 28 - 170
2
- 34 - 36
2
- 16 - 36
2
- 22 - 33
2
- 35 - 184
2
- 4 - 129
2
- 4 - 59
2
- 31 - 158
2
- 18 - 179
2
- 16 - 122
2
- 11 - 28
2
- 16 - 164
2
- 24 - 137
2
- 24 - 172
2
- 31 - 134
2
- 4 - 123
2
- 35 - 97
2
- 34 - 131
2
- 4 - 65
2
- 18 - 116
2
- 16 - 104
2
- 13 - 144
2
- 26 - 147
2
- 34 - 94
2
- 22 - 184
2
- 13 - 37
2
- 18 - 74
2
- 3 - 26
2
- 35 - 69
2
- 13 - 76
2
- 9 - 160
2
- 13 - 110
2
- 24 - 157
2
- 9 - 156
2
- 9 - 118
2
- 35 - 157
2
- 34 - 46
2
- 13 - 66
2
- 13 - 147
2
- 16 - 69
2
- 20 - 30
2
- 26 - 123
2
- 13 - 49
2
- 22 - 135
2
- 20 - 123
2
- 18 - 146
2
- 22 - 116
2
- 15 - 31
2
- 26 - 129
2
- 26 - 138
2
- 26 - 174
2
- 9 - 14
2
- 18 - 85
2
- 22 - 47
2
- 31 - 169
2
- 31 - 47
2
- 13 - 140
2
- 27 - 35
2
- 22 - 83
2
- 31 - 118
2
- 18 - 97
2
- 22 - 41
2
- 27 - 31
2
- 24 - 153
2
- 9 - 164
2
- 26 - 93
2
- 24 - 140
2
- 4 - 155
2
- 15 - 26
2
- 16 - 146
2
- 28 - 180
2
- 20 - 56
2
- 18 - 135
2
- 31 - 73
2
- 31 - 146
2
- 34 - 154
2
- 4 - 183
2
- 18 - 147
2
- 31 - 161
2
- 5 - 9
2
- 28 - 89
2
- 4 - 28
2
- 2 - 13
2
- 28 - 119
2
- 18 - 183
2
- 26 - 139
2
- 1 - 24
2
- 22 - 95
2
- 22 - 59
2
- 22 - 105
2
- 14 - 34
2
- 13 - 165
2
- 20 - 183
2
- 35 - 40
2
- 31 - 180
2
- 18 - 57
2
- 26 - 135
2
- 34 - 35
2
- 35 - 95
2
- 20 - 150
2
- 34 - 153
2
- 24 - 71
2
- 20 - 32
2
- 35 - 89
2
- 24 - 84
2
- 4 - 166
2
- 20 - 121
2
- 13 - 179
2
- 9 - 74
2
- 20 - 72
2
- 16 - 133
2
- 9 - 174
2
- 4 - 31
2
- 20 - 82
2
- 2 - 18
2
- 13 - 162
2
- 18 - 108
2
- 22 - 44
2
- 34 - 83
2
- 28 - 94
2
- 9 - 112
2
- 35 - 62
2
- 28 - 80
2
- 7 - 28
2
- 22 - 142
2
- 5 - 16
2
- 20 - 151
2
- 26 - 142
2
- 20 - 157
2
- 22 - 78
2
- 4 - 133
2
- 28 - 58
2
- 12 - 22
2
- 11 - 22
2
- 13 - 92
2
- 24 - 125
2
- 18 - 104
2
- 16 - 160
2
- 16 - 153
2
- 8 - 9
2
- 16 - 184
2
- 31 - 167
2
- 16 - 42
2
- 20 - 145
2
- 35 - 80
2
- 18 - 181
2
- 5 - 31
2
- 24 - 100
2
- 20 - 128
2
- 18 - 67
2
- 4 - 91
2
- 13 - 152
2
- 26 - 113
2
- 22 - 101
2
- 28 - 116
2
- 9 - 98
2
- 7 - 34
2
- 31 - 88
2
- 22 - 46
2
- 31 - 95
2
- 24 - 95
2
- 1 - 9
2
- 18 - 120
2
- 34 - 44
2
- 16 - 108
2
- 26 - 179
2
- 13 - 159
2
- 34 - 67
2
- 28 - 70
2
- 16 - 156
2
- 18 - 114
2
- 29 - 34
2
- 9 - 18
2
- 4 - 176
2
- 16 - 115
2
- 28 - 118
2
- 28 - 98
2
- 24 - 76
2
- 20 - 45
2
- 19 - 35
2
- 24 - 57
2
- 18 - 145
2
- 35 - 145
2
- 20 - 181
2
- 13 - 30
2
- 24 - 176
2
- 28 - 146
2
- 20 - 36
2
- 4 - 42
2
- 16 - 101
2
- 28 - 153
2
- 4 - 73
2
- 31 - 163
2
- 18 - 154
2
- 4 - 127
2
- 31 - 184
2
- 18 - 144
2
- 18 - 54
2
- 28 - 101
2
- 4 - 81
2
- 35 - 73
2
- 35 - 103
2
- 3 - 31
2
- 4 - 11
2
- 24 - 65
2
- 9 - 170
2
- 22 - 67
2
- 34 - 184
2
- 20 - 69
2
- 35 - 53
2
- 28 - 113
2
- 20 - 21
2
- 13 - 53
2
- 31 - 125
2
- 26 - 185
2
- 20 - 102
2
- 34 - 47
2
- 13 - 80
2
- 28 - 175
2
- 24 - 37
2
- 13 - 149
2
- 22 - 34
2
- 24 - 164
2
- 31 - 102
2
- 18 - 182
2
- 19 - 28
2
- 4 - 47
2
- 22 - 182
2
- 22 - 119
2
- 20 - 91
2
- 24 - 133
2
- 26 - 101
2
- 16 - 183
2
- 24 - 79
2
- 22 - 112
2
- 20 - 142
2
- 24 - 94
2
- 35 - 141
2
- 28 - 54
2
- 18 - 93
2
- 9 - 142
2
- 34 - 143
2
- 9 - 79
2
- 4 - 148
2
- 9 - 19
2
- 22 - 48
2
- 13 - 61
2
- 35 - 99
2
- 22 - 161
2
- 35 - 177
2
- 13 - 75
2
- 9 - 145
2
- 28 - 56
2
- 20 - 77
2
- 26 - 169
2
- 11 - 34
2
- 31 - 66
2
- 16 - 126
2
- 34 - 182
2
- 24 - 98
2
- 6 - 31
2
- 26 - 182
2
- 4 - 113
2
- 34 - 69
2
- 35 - 180
2
- 9 - 81
2
- 22 - 57
2
- 16 - 40
2
- 16 - 143
2
- 34 - 185
2
- 35 - 163
2
- 4 - 109
2
- 24 - 31
2
- 31 - 86
2
- 31 - 176
2
- 35 - 127
2
- 13 - 119
2
- 9 - 168
2
- 34 - 158
2
- 18 - 36
2
- 35 - 166
2
- 9 - 30
2
- 28 - 53
2
- 31 - 104
2
- 18 - 137
2
- 35 - 123
2
- 28 - 161
2
- 31 - 185
2
- 20 - 180
2
- 18 - 64
2
- 9 - 46
2
- 35 - 149
2
- 12 - 34
2
- 4 - 89
2
- 13 - 145
2
- 35 - 176
2
- 13 - 171
2
- 34 - 161
2
- 35 - 150
2
- 28 - 149
2
- 18 - 151
2
- 34 - 138
2
- 35 - 137
2
- 16 - 49
2
- 22 - 93
2
- 26 - 141
2
- 35 - 129
2
- 16 - 173
2
- 34 - 87
2
- 4 - 12
2
- 26 - 181
2
- 17 - 28
2
- 9 - 121
2
- 24 - 160
2
- 6 - 24
2
- 34 - 163
2
- 9 - 16
2
- 9 - 43
2
- 10 - 24
2
- 18 - 133
2
- 22 - 157
2
- 22 - 82
2
- 31 - 145
2
- 34 - 65
2
- 28 - 137
2
- 16 - 103
2
- 18 - 176
2
- 34 - 41
2
- 31 - 122
2
- 34 - 85
2
- 9 - 28
2
- 18 - 51
2
- 16 - 141
2
- 4 - 58
2
- 22 - 23
2
- 35 - 74
2
- 14 - 16
2
- 22 - 150
2
- 16 - 105
2
- 34 - 109
2
- 13 - 16
2
- 10 - 13
2
- 4 - 159
2
- 35 - 179
2
- 9 - 135
2
- 9 - 115
2
- 26 - 152
2
- 16 - 22
2
- 26 - 177
2
- 24 - 113
2
- 20 - 94
2
- 11 - 31
2
- 34 - 172
2
- 28 - 47
2
- 13 - 158
2
- 16 - 93
2
- 28 - 78
2
- 28 - 32
2
- 34 - 39
2
- 9 - 181
2
- 20 - 25
2
- 9 - 37
2
- 24 - 146
2
- 26 - 160
2
- 26 - 125
2
- 18 - 105
2
- 16 - 41
2
- 4 - 181
2
- 20 - 139
2
- 28 - 144
2
- 9 - 146
2
- 9 - 32
2
- 18 - 153
2
- 31 - 77
2
- 24 - 178
2
- 34 - 96
2
- 16 - 54
2
- 9 - 35
2
- 16 - 56
2
- 35 - 45
2
- 16 - 74
2
- 20 - 27
2
- 20 - 168
2
- 19 - 34
2
- 22 - 148
2
- 13 - 126
2
- 8 - 16
2
- 26 - 149
2
- 22 - 68
2
- 9 - 165
2
- 24 - 82
2
- 13 - 18
2
- 26 - 40
2
- 18 - 129
2
- 34 - 148
2
- 34 - 50
2
- 20 - 177
2
- 5 - 22
2
- 34 - 133
2
- 4 - 67
2
- 28 - 127
2
- 4 - 90
2
- 8 - 34
2
- 31 - 140
2
- 20 - 127
2
- 26 - 29
2
- 24 - 114
2
- 22 - 89
2
- 18 - 46
2
- 35 - 48
2
- 28 - 142
2
- 26 - 44
2
- 9 - 157
2
- 31 - 131
2
- 22 - 166
2
- 22 - 154
2
- 28 - 42
2
- 20 - 167
2
- 26 - 48
2
- 26 - 156
2
- 25 - 28
2
- 4 - 9
2
- 20 - 135
2
- 14 - 26
2
- 22 - 94
2
- 2 - 9
2
- 35 - 102
2
- 4 - 72
2
- 35 - 159
2
- 31 - 103
2
- 9 - 113
2
- 26 - 146
2
- 34 - 162
2
- 34 - 75
2
- 22 - 66
2
- 13 - 77
2
- 13 - 28
2
- 24 - 75
2
- 28 - 83
2
- 13 - 157
2
- 34 - 114
2
- 18 - 49
2
- 34 - 82
2
- 31 - 96
2
- 26 - 172
2
- 31 - 83
2
- 34 - 146
2
- 14 - 24
2
- 24 - 161
2
- 31 - 152
2
- 22 - 76
2
- 24 - 40
2
- 4 - 156
2
- 31 - 168
2
- 13 - 23
2
- 24 - 126
2
- 18 - 86
2
- 28 - 90
2
- 16 - 18
2
- 4 - 115
2
- 18 - 124
2
- 13 - 58
2
- 22 - 81
2
- 13 - 15
2
- 21 - 35
2
- 22 - 69
2
- 22 - 146
2
- 34 - 160
2
- 31 - 160
2
- 28 - 73
2
- 24 - 64
2
- 6 - 28
2
- 26 - 171
2
- 34 - 101
2
- 34 - 135
2
- 20 - 101
2
- 18 - 148
2
- 12 - 16
2
- 22 - 106
2
- 34 - 92
2
- 22 - 138
2
- 26 - 60
2
- 22 - 117
2
- 35 - 168
2
- 9 - 22
2
- 9 - 149
2
- 17 - 31
2
- 13 - 177
2
- 16 - 46
2
- 26 - 49
2
- 20 - 33
2
- 20 - 165
2
- 34 - 178
2
- 28 - 120
2
- 22 - 133
2
- 16 - 45
2
- 31 - 150
2
- 5 - 18
2
- 31 - 101
2
- 35 - 71
2
- 24 - 174
2
- 16 - 113
2
- 26 - 36
2
- 9 - 36
2
- 26 - 112
2
- 31 - 165
2
- 34 - 60
2
- 20 - 34
2
- 26 - 28
2
- 26 - 34
2
- 34 - 155
2
- 16 - 65
2
- 13 - 137
2
- 22 - 158
2
- 31 - 57
2
- 4 - 14
2
- 13 - 146
2
- 31 - 64
2
- 28 - 179
2
- 4 - 116
2
- 28 - 157
2
- 13 - 63
2
- 28 - 37
2
- 22 - 132
2
- 34 - 40
2
- 20 - 44
2
- 6 - 18
2
- 35 - 117
2
- 20 - 81
2
- 18 - 95
2
- 9 - 54
2
- 4 - 20
2
- 16 - 84
2
- 22 - 167
2
- 26 - 150
2
- 8 - 20
2
- 2 - 24
2
- 35 - 144
2
- 35 - 104
2
- 16 - 73
2
- 28 - 128
2
- 35 - 70
2
- 24 - 139
2
- 4 - 168
2
- 9 - 49
2
- 7 - 24
2
- 28 - 166
2
- 20 - 39
2
- 20 - 170
2
- 20 - 178
2
- 13 - 78
2
- 12 - 35
2
- 18 - 73
2
- 13 - 103
2
- 13 - 156
2
- 18 - 68
2
- 34 - 115
2
- 24 - 155
2
- 19 - 24
2
- 13 - 35
2
- 13 - 143
2
- 10 - 20
2
- 15 - 22
2
- 24 - 85
2
- 18 - 112
2
- 35 - 182
2
- 31 - 53
2
- 28 - 154
2
- 28 - 75
2
- 13 - 29
2
- 5 - 20
2
- 28 - 79
2
- 34 - 159
2
- 13 - 62
2
- 28 - 162
2
- 16 - 180
2
- 4 - 124
2
- 15 - 34
2
- 35 - 118
2
- 28 - 178
2
- 16 - 171
2
- 22 - 40
2
- 4 - 152
2
- 22 - 26
2
- 20 - 154
2
- 16 - 80
2
- 24 - 70
2
- 26 - 59
2
- 16 - 35
2
- 26 - 183
2
- 13 - 117
2
- 13 - 141
2
- 24 - 170
2
- 4 - 76
2
- 20 - 57
2
- 4 - 153
2
- 1 - 13
2
- 28 - 109
2
- 20 - 130
2
- 20 - 175
2
- 4 - 33
2
- 24 - 159
2
- 28 - 114
2
- 26 - 30
2
- 9 - 13
2
- 18 - 170
2
- 2 - 20
2
- 11 - 24
2
- 26 - 117
2
- 35 - 50
2
- 35 - 170
2
- 20 - 85
2
- 14 - 20
2
- 23 - 26
2
- 26 - 35
2
- 4 - 26
2
- 24 - 166
2
- 26 - 166
2
- 9 - 58
2
- 18 - 75
2
- 29 - 35
2
- 22 - 72
2
- 6 - 20
2
- 34 - 71
2
- 26 - 137
2
- 18 - 56
2
- 16 - 25
2
- 4 - 40
2
- 13 - 132
2
- 13 - 136
2
- 31 - 135
2
- 26 - 98
2
- 34 - 86
2
- 4 - 114
2
- 18 - 59
2
- 9 - 131
2
- 35 - 116
2
- 31 - 49
2
- 34 - 111
2
- 20 - 133
2
- 20 - 42
2
- 28 - 67
2
- 35 - 92
2
- 31 - 34
2
- 24 - 106
2
- 4 - 139
2
- 31 - 153
2
- 35 - 174
2
- 35 - 101
2
- 34 - 66
2
- 26 - 70
2
- 9 - 31
2
- 9 - 15
2
- 31 - 82
2
- 22 - 61
2
- 35 - 131
2
- 20 - 59
2
- 35 - 156
2
- 20 - 49
2
- 24 - 167
2
- 4 - 122
2
- 31 - 139
2
- 16 - 159
2
- 16 - 130
2
- 16 - 170
2
- 31 - 65
2
- 35 - 81
2
- 35 - 148
2
- 16 - 181
2
- 26 - 159
2
- 34 - 117
2
- 11 - 26
2
- 9 - 23
2
- 34 - 70
2
- 9 - 45
2
- 18 - 62
2
- 9 - 78
2
- 15 - 28
2
- 24 - 26
2
- 18 - 127
2
- 10 - 35
2
- 20 - 164
2
- 24 - 158
2
- 9 - 104
2
- 28 - 173
2
- 9 - 116
2
- 24 - 45
2
- 34 - 122
2
- 3 - 13
2
- 31 - 50
2
- 16 - 99
2
- 9 - 24
2
- 9 - 114
2
- 16 - 117
2
- 28 - 176
2
- 28 - 29
2
- 18 - 177
2
- 4 - 21
2
- 7 - 35
2
- 16 - 158
2
- 28 - 38
2
- 20 - 140
2
- 13 - 81
2
- 24 - 173
2
- 4 - 39
2
- 34 - 125
2
- 30 - 34
2
- 13 - 164
2
- 22 - 71
2
- 35 - 181
2
- 35 - 143
2
- 13 - 175
2
- 9 - 107
2
- 34 - 149
2
- 4 - 119
2
- 10 - 34
2
- 13 - 65
2
- 24 - 99
2
- 26 - 124
2
- 34 - 78
2
- 22 - 143
2
- 34 - 113
2
- 28 - 81
2
- 34 - 61
2
- 4 - 147
2
- 34 - 151
2
- 4 - 30
2
- 30 - 31
2
- 16 - 178
2
- 18 - 25
2
- 32 - 35
2
- 18 - 24
2
- 16 - 85
2
- 35 - 44
2
- 22 - 100
2
- 26 - 151
2
- 24 - 154
2
- 31 - 147
2
- 26 - 50
2
- 35 - 100
2
- 18 - 58
2
- 22 - 109
2
- 22 - 107
2
- 18 - 158
2
- 26 - 155
2
- 34 - 116
2
- 22 - 79
2
- 13 - 22
2
- 13 - 25
2
- 31 - 133
2
- 4 - 13
2
- 13 - 70
2
- 20 - 109
2
- 28 - 40
2
- 35 - 77
2
- 22 - 179
2
- 26 - 45
2
- 22 - 122
2
- 22 - 102
2
- 9 - 128
2
- 26 - 133
2
- 4 - 110
2
- 31 - 39
2
- 16 - 136
2
- 20 - 79
2
- 24 - 62
2
- 13 - 101
2
- 22 - 176
2
- 16 - 83
2
- 35 - 59
2
- 22 - 177
2
- 28 - 139
2
- 4 - 143
2
- 9 - 134
2
- 28 - 103
2
- 20 - 23
2
- 16 - 58
2
- 28 - 152
2
- 26 - 63
2
- 24 - 55
2
- 22 - 125
2
- 31 - 71
2
- 8 - 31
2
- 28 - 30
2
- 5 - 26
2
- 4 - 128
2
- 35 - 55
2
- 22 - 128
2
- 4 - 144
2
- 9 - 130
2
- 9 - 60
2
- 4 - 126
2
- 34 - 171
2
- 34 - 38
2
- 35 - 109
2
- 4 - 146
2
- 9 - 40
2
- 31 - 93
2
- 24 - 124
2
- 28 - 85
2
- 24 - 145
2
- 9 - 71
2
- 26 - 132
2
- 4 - 54
2
- 28 - 35
2
- 25 - 31
2
- 24 - 127
2
- 31 - 123
2
- 3 - 22
2
- 16 - 32
2
- 31 - 157
2
- 24 - 175
2
- 22 - 99
2
- 35 - 183
2
- 28 - 125
2
- 13 - 154
2
- 4 - 71
2
- 16 - 118
2
- 34 - 170
2
- 18 - 78
2
- 18 - 168
2
- 24 - 67
2
- 13 - 185
2
- 35 - 146
2
- 31 - 56
2
- 4 - 154
2
- 3 - 34
2
- 24 - 46
2
- 31 - 175
2
- 28 - 97
2
- 31 - 69
2
- 24 - 88
2
- 24 - 134
2
- 26 - 157
2
- 22 - 165
2
- 9 - 42
2
- 9 - 50
2
- 26 - 97
2
- 31 - 183
2
- 34 - 180
2
- 24 - 122
2
- 34 - 164
2
- 9 - 83
2
- 20 - 28
2
- 13 - 74
2
- 35 - 47
2
- 31 - 154
2
- 34 - 139
2
- 4 - 160
2
- 24 - 149
2
- 13 - 134
2
- 4 - 93
2
- 22 - 175
2
- 9 - 67
2
- 28 - 106
2
- 18 - 152
2
- 18 - 121
2
- 31 - 54
2
- 16 - 131
2
- 13 - 32
2
- 24 - 108
2
- 35 - 66
2
- 17 - 20
2
- 22 - 152
2
- 9 - 82
2
- 18 - 80
2
- 2 - 28
2
- 26 - 104
2
- 34 - 130
2
- 4 - 75
2
- 9 - 88
2
- 13 - 123
2
- 34 - 102
2
- 24 - 179
2
- 5 - 24
2
- 31 - 91
2
- 18 - 83
2
- 35 - 76
2
- 31 - 45
2
- 16 - 64
2
- 35 - 68
2
- 18 - 143
2
- 28 - 52
2
- 26 - 107
2
- 8 - 22
2
- 23 - 34
2
- 13 - 47
2
- 35 - 49
2
- 13 - 33
2
- 20 - 104
2
- 13 - 129
2
- 16 - 142
2
- 18 - 118
2
- 9 - 178
2
- 28 - 34
2
- 22 - 164
2
- 3 - 28
2
- 34 - 144
2
- 16 - 63
2
- 16 - 177
2
- 28 - 96
2
- 4 - 19
2
- 4 - 140
2
- 18 - 38
2
- 28 - 143
2
- 31 - 46
2
- 16 - 147
2
- 4 - 163
2
- 9 - 34
2
- 9 - 48
2
- 26 - 143
2
- 35 - 173
2
- 22 - 45
2
- 4 - 78
2
- 4 - 15
2
- 16 - 53
2
- 22 - 178
2
- 20 - 155
2
- 18 - 149
2
- 4 - 69
2
- 22 - 168
2
- 13 - 109
2
- 35 - 125
2
- 1 - 18
2
- 31 - 128
2
- 14 - 35
2
- 2 - 26
2
- 13 - 43
2
- 28 - 57
2
- 16 - 114
2
- 1 - 20
2
- 18 - 76
2
- 24 - 184
2
- 35 - 121
