# Supplementary material for: Accelerating covering array generation by combinatorial join for industry scale software testing
Source: PeerJ Comput Sci. 2022 Feb 11;8:e720. doi: 10.7717/peerj-cs.720 (PMC9044240; doi:10.7717/peerj-cs.720)
Supplement: Supplemental Information 2 — The data set used in the experiments and the results of the experiments. [file peerj-cs-08-720-s002.zip › experiment/src/test/resources/models/ICSE15_HHSA_Benchmarks/myra_sbse/benchmark_19_yue.constraints]

119
2
- 3 - 61
2
- 59 - 93
2
- 50 - 92
2
- 38 - 82
2
- 15 - 30
2
- 76 - 81
2
- 78 - 93
2
- 2 - 46
2
- 39 - 51
2
- 10 - 57
2
- 22 - 94
2
- 6 - 20
2
- 12 - 23
2
- 78 - 90
2
- 63 - 92
2
- 8 - 77
2
- 24 - 70
2
- 83 - 84
2
- 6 - 18
2
- 14 - 81
2
- 26 - 84
2
- 83 - 94
2
- 44 - 92
2
- 54 - 93
2
- 85 - 86
2
- 71 - 88
2
- 37 - 77
2
- 55 - 93
2
- 81 - 82
2
- 33 - 48
2
- 16 - 82
2
- 34 - 75
2
- 1 - 3
2
- 83 - 87
2
- 1 - 31
2
- 42 - 82
2
- 63 - 83
2
- 67 - 82
3
- 40 - 77 - 95
3
- 32 - 81 - 95
3
- 8 - 15 - 85
3
- 72 - 81 - 93
3
- 81 - 90 - 95
2
- 1 - 63
2
- 44 - 78
2
- 1 - 94
2
- 50 - 54
2
- 46 - 82
2
- 42 - 86
2
- 37 - 93
2
- 42 - 63
2
- 38 - 63
2
- 50 - 78
2
- 46 - 87
2
- 46 - 86
2
- 34 - 81
2
- 63 - 81
2
- 54 - 63
2
- 83 - 86
2
- 15 - 46
2
- 42 - 94
2
- 16 - 84
2
- 46 - 63
2
- 42 - 84
2
- 42 - 87
2
- 30 - 87
2
- 1 - 84
2
- 1 - 82
2
- 55 - 63
2
- 37 - 63
2
- 81 - 87
2
- 30 - 63
2
- 31 - 46
2
- 8 - 50
2
- 67 - 84
2
- 50 - 59
2
- 1 - 87
2
- 1 - 86
2
- 16 - 86
2
- 67 - 94
2
- 30 - 82
2
- 30 - 84
2
- 30 - 94
2
- 8 - 90
2
- 8 - 44
2
- 16 - 87
2
- 38 - 87
2
- 12 - 70
2
- 46 - 84
2
- 26 - 86
2
- 50 - 55
2
- 59 - 63
2
- 44 - 59
2
- 46 - 94
2
- 81 - 84
2
- 8 - 63
2
- 67 - 87
2
- 67 - 86
2
- 3 - 46
2
- 38 - 84
2
- 1 - 15
2
- 32 - 81
2
- 30 - 86
2
- 63 - 78
2
- 81 - 94
2
- 48 - 81
2
- 63 - 67
2
- 44 - 55
2
- 16 - 94
2
- 37 - 90
2
- 16 - 63
2
- 8 - 93
2
- 81 - 90
2
- 37 - 50
2
- 38 - 86
2
- 81 - 86
2
- 38 - 94
2
- 37 - 44
2
- 44 - 54
