# Supplementary material for: Accelerating covering array generation by combinatorial join for industry scale software testing
Source: PeerJ Comput Sci. 2022 Feb 11;8:e720. doi: 10.7717/peerj-cs.720 (PMC9044240; doi:10.7717/peerj-cs.720)
Supplement: Supplemental Information 2 — The data set used in the experiments and the results of the experiments. [file peerj-cs-08-720-s002.zip › experiment/src/test/resources/models/ICSE15_HHSA_Benchmarks/myra_sbse/benchmark_24_yue.constraints]

574
2
- 33 - 54
2
- 5 - 38
2
- 25 - 47
2
- 20 - 47
2
- 18 - 55
2
- 13 - 53
2
- 52 - 55
2
- 2 - 53
2
- 35 - 43
2
- 51 - 53
2
- 39 - 41
2
- 16 - 54
2
- 10 - 49
2
- 17 - 54
2
- 47 - 51
2
- 50 - 53
2
- 33 - 36
2
- 13 - 47
2
- 17 - 49
2
- 37 - 39
2
- 5 - 55
2
- 50 - 51
2
- 2 - 29
2
- 40 - 53
2
- 32 - 45
3
- 19 - 50 - 55
3
- 12 - 47 - 55
3
- 2 - 28 - 55
3
- 46 - 51 - 55
2
- 55 - 230
2
- 55 - 228
2
- 17 - 30
2
- 17 - 88
2
- 2 - 33
2
- 55 - 136
2
- 17 - 76
2
- 55 - 79
2
- 55 - 182
2
- 12 - 17
2
- 55 - 123
2
- 17 - 100
2
- 17 - 23
2
- 55 - 192
2
- 17 - 56
2
- 55 - 177
2
- 55 - 109
2
- 55 - 180
2
- 55 - 60
2
- 14 - 17
2
- 17 - 60
2
- 47 - 55
2
- 17 - 211
2
- 17 - 101
2
- 33 - 50
2
- 17 - 264
2
- 17 - 224
2
- 55 - 151
2
- 55 - 142
2
- 28 - 55
2
- 17 - 85
2
- 17 - 261
2
- 17 - 48
2
- 55 - 100
2
- 55 - 241
2
- 6 - 55
2
- 17 - 45
2
- 55 - 212
2
- 7 - 17
2
- 55 - 67
2
- 55 - 140
2
- 55 - 185
2
- 55 - 244
2
- 17 - 265
2
- 17 - 191
2
- 17 - 90
2
- 2 - 16
2
- 17 - 153
2
- 55 - 165
2
- 17 - 162
2
- 55 - 59
2
- 55 - 264
2
- 55 - 86
2
- 55 - 202
2
- 55 - 92
2
- 17 - 259
2
- 55 - 176
2
- 34 - 55
2
- 10 - 33
2
- 42 - 55
2
- 55 - 158
2
- 17 - 136
2
- 55 - 222
2
- 55 - 107
2
- 32 - 55
2
- 55 - 193
2
- 55 - 90
2
- 17 - 58
2
- 55 - 65
2
- 17 - 149
2
- 17 - 42
2
- 33 - 37
2
- 55 - 138
2
- 17 - 89
2
- 17 - 86
2
- 5 - 53
2
- 17 - 205
2
- 55 - 114
2
- 17 - 236
2
- 17 - 125
2
- 17 - 105
2
- 17 - 157
2
- 17 - 225
2
- 55 - 242
2
- 17 - 206
2
- 55 - 124
2
- 17 - 188
2
- 55 - 237
2
- 55 - 141
2
- 55 - 186
2
- 17 - 50
2
- 55 - 167
2
- 17 - 174
2
- 7 - 55
2
- 55 - 210
2
- 55 - 235
2
- 55 - 224
2
- 17 - 184
2
- 41 - 53
2
- 55 - 139
2
- 55 - 233
2
- 17 - 93
2
- 38 - 55
2
- 10 - 51
2
- 55 - 250
2
- 17 - 170
2
- 17 - 82
2
- 55 - 78
2
- 55 - 262
2
- 17 - 144
2
- 17 - 221
2
- 17 - 74
2
- 17 - 31
2
- 55 - 117
2
- 55 - 215
2
- 17 - 235
2
- 17 - 226
2
- 11 - 55
2
- 17 - 103
2
- 17 - 216
2
- 55 - 150
2
- 49 - 55
2
- 17 - 124
2
- 17 - 238
2
- 17 - 24
2
- 17 - 243
2
- 55 - 249
2
- 55 - 207
2
- 17 - 141
2
- 17 - 118
2
- 17 - 81
2
- 55 - 168
2
- 17 - 140
2
- 17 - 154
2
- 17 - 163
2
- 55 - 163
2
- 17 - 129
2
- 55 - 143
2
- 17 - 219
2
- 17 - 223
2
- 10 - 16
2
- 17 - 98
2
- 55 - 103
2
- 17 - 72
2
- 55 - 172
2
- 17 - 189
2
- 55 - 68
2
- 17 - 123
2
- 17 - 115
2
- 17 - 192
2
- 17 - 67
2
- 55 - 82
2
- 55 - 260
2
- 55 - 213
2
- 55 - 75
2
- 17 - 77
2
- 17 - 250
2
- 24 - 55
2
- 55 - 161
2
- 55 - 248
2
- 55 - 254
2
- 17 - 83
2
- 17 - 66
2
- 17 - 179
2
- 29 - 55
2
- 55 - 169
2
- 17 - 34
2
- 55 - 197
2
- 17 - 253
2
- 17 - 194
2
- 55 - 69
2
- 17 - 242
2
- 16 - 40
2
- 17 - 20
2
- 55 - 184
2
- 17 - 109
2
- 17 - 119
2
- 55 - 255
2
- 17 - 182
2
- 17 - 70
2
- 55 - 64
2
- 17 - 145
2
- 55 - 98
2
- 55 - 118
2
- 17 - 104
2
- 55 - 120
2
- 13 - 17
2
- 55 - 211
2
- 17 - 108
2
- 1 - 17
2
- 26 - 55
2
- 55 - 265
2
- 55 - 121
2
- 55 - 153
2
- 55 - 236
2
- 25 - 55
2
- 17 - 177
2
- 17 - 167
2
- 17 - 91
2
- 3 - 55
2
- 55 - 88
2
- 55 - 178
2
- 55 - 175
2
- 55 - 80
2
- 17 - 139
2
- 20 - 55
2
- 55 - 61
2
- 55 - 116
2
- 17 - 62
2
- 17 - 248
2
- 17 - 208
2
- 17 - 87
2
- 55 - 200
2
- 17 - 171
2
- 17 - 228
2
- 17 - 128
2
- 17 - 232
2
- 17 - 95
2
- 17 - 239
2
- 17 - 84
2
- 54 - 55
2
- 55 - 229
2
- 55 - 258
2
- 17 - 71
2
- 55 - 232
2
- 55 - 160
2
- 55 - 96
2
- 55 - 111
2
- 17 - 80
2
- 15 - 55
2
- 55 - 99
2
- 17 - 213
2
- 55 - 113
2
- 17 - 172
2
- 17 - 63
2
- 55 - 257
2
- 55 - 226
2
- 55 - 157
2
- 55 - 204
2
- 35 - 55
2
- 55 - 223
2
- 55 - 171
2
- 17 - 51
2
- 17 - 65
2
- 55 - 127
2
- 17 - 29
2
- 17 - 64
2
- 17 - 32
2
- 17 - 210
2
- 55 - 93
2
- 17 - 39
2
- 55 - 162
2
- 55 - 84
2
- 55 - 57
2
- 17 - 117
2
- 1 - 55
2
- 55 - 145
2
- 55 - 219
2
- 17 - 46
2
- 17 - 231
2
- 17 - 130
2
- 55 - 208
2
- 16 - 55
2
- 6 - 17
2
- 55 - 87
2
- 17 - 249
2
- 2 - 55
2
- 17 - 35
2
- 13 - 55
2
- 17 - 55
2
- 17 - 92
2
- 17 - 110
2
- 55 - 183
2
- 55 - 130
2
- 19 - 55
2
- 55 - 73
2
- 17 - 78
2
- 17 - 120
2
- 9 - 55
2
- 17 - 94
2
- 17 - 256
2
- 55 - 126
2
- 17 - 187
2
- 33 - 43
2
- 55 - 216
2
- 17 - 207
2
- 17 - 247
2
- 55 - 135
2
- 55 - 131
2
- 17 - 204
2
- 55 - 246
2
- 5 - 16
2
- 17 - 237
2
- 40 - 55
2
- 17 - 114
2
- 55 - 81
2
- 55 - 196
2
- 43 - 55
2
- 17 - 246
2
- 17 - 185
2
- 55 - 252
2
- 17 - 176
2
- 17 - 255
2
- 55 - 159
2
- 55 - 170
2
- 17 - 229
2
- 17 - 75
2
- 55 - 253
2
- 17 - 113
2
- 55 - 227
2
- 33 - 55
2
- 17 - 220
2
- 55 - 94
2
- 55 - 129
2
- 55 - 261
2
- 17 - 173
2
- 17 - 99
2
- 55 - 112
2
- 31 - 55
2
- 37 - 53
2
- 17 - 21
2
- 17 - 197
2
- 41 - 55
2
- 17 - 156
2
- 55 - 89
2
- 17 - 134
2
- 33 - 40
2
- 15 - 17
2
- 16 - 51
2
- 17 - 147
2
- 17 - 183
2
- 55 - 134
2
- 17 - 196
2
- 17 - 102
2
- 55 - 72
2
- 55 - 205
2
- 17 - 135
2
- 55 - 101
2
- 39 - 55
2
- 17 - 148
2
- 33 - 51
2
- 55 - 201
2
- 17 - 190
2
- 55 - 155
2
- 55 - 173
2
- 55 - 179
2
- 50 - 55
2
- 55 - 239
2
- 17 - 258
2
- 17 - 244
2
- 46 - 55
2
- 17 - 151
2
- 12 - 55
2
- 3 - 17
2
- 55 - 174
2
- 17 - 126
2
- 51 - 55
2
- 17 - 122
2
- 55 - 194
2
- 37 - 55
2
- 17 - 234
2
- 55 - 152
2
- 5 - 39
2
- 55 - 189
2
- 55 - 83
2
- 17 - 262
2
- 55 - 148
2
- 55 - 188
2
- 55 - 166
2
- 17 - 44
2
- 9 - 17
2
- 17 - 263
2
- 55 - 225
2
- 22 - 55
2
- 55 - 108
2
- 8 - 55
2
- 17 - 112
2
- 55 - 195
2
- 33 - 41
2
- 17 - 111
2
- 55 - 128
2
- 55 - 91
2
- 17 - 178
2
- 10 - 55
2
- 55 - 132
2
- 17 - 199
2
- 17 - 218
2
- 55 - 85
2
- 17 - 150
2
- 17 - 209
2
- 55 - 221
2
- 17 - 227
2
- 55 - 95
2
- 55 - 259
2
- 17 - 257
2
- 55 - 102
2
- 16 - 17
2
- 55 - 122
2
- 55 - 105
2
- 55 - 97
2
- 5 - 33
2
- 17 - 251
2
- 17 - 161
2
- 17 - 186
2
- 17 - 212
2
- 17 - 198
2
- 17 - 233
2
- 17 - 169
2
- 55 - 115
2
- 55 - 209
2
- 17 - 131
2
- 17 - 27
2
- 11 - 17
2
- 17 - 158
2
- 55 - 251
2
- 17 - 47
2
- 13 - 33
2
- 17 - 37
2
- 55 - 144
2
- 17 - 52
2
- 17 - 165
2
- 55 - 71
2
- 27 - 55
2
- 10 - 53
2
- 17 - 155
2
- 55 - 190
2
- 17 - 181
2
- 17 - 193
2
- 4 - 55
2
- 17 - 138
2
- 17 - 254
2
- 55 - 106
2
- 17 - 201
2
- 17 - 180
2
- 16 - 41
2
- 17 - 69
2
- 17 - 215
2
- 14 - 55
2
- 55 - 231
2
- 17 - 25
2
- 17 - 43
2
- 17 - 121
2
- 17 - 36
2
- 17 - 97
2
- 17 - 41
2
- 55 - 110
2
- 55 - 243
2
- 17 - 202
2
- 17 - 137
2
- 17 - 217
2
- 16 - 50
2
- 55 - 238
2
- 17 - 214
2
- 55 - 133
2
- 55 - 198
2
- 17 - 241
2
- 17 - 59
2
- 17 - 68
2
- 17 - 19
2
- 45 - 55
2
- 55 - 125
2
- 17 - 38
2
- 17 - 245
2
- 55 - 214
2
- 17 - 127
2
- 23 - 55
2
- 17 - 175
2
- 55 - 104
2
- 17 - 146
2
- 17 - 107
2
- 8 - 17
2
- 17 - 61
2
- 55 - 70
2
- 55 - 66
2
- 55 - 240
2
- 17 - 79
2
- 17 - 133
2
- 10 - 17
2
- 17 - 132
2
- 17 - 160
2
- 2 - 17
2
- 36 - 55
2
- 55 - 147
2
- 17 - 168
2
- 16 - 37
2
- 17 - 22
2
- 55 - 58
2
- 55 - 234
2
- 13 - 16
2
- 17 - 164
2
- 55 - 77
2
- 55 - 191
2
- 55 - 181
2
- 55 - 156
2
- 55 - 146
2
- 17 - 53
2
- 17 - 143
2
- 4 - 17
2
- 17 - 57
2
- 55 - 203
2
- 55 - 218
2
- 55 - 62
2
- 17 - 73
2
- 44 - 55
2
- 53 - 55
2
- 5 - 17
2
- 55 - 247
2
- 17 - 142
2
- 17 - 200
2
- 55 - 263
2
- 17 - 195
2
- 17 - 26
2
- 55 - 74
2
- 55 - 245
2
- 55 - 256
2
- 17 - 166
2
- 30 - 55
2
- 55 - 137
2
- 17 - 106
2
- 21 - 55
2
- 55 - 164
2
- 48 - 55
2
- 55 - 220
2
- 17 - 240
2
- 17 - 252
2
- 17 - 96
2
- 17 - 203
2
- 55 - 76
2
- 17 - 28
2
- 55 - 199
2
- 55 - 63
2
- 17 - 116
2
- 55 - 206
2
- 17 - 40
2
- 55 - 119
2
- 17 - 260
2
- 55 - 154
2
- 17 - 159
2
- 17 - 152
2
- 55 - 187
2
- 17 - 230
2
- 55 - 149
2
- 17 - 222
2
- 55 - 217
2
- 17 - 33
