# Supplementary material for: Accelerating covering array generation by combinatorial join for industry scale software testing
Source: PeerJ Comput Sci. 2022 Feb 11;8:e720. doi: 10.7717/peerj-cs.720 (PMC9044240; doi:10.7717/peerj-cs.720)
Supplement: Supplemental Information 2 — The data set used in the experiments and the results of the experiments. [file peerj-cs-08-720-s002.zip › experiment/src/test/resources/models/ICSE15_HHSA_Benchmarks/myra_sbse/benchmark_21_yue.constraints]

2749
2
- 21 - 29
2
- 12 - 28
2
- 19 - 37
2
- 31 - 32
2
- 13 - 31
2
- 1 - 34
2
- 25 - 31
2
- 4 - 37
2
- 6 - 17
2
- 24 - 34
2
- 22 - 28
2
- 4 - 36
2
- 21 - 30
2
- 35 - 37
2
- 31 - 37
2
- 15 - 21
2
- 4 - 31
2
- 18 - 23
2
- 13 - 30
2
- 33 - 35
2
- 26 - 37
2
- 24 - 35
2
- 30 - 37
2
- 9 - 19
2
- 3 - 35
2
- 6 - 36
2
- 8 - 37
2
- 15 - 17
2
- 1 - 24
2
- 2 - 31
2
- 16 - 27
2
- 1 - 25
2
- 22 - 28
2
- 26 - 33
2
- 11 - 36
2
- 9 - 14
2
- 1 - 33
2
- 27 - 35
2
- 24 - 28
2
- 4 - 11
3
- 25 - 27 - 32
3
- 14 - 23 - 24
3
- 7 - 14 - 25
3
- 9 - 22 - 25
3
- 14 - 29 - 36
3
- 12 - 15 - 33
2
- 28 - 76
2
- 11 - 164
2
- 6 - 58
2
- 28 - 130
2
- 6 - 41
2
- 31 - 172
2
- 11 - 56
2
- 21 - 115
2
- 37 - 180
2
- 11 - 63
2
- 14 - 140
2
- 4 - 120
2
- 4 - 168
2
- 4 - 158
2
- 21 - 163
2
- 25 - 27
2
- 27 - 182
2
- 9 - 155
2
- 9 - 143
2
- 24 - 88
2
- 37 - 191
2
- 9 - 134
2
- 31 - 98
2
- 27 - 181
2
- 21 - 127
2
- 1 - 64
2
- 11 - 88
2
- 31 - 156
2
- 27 - 150
2
- 1 - 36
2
- 6 - 154
2
- 11 - 37
2
- 28 - 80
2
- 1 - 162
2
- 13 - 24
2
- 11 - 148
2
- 1 - 12
2
- 17 - 107
2
- 37 - 61
2
- 27 - 120
2
- 37 - 137
2
- 11 - 178
2
- 4 - 115
2
- 28 - 163
2
- 9 - 174
2
- 33 - 55
2
- 13 - 170
2
- 1 - 39
2
- 28 - 161
2
- 4 - 41
2
- 13 - 76
2
- 27 - 37
2
- 4 - 182
2
- 10 - 28
2
- 11 - 57
2
- 27 - 111
2
- 13 - 110
2
- 31 - 137
2
- 13 - 134
2
- 31 - 89
2
- 14 - 57
2
- 28 - 87
2
- 3 - 9
2
- 11 - 48
2
- 11 - 191
2
- 31 - 135
2
- 28 - 60
2
- 27 - 129
2
- 21 - 150
2
- 1 - 45
2
- 11 - 73
2
- 24 - 55
2
- 9 - 125
2
- 37 - 53
2
- 24 - 132
2
- 9 - 44
2
- 1 - 147
2
- 9 - 37
2
- 9 - 156
2
- 1 - 51
2
- 11 - 64
2
- 4 - 187
2
- 37 - 158
2
- 4 - 186
2
- 33 - 80
2
- 13 - 168
2
- 14 - 188
2
- 13 - 181
2
- 17 - 181
2
- 18 - 27
2
- 11 - 21
2
- 17 - 133
2
- 9 - 166
2
- 37 - 116
2
- 21 - 97
2
- 20 - 33
2
- 28 - 103
2
- 28 - 186
2
- 11 - 123
2
- 11 - 165
2
- 4 - 77
2
- 11 - 99
2
- 2 - 6
2
- 1 - 154
2
- 1 - 119
2
- 4 - 82
2
- 1 - 30
2
- 33 - 107
2
- 6 - 123
2
- 37 - 39
2
- 24 - 58
2
- 9 - 15
2
- 1 - 4
2
- 14 - 37
2
- 13 - 102
2
- 1 - 97
2
- 9 - 67
2
- 14 - 183
2
- 21 - 83
2
- 28 - 123
2
- 1 - 38
2
- 28 - 39
2
- 9 - 187
2
- 24 - 99
2
- 9 - 71
2
- 37 - 85
2
- 11 - 168
2
- 21 - 78
2
- 14 - 45
2
- 14 - 79
2
- 21 - 159
2
- 14 - 169
2
- 28 - 117
2
- 14 - 144
2
- 28 - 178
2
- 37 - 143
2
- 13 - 35
2
- 11 - 60
2
- 31 - 60
2
- 9 - 17
2
- 33 - 170
2
- 37 - 163
2
- 1 - 164
2
- 1 - 190
2
- 27 - 41
2
- 9 - 55
2
- 14 - 139
2
- 14 - 155
2
- 1 - 70
2
- 6 - 67
2
- 6 - 153
2
- 16 - 28
2
- 13 - 178
2
- 17 - 147
2
- 37 - 79
2
- 21 - 117
2
- 17 - 125
2
- 24 - 83
2
- 1 - 110
2
- 11 - 189
2
- 13 - 51
2
- 27 - 83
2
- 29 - 33
2
- 33 - 126
2
- 6 - 141
2
- 14 - 107
2
- 9 - 126
2
- 1 - 27
2
- 31 - 52
2
- 9 - 172
2
- 31 - 82
2
- 13 - 56
2
- 37 - 162
2
- 1 - 22
2
- 6 - 147
2
- 21 - 191
2
- 13 - 50
2
- 6 - 137
2
- 24 - 45
2
- 24 - 121
2
- 1 - 140
2
- 13 - 87
2
- 33 - 103
2
- 21 - 123
2
- 28 - 189
2
- 31 - 121
2
- 4 - 98
2
- 9 - 161
2
- 21 - 135
2
- 37 - 80
2
- 27 - 114
2
- 11 - 166
2
- 8 - 14
2
- 21 - 53
2
- 2 - 14
2
- 27 - 106
2
- 14 - 134
2
- 33 - 40
2
- 11 - 91
2
- 1 - 139
2
- 37 - 75
2
- 21 - 44
2
- 11 - 65
2
- 14 - 143
2
- 9 - 145
2
- 21 - 119
2
- 17 - 32
2
- 17 - 70
2
- 13 - 46
2
- 11 - 82
2
- 4 - 50
2
- 21 - 145
2
- 14 - 138
2
- 6 - 191
2
- 17 - 94
2
- 9 - 140
2
- 4 - 61
2
- 6 - 119
2
- 21 - 124
2
- 21 - 91
2
- 6 - 15
2
- 13 - 41
2
- 28 - 120
2
- 21 - 34
2
- 21 - 76
2
- 17 - 126
2
- 13 - 188
2
- 31 - 92
2
- 6 - 128
2
- 9 - 189
2
- 4 - 38
2
- 33 - 115
2
- 16 - 24
2
- 28 - 88
2
- 31 - 124
2
- 9 - 163
2
- 24 - 189
2
- 4 - 117
2
- 33 - 82
2
- 21 - 50
2
- 1 - 133
2
- 21 - 23
2
- 28 - 47
2
- 11 - 52
2
- 17 - 143
2
- 11 - 80
2
- 31 - 74
2
- 37 - 106
2
- 21 - 72
2
- 3 - 14
2
- 13 - 158
2
- 13 - 150
2
- 1 - 17
2
- 27 - 138
2
- 4 - 143
2
- 1 - 8
2
- 1 - 107
2
- 24 - 152
2
- 17 - 69
2
- 13 - 26
2
- 31 - 102
2
- 6 - 101
2
- 1 - 120
2
- 27 - 60
2
- 14 - 100
2
- 9 - 12
2
- 21 - 114
2
- 27 - 79
2
- 23 - 37
2
- 6 - 77
2
- 14 - 77
2
- 27 - 152
2
- 37 - 114
2
- 6 - 18
2
- 13 - 25
2
- 28 - 79
2
- 13 - 60
2
- 13 - 171
2
- 24 - 188
2
- 27 - 68
2
- 17 - 172
2
- 1 - 59
2
- 1 - 191
2
- 14 - 78
2
- 1 - 123
2
- 27 - 44
2
- 6 - 90
2
- 31 - 54
2
- 28 - 43
2
- 1 - 93
2
- 6 - 134
2
- 9 - 82
2
- 33 - 178
2
- 17 - 56
2
- 6 - 95
2
- 33 - 164
2
- 14 - 125
2
- 1 - 165
2
- 6 - 55
2
- 31 - 178
2
- 1 - 91
2
- 17 - 104
2
- 6 - 23
2
- 33 - 67
2
- 14 - 132
2
- 6 - 20
2
- 4 - 70
2
- 27 - 102
2
- 37 - 174
2
- 1 - 55
2
- 6 - 165
2
- 28 - 73
2
- 21 - 95
2
- 28 - 36
2
- 4 - 126
2
- 13 - 97
2
- 11 - 129
2
- 3 - 11
2
- 9 - 171
2
- 37 - 52
2
- 5 - 11
2
- 24 - 103
2
- 21 - 88
2
- 4 - 113
2
- 14 - 62
2
- 14 - 172
2
- 21 - 103
2
- 1 - 161
2
- 31 - 112
2
- 17 - 171
2
- 6 - 45
2
- 28 - 45
2
- 24 - 56
2
- 4 - 71
2
- 28 - 65
2
- 21 - 190
2
- 31 - 108
2
- 17 - 92
2
- 9 - 33
2
- 7 - 21
2
- 14 - 89
2
- 11 - 104
2
- 24 - 148
2
- 14 - 154
2
- 32 - 37
2
- 4 - 104
2
- 9 - 57
2
- 4 - 18
2
- 6 - 57
2
- 11 - 188
2
- 24 - 84
2
- 24 - 70
2
- 9 - 173
2
- 6 - 116
2
- 21 - 170
2
- 21 - 173
2
- 13 - 143
2
- 11 - 112
2
- 28 - 69
2
- 21 - 64
2
- 31 - 192
2
- 14 - 59
2
- 17 - 72
2
- 6 - 150
2
- 4 - 153
2
- 31 - 80
2
- 24 - 141
2
- 1 - 108
2
- 21 - 139
2
- 14 - 115
2
- 1 - 87
2
- 33 - 173
2
- 33 - 54
2
- 21 - 39
2
- 14 - 48
2
- 6 - 181
2
- 28 - 159
2
- 17 - 178
2
- 24 - 89
2
- 28 - 167
2
- 1 - 79
2
- 13 - 157
2
- 2 - 9
2
- 11 - 40
2
- 17 - 173
2
- 13 - 187
2
- 21 - 121
2
- 6 - 151
2
- 6 - 25
2
- 4 - 32
2
- 31 - 129
2
- 17 - 27
2
- 21 - 185
2
- 14 - 189
2
- 21 - 144
2
- 17 - 166
2
- 11 - 161
2
- 4 - 173
2
- 31 - 103
2
- 6 - 39
2
- 4 - 124
2
- 33 - 99
2
- 6 - 80
2
- 14 - 72
2
- 18 - 37
2
- 28 - 114
2
- 13 - 15
2
- 24 - 175
2
- 4 - 144
2
- 33 - 101
2
- 13 - 148
2
- 28 - 101
2
- 13 - 100
2
- 17 - 85
2
- 24 - 123
2
- 9 - 83
2
- 13 - 33
2
- 27 - 90
2
- 33 - 174
2
- 14 - 123
2
- 28 - 138
2
- 24 - 156
2
- 6 - 19
2
- 28 - 75
2
- 33 - 116
2
- 33 - 187
2
- 4 - 169
2
- 27 - 77
2
- 5 - 31
2
- 13 - 109
2
- 4 - 133
2
- 1 - 68
2
- 28 - 171
2
- 17 - 40
2
- 13 - 146
2
- 9 - 96
2
- 12 - 33
2
- 13 - 21
2
- 37 - 154
2
- 14 - 157
2
- 14 - 68
2
- 14 - 171
2
- 9 - 122
2
- 37 - 141
2
- 1 - 54
2
- 24 - 185
2
- 28 - 95
2
- 6 - 96
2
- 9 - 147
2
- 31 - 90
2
- 1 - 73
2
- 11 - 127
2
- 21 - 184
2
- 17 - 129
2
- 14 - 17
2
- 17 - 114
2
- 37 - 119
2
- 1 - 37
2
- 24 - 95
2
- 33 - 182
2
- 33 - 111
2
- 9 - 23
2
- 22 - 24
2
- 11 - 14
2
- 14 - 46
2
- 33 - 74
2
- 17 - 164
2
- 27 - 49
2
- 33 - 142
2
- 14 - 103
2
- 24 - 42
2
- 21 - 55
2
- 17 - 140
2
- 14 - 32
2
- 17 - 71
2
- 14 - 127
2
- 11 - 103
2
- 33 - 43
2
- 24 - 128
2
- 33 - 129
2
- 14 - 186
2
- 21 - 172
2
- 31 - 58
2
- 11 - 133
2
- 33 - 132
2
- 31 - 136
2
- 6 - 73
2
- 27 - 131
2
- 17 - 48
2
- 18 - 28
2
- 17 - 44
2
- 17 - 20
2
- 24 - 48
2
- 9 - 75
2
- 4 - 159
2
- 21 - 168
2
- 9 - 45
2
- 17 - 86
2
- 6 - 16
2
- 21 - 45
2
- 6 - 138
2
- 6 - 169
2
- 1 - 148
2
- 31 - 72
2
- 13 - 29
2
- 33 - 169
2
- 1 - 181
2
- 8 - 13
2
- 14 - 42
2
- 33 - 152
2
- 28 - 155
2
- 21 - 146
2
- 17 - 35
2
- 14 - 30
2
- 9 - 88
2
- 14 - 142
2
- 4 - 166
2
- 21 - 161
2
- 1 - 132
2
- 4 - 103
2
- 4 - 44
2
- 13 - 88
2
- 24 - 91
2
- 9 - 135
2
- 24 - 161
2
- 1 - 176
2
- 24 - 164
2
- 1 - 29
2
- 28 - 169
2
- 6 - 12
2
- 28 - 116
2
- 6 - 97
2
- 14 - 118
2
- 37 - 99
2
- 33 - 151
2
- 27 - 121
2
- 11 - 107
2
- 6 - 114
2
- 21 - 102
2
- 17 - 148
2
- 5 - 28
2
- 11 - 105
2
- 17 - 134
2
- 37 - 113
2
- 9 - 175
2
- 10 - 27
2
- 13 - 124
2
- 17 - 185
2
- 28 - 107
2
- 13 - 133
2
- 16 - 31
2
- 31 - 61
2
- 6 - 30
2
- 13 - 184
2
- 14 - 20
2
- 21 - 192
2
- 28 - 42
2
- 9 - 132
2
- 5 - 37
2
- 18 - 21
2
- 14 - 86
2
- 21 - 65
2
- 9 - 46
2
- 21 - 77
2
- 31 - 94
2
- 11 - 117
2
- 13 - 34
2
- 33 - 176
2
- 27 - 57
2
- 9 - 139
2
- 24 - 129
2
- 28 - 111
2
- 14 - 92
2
- 27 - 183
2
- 37 - 78
2
- 4 - 23
2
- 13 - 23
2
- 31 - 49
2
- 14 - 160
2
- 13 - 77
2
- 9 - 79
2
- 6 - 170
2
- 4 - 35
2
- 9 - 120
2
- 17 - 155
2
- 14 - 104
2
- 9 - 78
2
- 1 - 118
2
- 1 - 67
2
- 19 - 33
2
- 24 - 101
2
- 4 - 188
2
- 14 - 191
2
- 28 - 143
2
- 1 - 186
2
- 17 - 49
2
- 16 - 37
2
- 28 - 118
2
- 27 - 67
2
- 27 - 146
2
- 1 - 6
2
- 1 - 128
2
- 11 - 75
2
- 33 - 140
2
- 33 - 184
2
- 1 - 99
2
- 21 - 98
2
- 13 - 58
2
- 14 - 126
2
- 24 - 120
2
- 24 - 151
2
- 13 - 14
2
- 31 - 57
2
- 4 - 64
2
- 24 - 147
2
- 11 - 121
2
- 24 - 139
2
- 37 - 91
2
- 24 - 79
2
- 17 - 45
2
- 6 - 10
2
- 13 - 65
2
- 28 - 119
2
- 27 - 97
2
- 13 - 62
2
- 6 - 49
2
- 21 - 131
2
- 4 - 13
2
- 9 - 86
2
- 4 - 156
2
- 33 - 175
2
- 17 - 84
2
- 17 - 159
2
- 15 - 28
2
- 4 - 171
2
- 37 - 92
2
- 28 - 151
2
- 21 - 149
2
- 9 - 70
2
- 37 - 102
2
- 21 - 79
2
- 1 - 11
2
- 27 - 130
2
- 33 - 85
2
- 11 - 24
2
- 9 - 165
2
- 21 - 177
2
- 6 - 74
2
- 21 - 175
2
- 28 - 35
2
- 6 - 127
2
- 27 - 167
2
- 14 - 41
2
- 24 - 183
2
- 37 - 186
2
- 6 - 100
2
- 13 - 123
2
- 9 - 50
2
- 6 - 144
2
- 6 - 46
2
- 7 - 28
2
- 37 - 65
2
- 1 - 155
2
- 6 - 79
2
- 1 - 185
2
- 31 - 162
2
- 9 - 11
2
- 24 - 162
2
- 13 - 185
2
- 9 - 169
2
- 11 - 113
2
- 14 - 158
2
- 24 - 127
2
- 11 - 156
2
- 31 - 66
2
- 1 - 85
2
- 13 - 39
2
- 28 - 50
2
- 17 - 144
2
- 1 - 103
2
- 11 - 72
2
- 24 - 59
2
- 4 - 63
2
- 4 - 177
2
- 21 - 164
2
- 33 - 38
2
- 11 - 43
2
- 21 - 74
2
- 13 - 85
2
- 9 - 21
2
- 1 - 149
2
- 6 - 129
2
- 28 - 63
2
- 11 - 53
2
- 14 - 177
2
- 17 - 146
2
- 6 - 24
2
- 4 - 112
2
- 9 - 47
2
- 28 - 38
2
- 6 - 76
2
- 11 - 74
2
- 28 - 55
2
- 14 - 99
2
- 1 - 131
2
- 33 - 93
2
- 21 - 47
2
- 24 - 186
2
- 9 - 181
2
- 1 - 130
2
- 17 - 170
2
- 11 - 147
2
- 28 - 147
2
- 6 - 65
2
- 31 - 139
2
- 17 - 136
2
- 9 - 180
2
- 33 - 190
2
- 30 - 33
2
- 24 - 72
2
- 33 - 102
2
- 31 - 191
2
- 4 - 165
2
- 17 - 131
2
- 14 - 179
2
- 4 - 163
2
- 21 - 129
2
- 28 - 108
2
- 21 - 167
2
- 33 - 172
2
- 6 - 50
2
- 27 - 108
2
- 24 - 113
2
- 11 - 58
2
- 11 - 67
2
- 37 - 144
2
- 9 - 65
2
- 24 - 98
2
- 13 - 163
2
- 28 - 158
2
- 4 - 140
2
- 31 - 151
2
- 1 - 105
2
- 4 - 184
2
- 21 - 100
2
- 6 - 190
2
- 27 - 178
2
- 37 - 117
2
- 14 - 52
2
- 9 - 74
2
- 4 - 53
2
- 17 - 119
2
- 6 - 113
2
- 17 - 174
2
- 9 - 160
2
- 28 - 81
2
- 9 - 108
2
- 33 - 119
2
- 4 - 152
2
- 6 - 126
2
- 1 - 83
2
- 14 - 148
2
- 21 - 180
2
- 37 - 188
2
- 9 - 26
2
- 1 - 152
2
- 11 - 101
2
- 14 - 145
2
- 14 - 159
2
- 11 - 17
2
- 17 - 76
2
- 24 - 74
2
- 24 - 75
2
- 28 - 99
2
- 24 - 76
2
- 21 - 178
2
- 13 - 138
2
- 28 - 74
2
- 4 - 148
2
- 21 - 48
2
- 11 - 42
2
- 17 - 90
2
- 9 - 119
2
- 28 - 56
2
- 10 - 14
2
- 6 - 43
2
- 28 - 44
2
- 31 - 109
2
- 17 - 121
2
- 31 - 81
2
- 27 - 188
2
- 37 - 38
2
- 6 - 104
2
- 31 - 88
2
- 6 - 53
2
- 24 - 81
2
- 33 - 84
2
- 13 - 38
2
- 28 - 142
2
- 14 - 111
2
- 24 - 65
2
- 33 - 92
2
- 4 - 19
2
- 17 - 41
2
- 37 - 48
2
- 33 - 51
2
- 21 - 31
2
- 14 - 96
2
- 24 - 178
2
- 9 - 51
2
- 1 - 47
2
- 1 - 183
2
- 11 - 102
2
- 11 - 154
2
- 13 - 151
2
- 31 - 40
2
- 24 - 33
2
- 27 - 133
2
- 28 - 93
2
- 31 - 63
2
- 17 - 179
2
- 1 - 192
2
- 27 - 61
2
- 6 - 99
2
- 21 - 61
2
- 1 - 153
2
- 1 - 35
2
- 33 - 98
2
- 14 - 98
2
- 1 - 20
2
- 14 - 80
2
- 4 - 29
2
- 12 - 27
2
- 27 - 59
2
- 37 - 155
2
- 9 - 150
2
- 28 - 78
2
- 4 - 119
2
- 37 - 131
2
- 37 - 156
2
- 4 - 131
2
- 21 - 81
2
- 21 - 107
2
- 27 - 143
2
- 4 - 135
2
- 4 - 79
2
- 17 - 180
2
- 14 - 180
2
- 24 - 118
2
- 37 - 118
2
- 28 - 66
2
- 37 - 170
2
- 11 - 51
2
- 17 - 124
2
- 6 - 164
2
- 17 - 59
2
- 24 - 117
2
- 28 - 149
2
- 31 - 152
2
- 24 - 92
2
- 27 - 140
2
- 14 - 122
2
- 17 - 141
2
- 14 - 40
2
- 27 - 184
2
- 31 - 186
2
- 37 - 140
2
- 9 - 97
2
- 1 - 40
2
- 9 - 42
2
- 21 - 169
2
- 31 - 158
2
- 33 - 143
2
- 15 - 27
2
- 27 - 119
2
- 11 - 184
2
- 13 - 140
2
- 6 - 168
2
- 21 - 176
2
- 33 - 77
2
- 9 - 22
2
- 37 - 128
2
- 33 - 148
2
- 6 - 135
2
- 11 - 44
2
- 4 - 27
2
- 9 - 18
2
- 31 - 62
2
- 22 - 37
2
- 21 - 153
2
- 21 - 25
2
- 6 - 131
2
- 13 - 94
2
- 28 - 187
2
- 11 - 134
2
- 24 - 144
2
- 4 - 89
2
- 4 - 149
2
- 13 - 113
2
- 27 - 161
2
- 6 - 121
2
- 33 - 158
2
- 24 - 49
2
- 11 - 15
2
- 37 - 160
2
- 4 - 128
2
- 4 - 160
2
- 17 - 109
2
- 13 - 40
2
- 37 - 172
2
- 28 - 177
2
- 1 - 166
2
- 17 - 62
2
- 1 - 135
2
- 9 - 104
2
- 33 - 144
2
- 11 - 23
2
- 13 - 66
2
- 31 - 38
2
- 11 - 110
2
- 14 - 150
2
- 13 - 72
2
- 37 - 103
2
- 33 - 180
2
- 11 - 182
2
- 1 - 187
2
- 27 - 85
2
- 33 - 39
2
- 27 - 164
2
- 28 - 58
2
- 31 - 187
2
- 4 - 139
2
- 24 - 107
2
- 21 - 108
2
- 31 - 189
2
- 4 - 129
2
- 14 - 120
2
- 10 - 17
2
- 27 - 63
2
- 27 - 136
2
- 37 - 87
2
- 27 - 43
2
- 13 - 74
2
- 28 - 176
2
- 9 - 121
2
- 31 - 110
2
- 21 - 152
2
- 28 - 185
2
- 11 - 140
2
- 31 - 64
2
- 33 - 81
2
- 21 - 32
2
- 17 - 139
2
- 37 - 70
2
- 24 - 62
2
- 31 - 39
2
- 37 - 149
2
- 31 - 149
2
- 9 - 107
2
- 21 - 85
2
- 4 - 39
2
- 14 - 34
2
- 11 - 93
2
- 31 - 55
2
- 9 - 170
2
- 11 - 152
2
- 11 - 20
2
- 17 - 28
2
- 37 - 169
2
- 33 - 131
2
- 9 - 103
2
- 21 - 111
2
- 17 - 47
2
- 9 - 32
2
- 37 - 173
2
- 37 - 93
2
- 33 - 156
2
- 19 - 28
2
- 33 - 79
2
- 24 - 176
2
- 1 - 50
2
- 28 - 134
2
- 1 - 129
2
- 4 - 154
2
- 28 - 173
2
- 37 - 67
2
- 14 - 23
2
- 11 - 173
2
- 21 - 52
2
- 17 - 66
2
- 24 - 166
2
- 19 - 24
2
- 28 - 184
2
- 37 - 147
2
- 37 - 152
2
- 13 - 179
2
- 13 - 152
2
- 1 - 75
2
- 21 - 93
2
- 25 - 28
2
- 6 - 9
2
- 14 - 192
2
- 4 - 93
2
- 13 - 55
2
- 13 - 61
2
- 13 - 176
2
- 6 - 26
2
- 9 - 146
2
- 6 - 62
2
- 33 - 154
2
- 31 - 175
2
- 1 - 116
2
- 27 - 115
2
- 6 - 149
2
- 31 - 180
2
- 28 - 70
2
- 1 - 53
2
- 7 - 24
2
- 4 - 138
2
- 21 - 120
2
- 24 - 90
2
- 21 - 54
2
- 9 - 154
2
- 17 - 78
2
- 6 - 115
2
- 33 - 52
2
- 8 - 24
2
- 14 - 119
2
- 37 - 105
2
- 4 - 180
2
- 33 - 149
2
- 1 - 145
2
- 13 - 142
2
- 4 - 161
2
- 6 - 122
2
- 14 - 88
2
- 6 - 42
2
- 14 - 131
2
- 11 - 109
2
- 24 - 137
2
- 18 - 31
2
- 13 - 144
2
- 27 - 162
2
- 37 - 58
2
- 11 - 171
2
- 17 - 176
2
- 24 - 60
2
- 1 - 173
2
- 13 - 59
2
- 37 - 136
2
- 7 - 13
2
- 17 - 61
2
- 6 - 89
2
- 1 - 175
2
- 23 - 27
2
- 16 - 21
2
- 27 - 132
2
- 13 - 54
2
- 28 - 77
2
- 13 - 73
2
- 27 - 145
2
- 14 - 146
2
- 14 - 116
2
- 21 - 75
2
- 27 - 172
2
- 33 - 150
2
- 31 - 41
2
- 1 - 23
2
- 17 - 102
2
- 14 - 124
2
- 31 - 87
2
- 1 - 84
2
- 1 - 127
2
- 24 - 85
2
- 7 - 11
2
- 9 - 94
2
- 33 - 120
2
- 33 - 188
2
- 24 - 87
2
- 24 - 153
2
- 27 - 175
2
- 24 - 170
2
- 28 - 105
2
- 14 - 91
2
- 24 - 104
2
- 33 - 56
2
- 9 - 131
2
- 33 - 64
2
- 13 - 122
2
- 24 - 93
2
- 4 - 97
2
- 13 - 43
2
- 14 - 85
2
- 28 - 96
2
- 37 - 135
2
- 11 - 141
2
- 33 - 106
2
- 37 - 168
2
- 9 - 52
2
- 14 - 121
2
- 4 - 101
2
- 14 - 87
2
- 24 - 63
2
- 11 - 78
2
- 33 - 104
2
- 17 - 24
2
- 1 - 182
2
- 1 - 90
2
- 28 - 156
2
- 28 - 64
2
- 13 - 63
2
- 28 - 67
2
- 3 - 24
2
- 24 - 47
2
- 17 - 23
2
- 6 - 98
2
- 4 - 172
2
- 21 - 51
2
- 14 - 178
2
- 37 - 71
2
- 27 - 118
2
- 3 - 37
2
- 17 - 38
2
- 24 - 40
2
- 4 - 52
2
- 6 - 93
2
- 13 - 96
2
- 4 - 91
2
- 37 - 43
2
- 11 - 69
2
- 28 - 49
2
- 11 - 34
2
- 13 - 112
2
- 37 - 150
2
- 24 - 69
2
- 13 - 127
2
- 31 - 91
2
- 4 - 33
2
- 28 - 154
2
- 28 - 89
2
- 21 - 171
2
- 33 - 65
2
- 31 - 181
2
- 27 - 163
2
- 31 - 115
2
- 21 - 162
2
- 24 - 126
2
- 21 - 110
2
- 1 - 150
2
- 11 - 95
2
- 14 - 135
2
- 1 - 122
2
- 17 - 112
2
- 24 - 134
2
- 1 - 61
2
- 1 - 9
2
- 37 - 95
2
- 14 - 185
2
- 27 - 46
2
- 13 - 167
2
- 13 - 36
2
- 17 - 168
2
- 13 - 37
2
- 14 - 82
2
- 1 - 172
2
- 1 - 95
2
- 17 - 30
2
- 37 - 146
2
- 9 - 164
2
- 21 - 134
2
- 1 - 89
2
- 11 - 18
2
- 6 - 38
2
- 14 - 75
2
- 11 - 179
2
- 17 - 137
2
- 6 - 130
2
- 27 - 153
2
- 24 - 61
2
- 37 - 107
2
- 6 - 175
2
- 13 - 165
2
- 13 - 162
2
- 13 - 161
2
- 6 - 158
2
- 12 - 21
2
- 3 - 17
2
- 9 - 109
2
- 31 - 131
2
- 14 - 184
2
- 28 - 180
2
- 4 - 45
2
- 37 - 66
2
- 27 - 75
2
- 31 - 69
2
- 23 - 24
2
- 33 - 179
2
- 6 - 44
2
- 11 - 79
2
- 11 - 50
2
- 21 - 33
2
- 11 - 142
2
- 11 - 22
2
- 8 - 31
2
- 11 - 41
2
- 24 - 51
2
- 31 - 44
2
- 9 - 24
2
- 24 - 36
2
- 9 - 99
2
- 11 - 149
2
- 31 - 122
2
- 9 - 123
2
- 13 - 32
2
- 6 - 152
2
- 11 - 71
2
- 9 - 76
2
- 6 - 33
2
- 1 - 117
2
- 11 - 137
2
- 1 - 144
2
- 11 - 111
2
- 27 - 157
2
- 4 - 22
2
- 31 - 97
2
- 37 - 176
2
- 4 - 15
2
- 28 - 131
2
- 10 - 13
2
- 27 - 107
2
- 27 - 191
2
- 11 - 59
2
- 6 - 185
2
- 6 - 189
2
- 4 - 155
2
- 13 - 154
2
- 13 - 106
2
- 21 - 188
2
- 24 - 30
2
- 27 - 42
2
- 4 - 40
2
- 28 - 30
2
- 28 - 136
2
- 21 - 94
2
- 27 - 124
2
- 6 - 94
2
- 4 - 116
2
- 31 - 111
2
- 1 - 88
2
- 31 - 93
2
- 27 - 165
2
- 22 - 31
2
- 27 - 179
2
- 1 - 98
2
- 11 - 118
2
- 1 - 65
2
- 17 - 163
2
- 9 - 114
2
- 13 - 105
2
- 31 - 33
2
- 2 - 21
2
- 11 - 174
2
- 37 - 40
2
- 11 - 83
2
- 1 - 167
2
- 4 - 86
2
- 24 - 115
2
- 17 - 77
2
- 4 - 94
2
- 1 - 57
2
- 13 - 121
2
- 33 - 122
2
- 5 - 27
2
- 33 - 163
2
- 31 - 130
2
- 24 - 136
2
- 31 - 146
2
- 4 - 92
2
- 1 - 60
2
- 21 - 106
2
- 17 - 21
2
- 28 - 146
2
- 11 - 66
2
- 21 - 36
2
- 31 - 113
2
- 27 - 65
2
- 24 - 31
2
- 9 - 69
2
- 31 - 76
2
- 9 - 133
2
- 28 - 135
2
- 6 - 145
2
- 24 - 130
2
- 21 - 138
2
- 9 - 167
2
- 14 - 66
2
- 37 - 68
2
- 14 - 60
2
- 13 - 68
2
- 17 - 54
2
- 9 - 111
2
- 12 - 31
2
- 24 - 124
2
- 33 - 86
2
- 33 - 125
2
- 22 - 27
2
- 37 - 148
2
- 1 - 158
2
- 33 - 94
2
- 13 - 192
2
- 2 - 13
2
- 37 - 96
2
- 33 - 191
2
- 31 - 150
2
- 33 - 47
2
- 21 - 142
2
- 17 - 127
2
- 4 - 125
2
- 21 - 151
2
- 6 - 177
2
- 33 - 68
2
- 28 - 126
2
- 13 - 139
2
- 4 - 162
2
- 1 - 71
2
- 14 - 55
2
- 14 - 168
2
- 9 - 178
2
- 14 - 35
2
- 11 - 70
2
- 33 - 62
2
- 6 - 133
2
- 1 - 151
2
- 31 - 128
2
- 1 - 101
2
- 31 - 144
2
- 5 - 24
2
- 33 - 41
2
- 4 - 181
2
- 24 - 54
2
- 37 - 88
2
- 37 - 126
2
- 18 - 33
2
- 6 - 184
2
- 31 - 67
2
- 6 - 125
2
- 24 - 109
2
- 11 - 180
2
- 21 - 60
2
- 1 - 69
2
- 11 - 120
2
- 9 - 64
2
- 17 - 89
2
- 11 - 16
2
- 4 - 74
2
- 31 - 140
2
- 9 - 85
2
- 9 - 102
2
- 10 - 31
2
- 17 - 79
2
- 21 - 143
2
- 27 - 76
2
- 1 - 163
2
- 11 - 160
2
- 13 - 175
2
- 9 - 137
2
- 27 - 134
2
- 24 - 41
2
- 11 - 108
2
- 17 - 60
2
- 13 - 145
2
- 37 - 151
2
- 11 - 183
2
- 33 - 192
2
- 27 - 92
2
- 1 - 178
2
- 33 - 59
2
- 28 - 112
2
- 24 - 44
2
- 4 - 147
2
- 9 - 53
2
- 13 - 166
2
- 9 - 60
2
- 14 - 190
2
- 6 - 56
2
- 14 - 71
2
- 37 - 121
2
- 21 - 113
2
- 1 - 96
2
- 24 - 138
2
- 37 - 55
2
- 28 - 31
2
- 9 - 117
2
- 28 - 109
2
- 9 - 142
2
- 1 - 115
2
- 13 - 108
2
- 1 - 180
2
- 10 - 37
2
- 13 - 82
2
- 14 - 19
2
- 31 - 79
2
- 33 - 48
2
- 27 - 48
2
- 4 - 48
2
- 31 - 119
2
- 6 - 54
2
- 1 - 189
2
- 21 - 181
2
- 14 - 129
2
- 33 - 49
2
- 9 - 179
2
- 9 - 89
2
- 14 - 97
2
- 14 - 137
2
- 11 - 172
2
- 13 - 103
2
- 17 - 135
2
- 27 - 53
2
- 28 - 129
2
- 37 - 129
2
- 24 - 142
2
- 27 - 169
2
- 4 - 47
2
- 6 - 108
2
- 27 - 51
2
- 37 - 56
2
- 17 - 177
2
- 27 - 142
2
- 17 - 55
2
- 13 - 107
2
- 17 - 157
2
- 6 - 69
2
- 33 - 167
2
- 37 - 46
2
- 9 - 72
2
- 6 - 102
2
- 33 - 177
2
- 17 - 161
2
- 27 - 174
2
- 17 - 142
2
- 31 - 143
2
- 37 - 115
2
- 6 - 11
2
- 28 - 33
2
- 24 - 143
2
- 24 - 145
2
- 1 - 174
2
- 9 - 92
2
- 24 - 165
2
- 17 - 39
2
- 6 - 47
2
- 17 - 67
2
- 11 - 62
2
- 13 - 189
2
- 28 - 132
2
- 11 - 167
2
- 14 - 175
2
- 4 - 167
2
- 27 - 30
2
- 27 - 154
2
- 4 - 73
2
- 9 - 136
2
- 6 - 155
2
- 27 - 89
2
- 28 - 140
2
- 27 - 158
2
- 31 - 47
2
- 24 - 29
2
- 1 - 156
2
- 33 - 37
2
- 37 - 64
2
- 27 - 98
2
- 13 - 135
2
- 27 - 70
2
- 4 - 34
2
- 24 - 184
2
- 28 - 40
2
- 28 - 94
2
- 24 - 78
2
- 9 - 30
2
- 31 - 106
2
- 27 - 88
2
- 13 - 53
2
- 11 - 181
2
- 28 - 191
2
- 37 - 83
2
- 37 - 50
2
- 37 - 98
2
- 28 - 92
2
- 23 - 28
2
- 9 - 110
2
- 2 - 28
2
- 33 - 70
2
- 10 - 33
2
- 11 - 35
2
- 33 - 117
2
- 21 - 86
2
- 27 - 168
2
- 37 - 49
2
- 33 - 112
2
- 27 - 127
2
- 21 - 109
2
- 6 - 159
2
- 27 - 62
2
- 24 - 73
2
- 11 - 49
2
- 31 - 166
2
- 14 - 152
2
- 6 - 124
2
- 4 - 26
2
- 37 - 133
2
- 33 - 141
2
- 24 - 112
2
- 13 - 159
2
- 27 - 176
2
- 17 - 97
2
- 31 - 118
2
- 13 - 83
2
- 4 - 66
2
- 11 - 98
2
- 14 - 130
2
- 28 - 113
2
- 11 - 116
2
- 6 - 34
2
- 27 - 58
2
- 27 - 139
2
- 31 - 95
2
- 28 - 52
2
- 31 - 185
2
- 17 - 81
2
- 17 - 187
2
- 11 - 159
2
- 28 - 82
2
- 24 - 192
2
- 19 - 21
2
- 11 - 25
2
- 21 - 140
2
- 13 - 17
2
- 21 - 58
2
- 21 - 42
2
- 17 - 68
2
- 9 - 127
2
- 1 - 74
2
- 4 - 136
2
- 9 - 157
2
- 28 - 72
2
- 33 - 161
2
- 1 - 94
2
- 21 - 136
2
- 28 - 124
2
- 1 - 171
2
- 11 - 131
2
- 13 - 93
2
- 13 - 126
2
- 24 - 172
2
- 13 - 104
2
- 13 - 114
2
- 17 - 65
2
- 14 - 95
2
- 17 - 160
2
- 13 - 95
2
- 31 - 99
2
- 31 - 169
2
- 37 - 60
2
- 14 - 84
2
- 37 - 76
2
- 28 - 160
2
- 21 - 27
2
- 14 - 63
2
- 3 - 28
2
- 31 - 117
2
- 1 - 62
2
- 11 - 90
2
- 17 - 37
2
- 4 - 9
2
- 11 - 124
2
- 9 - 129
2
- 31 - 155
2
- 27 - 148
2
- 11 - 145
2
- 9 - 13
2
- 33 - 71
2
- 14 - 65
2
- 4 - 54
2
- 3 - 31
2
- 17 - 153
2
- 24 - 149
2
- 14 - 25
2
- 17 - 162
2
- 13 - 92
2
- 17 - 111
2
- 4 - 14
2
- 13 - 129
2
- 4 - 80
2
- 4 - 121
2
- 9 - 68
2
- 6 - 163
2
- 9 - 188
2
- 37 - 138
2
- 4 - 192
2
- 37 - 44
2
- 6 - 29
2
- 27 - 109
2
- 31 - 179
2
- 13 - 120
2
- 7 - 27
2
- 14 - 26
2
- 37 - 74
2
- 14 - 117
2
- 17 - 118
2
- 24 - 46
2
- 21 - 157
2
- 13 - 48
2
- 37 - 90
2
- 17 - 184
2
- 24 - 106
2
- 24 - 146
2
- 37 - 84
2
- 24 - 182
2
- 21 - 66
2
- 21 - 70
2
- 28 - 190
2
- 27 - 166
2
- 31 - 100
2
- 24 - 50
2
- 13 - 119
2
- 27 - 29
2
- 37 - 159
2
- 14 - 33
2
- 14 - 74
2
- 13 - 99
2
- 11 - 55
2
- 17 - 18
2
- 6 - 132
2
- 31 - 174
2
- 27 - 105
2
- 17 - 132
2
- 31 - 165
2
- 17 - 82
2
- 1 - 146
2
- 33 - 127
2
- 37 - 177
2
- 6 - 37
2
- 13 - 42
2
- 6 - 78
2
- 1 - 78
2
- 24 - 82
2
- 24 - 133
2
- 37 - 97
2
- 27 - 86
2
- 33 - 186
2
- 7 - 14
2
- 8 - 21
2
- 1 - 77
2
- 1 - 104
2
- 37 - 100
2
- 1 - 14
2
- 27 - 117
2
- 9 - 190
2
- 28 - 148
2
- 14 - 29
2
- 4 - 145
2
- 21 - 118
2
- 21 - 82
2
- 13 - 89
2
- 14 - 44
2
- 21 - 43
2
- 31 - 141
2
- 33 - 162
2
- 31 - 161
2
- 11 - 89
2
- 9 - 66
2
- 13 - 160
2
- 13 - 28
2
- 28 - 100
2
- 9 - 43
2
- 24 - 64
2
- 1 - 134
2
- 11 - 136
2
- 33 - 83
2
- 6 - 188
2
- 24 - 26
2
- 28 - 41
2
- 1 - 177
2
- 6 - 146
2
- 1 - 137
2
- 1 - 16
2
- 31 - 50
2
- 11 - 144
2
- 4 - 8
2
- 14 - 58
2
- 9 - 144
2
- 31 - 71
2
- 17 - 169
2
- 6 - 28
2
- 5 - 17
2
- 17 - 50
2
- 37 - 72
2
- 1 - 19
2
- 17 - 145
2
- 31 - 53
2
- 33 - 58
2
- 14 - 21
2
- 9 - 182
2
- 14 - 18
2
- 4 - 174
2
- 28 - 164
2
- 24 - 150
2
- 4 - 58
2
- 27 - 56
2
- 11 - 84
2
- 14 - 165
2
- 9 - 48
2
- 17 - 106
2
- 17 - 33
2
- 27 - 122
2
- 13 - 180
2
- 17 - 25
2
- 17 - 57
2
- 6 - 86
2
- 13 - 16
2
- 11 - 31
2
- 17 - 105
2
- 11 - 170
2
- 13 - 20
2
- 14 - 31
2
- 1 - 113
2
- 31 - 168
2
- 24 - 122
2
- 21 - 126
2
- 9 - 168
2
- 6 - 160
2
- 17 - 154
2
- 24 - 177
2
- 31 - 70
2
- 31 - 77
2
- 1 - 49
2
- 17 - 158
2
- 24 - 116
2
- 31 - 177
2
- 6 - 140
2
- 33 - 69
2
- 14 - 156
2
- 14 - 38
2
- 1 - 42
2
- 33 - 42
2
- 28 - 46
2
- 17 - 29
2
- 17 - 151
2
- 27 - 186
2
- 33 - 108
2
- 9 - 87
2
- 24 - 155
2
- 11 - 19
2
- 6 - 81
2
- 8 - 11
2
- 9 - 73
2
- 27 - 95
2
- 37 - 122
2
- 2 - 11
2
- 13 - 57
2
- 14 - 113
2
- 37 - 130
2
- 31 - 184
2
- 11 - 150
2
- 21 - 41
2
- 37 - 181
2
- 4 - 24
2
- 6 - 106
2
- 1 - 109
2
- 13 - 64
2
- 4 - 170
2
- 15 - 24
2
- 5 - 21
2
- 11 - 125
2
- 37 - 73
2
- 14 - 151
2
- 27 - 151
2
- 7 - 33
2
- 31 - 96
2
- 17 - 52
2
- 17 - 192
2
- 14 - 49
2
- 17 - 182
2
- 17 - 91
2
- 27 - 101
2
- 7 - 37
2
- 28 - 175
2
- 4 - 17
2
- 37 - 153
2
- 1 - 76
2
- 37 - 109
2
- 9 - 34
2
- 24 - 167
2
- 21 - 90
2
- 33 - 159
2
- 11 - 176
2
- 11 - 47
2
- 11 - 139
2
- 27 - 112
2
- 13 - 44
2
- 21 - 130
2
- 17 - 152
2
- 27 - 96
2
- 4 - 183
2
- 12 - 24
2
- 4 - 108
2
- 31 - 107
2
- 27 - 173
2
- 37 - 178
2
- 14 - 28
2
- 1 - 106
2
- 21 - 56
2
- 4 - 157
2
- 21 - 148
2
- 6 - 157
2
- 37 - 108
2
- 31 - 147
2
- 31 - 84
2
- 13 - 131
2
- 6 - 161
2
- 6 - 82
2
- 6 - 22
2
- 6 - 148
2
- 21 - 141
2
- 27 - 71
2
- 24 - 111
2
- 27 - 52
2
- 17 - 130
2
- 9 - 25
2
- 31 - 170
2
- 33 - 118
2
- 9 - 20
2
- 9 - 149
2
- 4 - 65
2
- 31 - 125
2
- 9 - 56
2
- 9 - 90
2
- 1 - 66
2
- 31 - 159
2
- 13 - 116
2
- 31 - 65
2
- 24 - 179
2
- 21 - 183
2
- 11 - 175
2
- 9 - 77
2
- 13 - 155
2
- 11 - 135
2
- 9 - 10
2
- 4 - 146
2
- 33 - 76
2
- 9 - 81
2
- 28 - 62
2
- 13 - 27
2
- 13 - 128
2
- 37 - 54
2
- 6 - 171
2
- 27 - 54
2
- 6 - 117
2
- 31 - 48
2
- 24 - 27
2
- 27 - 160
2
- 13 - 153
2
- 33 - 157
2
- 6 - 88
2
- 31 - 160
2
- 14 - 136
2
- 24 - 190
2
- 4 - 51
2
- 33 - 44
2
- 9 - 151
2
- 21 - 80
2
- 28 - 172
2
- 11 - 169
2
- 14 - 90
2
- 11 - 143
2
- 28 - 97
2
- 24 - 86
2
- 2 - 37
2
- 31 - 142
2
- 33 - 160
2
- 11 - 138
2
- 4 - 49
2
- 1 - 159
2
- 31 - 68
2
- 1 - 26
2
- 11 - 87
2
- 27 - 32
2
- 33 - 133
2
- 17 - 73
2
- 9 - 100
2
- 8 - 33
2
- 17 - 46
2
- 4 - 46
2
- 6 - 111
2
- 9 - 162
2
- 37 - 175
2
- 6 - 75
2
- 27 - 159
2
- 6 - 172
2
- 21 - 71
2
- 21 - 40
2
- 17 - 101
2
- 14 - 69
2
- 4 - 175
2
- 14 - 176
2
- 9 - 116
2
- 11 - 192
2
- 11 - 12
2
- 11 - 94
2
- 14 - 24
2
- 9 - 80
2
- 9 - 159
2
- 28 - 150
2
- 14 - 50
2
- 21 - 186
2
- 24 - 110
2
- 1 - 48
2
- 28 - 183
2
- 11 - 100
2
- 33 - 136
2
- 33 - 183
2
- 27 - 147
2
- 17 - 189
2
- 33 - 113
2
- 21 - 116
2
- 4 - 185
2
- 33 - 185
2
- 9 - 40
2
- 28 - 57
2
- 14 - 53
2
- 5 - 9
2
- 13 - 45
2
- 3 - 27
2
- 11 - 130
2
- 1 - 102
2
- 4 - 85
2
- 33 - 138
2
- 9 - 113
2
- 21 - 125
2
- 4 - 176
2
- 28 - 141
2
- 13 - 69
2
- 9 - 93
2
- 21 - 179
2
- 27 - 69
2
- 14 - 167
2
- 31 - 126
2
- 21 - 104
2
- 17 - 138
2
- 17 - 122
2
- 37 - 142
2
- 1 - 169
2
- 14 - 149
2
- 13 - 49
2
- 13 - 47
2
- 24 - 37
2
- 21 - 28
2
- 11 - 158
2
- 27 - 135
2
- 31 - 42
2
- 31 - 132
2
- 37 - 145
2
- 28 - 137
2
- 31 - 104
2
- 9 - 95
2
- 33 - 60
2
- 9 - 98
2
- 1 - 111
2
- 37 - 81
2
- 9 - 27
2
- 28 - 83
2
- 17 - 88
2
- 6 - 27
2
- 31 - 56
2
- 13 - 52
2
- 21 - 46
2
- 13 - 71
2
- 37 - 167
2
- 21 - 174
2
- 17 - 188
2
- 1 - 86
2
- 6 - 192
2
- 14 - 153
2
- 21 - 26
2
- 9 - 185
2
- 24 - 160
2
- 28 - 157
2
- 1 - 168
2
- 27 - 170
2
- 33 - 147
2
- 1 - 72
2
- 15 - 37
2
- 14 - 141
2
- 11 - 13
2
- 1 - 5
2
- 26 - 31
2
- 27 - 99
2
- 31 - 188
2
- 27 - 144
2
- 13 - 18
2
- 21 - 24
2
- 4 - 84
2
- 27 - 66
2
- 24 - 168
2
- 1 - 7
2
- 16 - 33
2
- 4 - 78
2
- 1 - 41
2
- 6 - 105
2
- 28 - 162
2
- 33 - 75
2
- 28 - 181
2
- 1 - 126
2
- 6 - 85
2
- 9 - 101
2
- 31 - 59
2
- 12 - 14
2
- 11 - 190
2
- 24 - 131
2
- 14 - 102
2
- 1 - 124
2
- 24 - 39
2
- 17 - 150
2
- 17 - 42
2
- 1 - 121
2
- 20 - 28
2
- 31 - 148
2
- 33 - 72
2
- 28 - 98
2
- 14 - 73
2
- 11 - 54
2
- 14 - 181
2
- 8 - 28
2
- 17 - 183
2
- 9 - 39
2
- 37 - 123
2
- 33 - 105
2
- 4 - 102
2
- 33 - 123
2
- 11 - 29
2
- 31 - 183
2
- 28 - 166
2
- 28 - 34
2
- 21 - 37
2
- 6 - 31
2
- 4 - 30
2
- 27 - 125
2
- 28 - 168
2
- 6 - 40
2
- 4 - 56
2
- 31 - 114
2
- 17 - 26
2
- 21 - 158
2
- 4 - 179
2
- 21 - 112
2
- 17 - 83
2
- 17 - 167
2
- 37 - 171
2
- 11 - 46
2
- 4 - 100
2
- 27 - 40
2
- 20 - 27
2
- 14 - 27
2
- 11 - 32
2
- 28 - 122
2
- 27 - 192
2
- 17 - 22
2
- 33 - 73
2
- 37 - 62
2
- 11 - 132
2
- 25 - 33
2
- 4 - 21
2
- 37 - 101
2
- 27 - 91
2
- 1 - 160
2
- 13 - 81
2
- 17 - 108
2
- 1 - 15
2
- 6 - 92
2
- 1 - 10
2
- 14 - 106
2
- 6 - 32
2
- 28 - 84
2
- 4 - 123
2
- 1 - 58
2
- 31 - 138
2
- 31 - 153
2
- 24 - 169
2
- 24 - 52
2
- 6 - 71
2
- 9 - 183
2
- 37 - 59
2
- 24 - 154
2
- 37 - 179
2
- 33 - 137
2
- 33 - 50
2
- 21 - 89
2
- 4 - 178
2
- 31 - 182
2
- 13 - 132
2
- 11 - 186
2
- 27 - 82
2
- 14 - 36
2
- 4 - 96
2
- 14 - 105
2
- 6 - 63
2
- 33 - 88
2
- 33 - 57
2
- 31 - 78
2
- 4 - 151
2
- 11 - 33
2
- 24 - 180
2
- 9 - 16
2
- 4 - 122
2
- 33 - 121
2
- 11 - 187
2
- 13 - 79
2
- 1 - 143
2
- 31 - 133
2
- 24 - 191
2
- 6 - 68
2
- 6 - 66
2
- 4 - 95
2
- 13 - 78
2
- 31 - 43
2
- 17 - 123
2
- 2 - 4
2
- 37 - 166
2
- 14 - 109
2
- 27 - 87
2
- 14 - 67
2
- 6 - 51
2
- 6 - 142
2
- 27 - 110
2
- 27 - 34
2
- 13 - 70
2
- 21 - 57
2
- 14 - 16
2
- 21 - 92
2
- 11 - 185
2
- 33 - 135
2
- 27 - 72
2
- 6 - 109
2
- 31 - 45
2
- 9 - 49
2
- 37 - 47
2
- 8 - 17
2
- 17 - 186
2
- 31 - 154
2
- 11 - 27
2
- 6 - 112
2
- 13 - 186
2
- 33 - 66
2
- 24 - 68
2
- 4 - 110
2
- 1 - 138
2
- 11 - 38
2
- 33 - 130
2
- 14 - 56
2
- 14 - 94
2
- 24 - 57
2
- 28 - 115
2
- 14 - 174
2
- 11 - 45
2
- 33 - 153
2
- 7 - 31
2
- 28 - 170
2
- 11 - 28
2
- 21 - 155
2
- 13 - 174
2
- 24 - 114
2
- 14 - 93
2
- 28 - 68
2
- 2 - 24
2
- 4 - 83
2
- 31 - 83
2
- 28 - 54
2
- 13 - 182
2
- 1 - 56
2
- 14 - 161
2
- 13 - 117
2
- 24 - 119
2
- 33 - 34
2
- 19 - 31
2
- 24 - 97
2
- 28 - 102
2
- 33 - 128
2
- 21 - 133
2
- 13 - 191
2
- 21 - 69
2
- 1 - 13
2
- 4 - 109
2
- 7 - 9
2
- 17 - 128
2
- 27 - 177
2
- 27 - 155
2
- 11 - 177
2
- 14 - 110
2
- 13 - 118
2
- 21 - 73
2
- 6 - 60
2
- 24 - 135
2
- 37 - 184
2
- 31 - 173
2
- 27 - 55
2
- 4 - 141
2
- 17 - 116
2
- 33 - 63
2
- 31 - 116
2
- 9 - 124
2
- 4 - 12
2
- 6 - 186
2
- 13 - 91
2
- 21 - 189
2
- 4 - 28
2
- 12 - 37
2
- 27 - 149
2
- 17 - 87
2
- 37 - 165
2
- 1 - 142
2
- 22 - 33
2
- 17 - 103
2
- 11 - 30
2
- 29 - 31
2
- 34 - 37
2
- 31 - 163
2
- 4 - 90
2
- 13 - 115
2
- 31 - 157
2
- 6 - 156
2
- 20 - 31
2
- 1 - 112
2
- 6 - 107
2
- 21 - 38
2
- 28 - 127
2
- 4 - 76
2
- 4 - 55
2
- 11 - 97
2
- 17 - 110
2
- 27 - 47
2
- 31 - 51
2
- 17 - 74
2
- 13 - 90
2
- 24 - 100
2
- 13 - 169
2
- 14 - 187
2
- 14 - 22
2
- 9 - 91
2
- 14 - 112
2
- 6 - 187
2
- 14 - 70
2
- 1 - 46
2
- 17 - 149
2
- 31 - 34
2
- 27 - 74
2
- 31 - 190
2
- 14 - 61
2
- 13 - 84
2
- 6 - 83
2
- 1 - 3
2
- 31 - 101
2
- 27 - 78
2
- 21 - 160
2
- 6 - 64
2
- 33 - 134
2
- 17 - 53
2
- 37 - 104
2
- 9 - 54
2
- 14 - 81
2
- 33 - 90
2
- 6 - 182
2
- 21 - 62
2
- 21 - 49
2
- 28 - 153
2
- 14 - 128
2
- 13 - 137
2
- 24 - 67
2
- 14 - 83
2
- 1 - 136
2
- 31 - 145
2
- 13 - 172
2
- 37 - 94
2
- 37 - 57
2
- 28 - 51
2
- 28 - 104
2
- 21 - 35
2
- 14 - 173
2
- 28 - 59
2
- 25 - 37
2
- 9 - 130
2
- 9 - 84
2
- 27 - 190
2
- 11 - 61
2
- 31 - 176
2
- 1 - 21
2
- 24 - 125
2
- 17 - 191
2
- 13 - 75
2
- 13 - 111
2
- 13 - 173
2
- 37 - 82
2
- 24 - 43
2
- 33 - 95
2
- 5 - 14
2
- 24 - 174
2
- 17 - 80
2
- 6 - 139
2
- 27 - 187
2
- 33 - 46
2
- 37 - 187
2
- 15 - 31
2
- 6 - 179
2
- 3 - 21
2
- 11 - 162
2
- 33 - 61
2
- 28 - 110
2
- 17 - 96
2
- 10 - 21
2
- 9 - 138
2
- 28 - 192
2
- 6 - 103
2
- 4 - 75
2
- 6 - 21
2
- 37 - 164
2
- 6 - 143
2
- 28 - 86
2
- 6 - 174
2
- 4 - 132
2
- 21 - 22
2
- 31 - 134
2
- 4 - 72
2
- 4 - 114
2
- 27 - 128
2
- 27 - 156
2
- 24 - 77
2
- 33 - 171
2
- 31 - 127
2
- 28 - 90
2
- 1 - 188
2
- 6 - 52
2
- 21 - 84
2
- 12 - 17
2
- 11 - 128
2
- 37 - 120
2
- 6 - 84
2
- 28 - 139
2
- 1 - 18
2
- 1 - 28
2
- 31 - 120
2
- 37 - 111
2
- 37 - 190
2
- 4 - 67
2
- 28 - 121
2
- 1 - 63
2
- 17 - 43
2
- 4 - 20
2
- 31 - 46
2
- 27 - 126
2
- 11 - 119
2
- 28 - 106
2
- 1 - 141
2
- 11 - 86
2
- 33 - 89
2
- 33 - 45
2
- 9 - 115
2
- 17 - 99
2
- 9 - 148
2
- 37 - 63
2
- 14 - 76
2
- 27 - 93
2
- 9 - 106
2
- 20 - 24
2
- 9 - 192
2
- 11 - 76
2
- 28 - 179
2
- 37 - 45
2
- 27 - 171
2
- 28 - 61
2
- 9 - 186
2
- 31 - 86
2
- 21 - 156
2
- 33 - 97
2
- 11 - 26
2
- 17 - 175
2
- 6 - 8
2
- 14 - 147
2
- 9 - 184
2
- 33 - 96
2
- 14 - 166
2
- 9 - 29
2
- 27 - 39
2
- 14 - 182
2
- 28 - 152
2
- 37 - 161
2
- 5 - 13
2
- 9 - 176
2
- 28 - 71
2
- 17 - 31
2
- 27 - 36
2
- 21 - 67
2
- 13 - 136
2
- 1 - 157
2
- 33 - 100
2
- 11 - 126
2
- 27 - 81
2
- 13 - 141
2
- 27 - 45
2
- 1 - 82
2
- 14 - 54
2
- 9 - 177
2
- 33 - 124
2
- 9 - 105
2
- 37 - 112
2
- 6 - 35
2
- 1 - 125
2
- 33 - 53
2
- 27 - 185
2
- 21 - 165
2
- 33 - 87
2
- 27 - 80
2
- 33 - 36
2
- 37 - 132
2
- 4 - 16
2
- 4 - 25
2
- 17 - 51
2
- 28 - 128
2
- 17 - 64
2
- 17 - 63
2
- 4 - 164
2
- 14 - 133
2
- 37 - 89
2
- 24 - 94
2
- 24 - 159
2
- 9 - 31
2
- 27 - 180
2
- 28 - 133
2
- 20 - 37
2
- 17 - 93
2
- 21 - 132
2
- 21 - 128
2
- 18 - 24
2
- 21 - 182
2
- 24 - 163
2
- 9 - 36
2
- 4 - 130
2
- 21 - 101
2
- 21 - 87
2
- 13 - 80
2
- 9 - 35
2
- 33 - 78
2
- 1 - 170
2
- 33 - 110
2
- 1 - 92
2
- 27 - 38
2
- 14 - 47
2
- 23 - 33
2
- 24 - 53
2
- 14 - 108
2
- 4 - 106
2
- 6 - 91
2
- 37 - 77
2
- 1 - 31
2
- 14 - 164
2
- 28 - 174
2
- 4 - 134
2
- 33 - 91
2
- 11 - 157
2
- 17 - 98
2
- 11 - 106
2
- 1 - 100
2
- 17 - 165
2
- 37 - 41
2
- 13 - 67
2
- 6 - 48
2
- 6 - 59
2
- 28 - 182
2
- 1 - 43
2
- 13 - 156
2
- 11 - 163
2
- 23 - 31
2
- 27 - 137
2
- 37 - 51
2
- 6 - 173
2
- 4 - 62
2
- 29 - 37
2
- 10 - 24
2
- 27 - 103
2
- 2 - 33
2
- 13 - 147
2
- 24 - 71
2
- 17 - 95
2
- 21 - 147
2
- 27 - 28
2
- 28 - 91
2
- 24 - 102
2
- 4 - 87
2
- 14 - 163
2
- 4 - 57
2
- 21 - 96
2
- 24 - 181
2
- 6 - 13
2
- 4 - 59
2
- 9 - 128
2
- 24 - 66
2
- 31 - 123
2
- 37 - 189
2
- 11 - 151
2
- 19 - 27
2
- 31 - 164
2
- 4 - 137
2
- 31 - 36
2
- 4 - 150
2
- 33 - 146
2
- 6 - 110
2
- 37 - 185
2
- 31 - 171
2
- 21 - 59
2
- 4 - 191
2
- 9 - 28
2
- 24 - 187
2
- 9 - 61
2
- 28 - 37
2
- 14 - 114
2
- 4 - 111
2
- 31 - 75
2
- 6 - 176
2
- 24 - 108
2
- 37 - 139
2
- 11 - 155
2
- 1 - 44
2
- 27 - 84
2
- 9 - 141
2
- 24 - 140
2
- 13 - 22
2
- 6 - 183
2
- 13 - 125
2
- 27 - 33
2
- 11 - 96
2
- 24 - 38
2
- 28 - 48
2
- 31 - 105
2
- 6 - 72
2
- 33 - 166
2
- 1 - 184
2
- 26 - 28
2
- 6 - 136
2
- 4 - 99
2
- 37 - 125
2
- 6 - 180
2
- 28 - 144
2
- 33 - 165
2
- 14 - 43
2
- 14 - 51
2
- 6 - 162
2
- 11 - 77
2
- 37 - 110
2
- 24 - 80
2
- 21 - 122
2
- 27 - 123
2
- 15 - 33
2
- 6 - 167
2
- 5 - 33
2
- 21 - 105
2
- 17 - 36
2
- 33 - 145
2
- 27 - 189
2
- 17 - 115
2
- 13 - 130
2
- 37 - 42
2
- 37 - 86
2
- 14 - 64
2
- 4 - 68
2
- 7 - 17
2
- 4 - 105
2
- 4 - 42
2
- 11 - 39
2
- 27 - 94
2
- 28 - 85
2
- 11 - 81
2
- 28 - 53
2
- 33 - 181
2
- 4 - 190
2
- 21 - 187
2
- 33 - 168
2
- 9 - 112
2
- 9 - 58
2
- 9 - 63
2
- 28 - 125
2
- 31 - 85
2
- 1 - 114
2
- 24 - 105
2
- 1 - 52
2
- 4 - 127
2
- 37 - 182
2
- 33 - 155
2
- 33 - 139
2
- 9 - 153
2
- 24 - 171
2
- 33 - 114
2
- 4 - 69
2
- 37 - 127
2
- 37 - 183
2
- 6 - 166
2
- 9 - 62
2
- 4 - 43
2
- 6 - 118
2
- 27 - 73
2
- 31 - 167
2
- 27 - 104
2
- 37 - 124
2
- 17 - 190
2
- 31 - 35
2
- 33 - 189
2
- 17 - 58
2
- 1 - 179
2
- 1 - 80
2
- 24 - 157
2
- 21 - 154
2
- 9 - 152
2
- 24 - 96
2
- 17 - 117
2
- 28 - 165
2
- 9 - 158
2
- 13 - 177
2
- 11 - 92
2
- 17 - 100
2
- 31 - 73
2
- 17 - 120
2
- 28 - 188
2
- 4 - 189
2
- 27 - 50
2
- 6 - 87
2
- 24 - 173
2
- 13 - 101
2
- 21 - 63
2
- 27 - 100
2
- 8 - 27
2
- 13 - 86
2
- 27 - 113
2
- 13 - 183
2
- 37 - 157
2
- 17 - 156
2
- 11 - 68
2
- 27 - 31
2
- 4 - 81
2
- 4 - 60
2
- 17 - 34
2
- 37 - 134
2
- 11 - 85
2
- 6 - 14
2
- 27 - 116
2
- 4 - 142
2
- 9 - 38
2
- 21 - 166
2
- 14 - 170
2
- 3 - 13
2
- 28 - 145
2
- 6 - 61
2
- 17 - 75
2
- 11 - 114
2
- 6 - 120
2
- 27 - 141
2
- 1 - 32
2
- 17 - 19
2
- 6 - 70
2
- 24 - 158
2
- 13 - 149
2
- 4 - 107
2
- 9 - 118
2
- 13 - 19
2
- 11 - 146
2
- 21 - 68
2
- 9 - 41
2
- 4 - 118
2
- 1 - 81
2
- 4 - 10
2
- 14 - 101
2
- 27 - 64
2
- 21 - 137
2
- 14 - 39
2
- 6 - 178
2
- 3 - 33
2
- 13 - 164
2
- 11 - 115
2
- 2 - 17
2
- 11 - 153
2
- 4 - 88
2
- 9 - 191
2
- 33 - 109
2
- 9 - 59
2
- 2 - 27
2
- 28 - 32
2
- 13 - 98
2
- 13 - 190
2
- 37 - 69
2
- 14 - 162
2
- 21 - 99
2
- 17 - 113
2
- 11 - 122
2
- 37 - 192
2
- 24 - 32
