# Supplementary material for: Accelerating covering array generation by combinatorial join for industry scale software testing
Source: PeerJ Comput Sci. 2022 Feb 11;8:e720. doi: 10.7717/peerj-cs.720 (PMC9044240; doi:10.7717/peerj-cs.720)
Supplement: Supplemental Information 2 — The data set used in the experiments and the results of the experiments. [file peerj-cs-08-720-s002.zip › experiment/src/test/resources/models/ICSE15_HHSA_Benchmarks/myra_sbse/benchmark_13_yue.constraints]

1705
2
- 43 - 58
2
- 19 - 53
2
- 44 - 50
2
- 53 - 54
2
- 9 - 13
2
- 40 - 45
2
- 34 - 36
2
- 46 - 49
2
- 53 - 57
2
- 48 - 50
2
- 32 - 57
2
- 52 - 57
2
- 11 - 53
2
- 17 - 48
2
- 45 - 47
2
- 45 - 53
2
- 23 - 45
2
- 3 - 20
2
- 44 - 47
2
- 49 - 54
2
- 24 - 48
2
- 7 - 26
3
- 2 - 39 - 42
3
- 6 - 28 - 58
3
- 31 - 44 - 48
3
- 49 - 51 - 56
2
- 49 - 145
2
- 24 - 226
2
- 24 - 170
2
- 47 - 136
2
- 24 - 164
2
- 50 - 261
2
- 47 - 254
2
- 24 - 41
2
- 47 - 164
2
- 17 - 44
2
- 24 - 53
2
- 24 - 133
2
- 24 - 179
2
- 24 - 207
2
- 7 - 17
2
- 49 - 203
2
- 47 - 275
2
- 39 - 47
2
- 49 - 245
2
- 47 - 79
2
- 17 - 32
2
- 49 - 265
2
- 17 - 243
2
- 38 - 49
2
- 50 - 272
2
- 57 - 64
2
- 50 - 179
2
- 57 - 140
2
- 17 - 159
2
- 49 - 170
2
- 50 - 204
2
- 49 - 212
2
- 17 - 234
2
- 17 - 125
2
- 24 - 200
2
- 24 - 270
2
- 24 - 243
2
- 21 - 49
2
- 17 - 56
2
- 47 - 157
2
- 50 - 190
2
- 5 - 17
2
- 49 - 242
2
- 57 - 221
2
- 47 - 145
2
- 24 - 216
2
- 17 - 88
2
- 57 - 218
2
- 24 - 72
2
- 47 - 200
2
- 24 - 66
2
- 50 - 177
2
- 24 - 260
2
- 24 - 154
2
- 57 - 78
2
- 49 - 274
2
- 9 - 50
2
- 57 - 130
2
- 24 - 56
2
- 50 - 229
2
- 47 - 253
2
- 24 - 203
2
- 43 - 57
2
- 50 - 220
2
- 57 - 143
2
- 49 - 275
2
- 17 - 168
2
- 47 - 258
2
- 17 - 271
2
- 17 - 269
2
- 17 - 57
2
- 1 - 49
2
- 24 - 89
2
- 24 - 144
2
- 17 - 221
2
- 50 - 123
2
- 57 - 94
2
- 49 - 268
2
- 57 - 267
2
- 50 - 63
2
- 57 - 188
2
- 47 - 84
2
- 49 - 282
2
- 17 - 163
2
- 50 - 139
2
- 49 - 140
2
- 3 - 57
2
- 24 - 157
2
- 16 - 24
2
- 17 - 41
2
- 50 - 98
2
- 49 - 110
2
- 49 - 186
2
- 57 - 96
2
- 50 - 135
2
- 50 - 54
2
- 9 - 49
2
- 49 - 251
2
- 24 - 97
2
- 24 - 145
2
- 57 - 261
2
- 50 - 237
2
- 24 - 69
2
- 49 - 185
2
- 50 - 97
2
- 47 - 278
2
- 4 - 47
2
- 24 - 253
2
- 24 - 196
2
- 26 - 49
2
- 47 - 225
2
- 50 - 273
2
- 17 - 229
2
- 13 - 57
2
- 43 - 47
2
- 42 - 50
2
- 49 - 106
2
- 24 - 265
2
- 47 - 153
2
- 47 - 238
2
- 57 - 154
2
- 57 - 85
2
- 12 - 49
2
- 17 - 186
2
- 13 - 49
2
- 17 - 133
2
- 49 - 73
2
- 50 - 65
2
- 47 - 217
2
- 47 - 227
2
- 50 - 57
2
- 57 - 256
2
- 24 - 146
2
- 50 - 242
2
- 57 - 185
2
- 17 - 147
2
- 57 - 79
2
- 49 - 84
2
- 49 - 137
2
- 17 - 46
2
- 24 - 180
2
- 50 - 257
2
- 49 - 223
2
- 24 - 70
2
- 26 - 50
2
- 47 - 82
2
- 1 - 17
2
- 49 - 229
2
- 17 - 110
2
- 47 - 212
2
- 47 - 147
2
- 50 - 262
2
- 17 - 228
2
- 24 - 81
2
- 50 - 152
2
- 17 - 21
2
- 47 - 108
2
- 50 - 84
2
- 36 - 47
2
- 50 - 90
2
- 47 - 53
2
- 24 - 181
2
- 17 - 146
2
- 24 - 267
2
- 57 - 63
2
- 47 - 237
2
- 57 - 101
2
- 47 - 51
2
- 24 - 257
2
- 50 - 213
2
- 49 - 69
2
- 49 - 142
2
- 27 - 49
2
- 47 - 277
2
- 57 - 145
2
- 47 - 142
2
- 3 - 24
2
- 50 - 274
2
- 47 - 80
2
- 49 - 91
2
- 32 - 50
2
- 50 - 155
2
- 47 - 49
2
- 17 - 225
2
- 24 - 35
2
- 50 - 131
2
- 49 - 266
2
- 1 - 47
2
- 47 - 243
2
- 17 - 127
2
- 47 - 163
2
- 49 - 113
2
- 24 - 58
2
- 37 - 47
2
- 47 - 143
2
- 50 - 88
2
- 57 - 148
2
- 17 - 131
2
- 24 - 82
2
- 49 - 173
2
- 17 - 106
2
- 49 - 167
2
- 17 - 277
2
- 24 - 165
2
- 49 - 80
2
- 50 - 89
2
- 31 - 49
2
- 47 - 248
2
- 50 - 214
2
- 24 - 184
2
- 24 - 208
2
- 42 - 47
2
- 17 - 99
2
- 24 - 194
2
- 49 - 267
2
- 49 - 51
2
- 47 - 52
2
- 24 - 78
2
- 24 - 209
2
- 50 - 111
2
- 15 - 50
2
- 47 - 159
2
- 17 - 45
2
- 57 - 162
2
- 47 - 162
2
- 17 - 42
2
- 57 - 222
2
- 47 - 75
2
- 57 - 59
2
- 50 - 245
2
- 43 - 50
2
- 17 - 162
2
- 57 - 262
2
- 24 - 132
2
- 49 - 53
2
- 47 - 111
2
- 50 - 112
2
- 47 - 186
2
- 47 - 128
2
- 50 - 168
2
- 47 - 182
2
- 57 - 122
2
- 17 - 81
2
- 24 - 171
2
- 17 - 61
2
- 17 - 212
2
- 17 - 68
2
- 57 - 164
2
- 17 - 129
2
- 17 - 114
2
- 17 - 182
2
- 50 - 238
2
- 24 - 168
2
- 49 - 208
2
- 12 - 57
2
- 47 - 198
2
- 24 - 143
2
- 24 - 134
2
- 47 - 239
2
- 47 - 216
2
- 24 - 266
2
- 57 - 112
2
- 47 - 107
2
- 57 - 250
2
- 49 - 104
2
- 17 - 143
2
- 17 - 171
2
- 50 - 53
2
- 23 - 47
2
- 24 - 119
2
- 50 - 138
2
- 17 - 52
2
- 24 - 278
2
- 50 - 183
2
- 57 - 189
2
- 17 - 169
2
- 17 - 188
2
- 49 - 85
2
- 17 - 86
2
- 57 - 178
2
- 20 - 50
2
- 17 - 254
2
- 57 - 123
2
- 17 - 130
2
- 57 - 203
2
- 47 - 100
2
- 50 - 255
2
- 11 - 47
2
- 50 - 232
2
- 57 - 128
2
- 31 - 47
2
- 50 - 136
2
- 49 - 74
2
- 50 - 230
2
- 47 - 60
2
- 16 - 50
2
- 8 - 50
2
- 47 - 69
2
- 17 - 118
2
- 47 - 133
2
- 17 - 121
2
- 57 - 147
2
- 50 - 248
2
- 49 - 209
2
- 17 - 244
2
- 47 - 126
2
- 57 - 235
2
- 50 - 283
2
- 22 - 47
2
- 17 - 126
2
- 17 - 38
2
- 49 - 128
2
- 47 - 208
2
- 50 - 76
2
- 17 - 80
2
- 50 - 260
2
- 24 - 174
2
- 47 - 168
2
- 50 - 268
2
- 57 - 217
2
- 17 - 178
2
- 6 - 24
2
- 24 - 135
2
- 57 - 135
2
- 17 - 30
2
- 57 - 173
2
- 49 - 261
2
- 49 - 277
2
- 47 - 219
2
- 50 - 211
2
- 49 - 55
2
- 50 - 266
2
- 17 - 259
2
- 47 - 187
2
- 57 - 133
2
- 17 - 179
2
- 17 - 191
2
- 17 - 255
2
- 49 - 57
2
- 24 - 256
2
- 17 - 237
2
- 47 - 181
2
- 24 - 223
2
- 38 - 57
2
- 24 - 131
2
- 49 - 213
2
- 17 - 59
2
- 49 - 154
2
- 57 - 254
2
- 34 - 57
2
- 47 - 234
2
- 24 - 264
2
- 17 - 190
2
- 50 - 147
2
- 17 - 195
2
- 49 - 211
2
- 7 - 57
2
- 17 - 78
2
- 17 - 109
2
- 57 - 120
2
- 49 - 200
2
- 50 - 205
2
- 3 - 47
2
- 17 - 105
2
- 17 - 140
2
- 17 - 97
2
- 47 - 127
2
- 17 - 37
2
- 49 - 264
2
- 2 - 50
2
- 47 - 207
2
- 57 - 273
2
- 47 - 214
2
- 57 - 71
2
- 24 - 149
2
- 50 - 276
2
- 49 - 189
2
- 30 - 50
2
- 49 - 255
2
- 49 - 131
2
- 50 - 137
2
- 57 - 167
2
- 47 - 121
2
- 10 - 50
2
- 17 - 253
2
- 24 - 282
2
- 57 - 274
2
- 49 - 117
2
- 49 - 273
2
- 17 - 141
2
- 49 - 149
2
- 24 - 47
2
- 50 - 251
2
- 57 - 62
2
- 50 - 165
2
- 24 - 62
2
- 57 - 198
2
- 47 - 235
2
- 50 - 166
2
- 24 - 271
2
- 24 - 77
2
- 17 - 119
2
- 42 - 49
2
- 47 - 279
2
- 17 - 279
2
- 24 - 150
2
- 47 - 117
2
- 17 - 85
2
- 22 - 57
2
- 49 - 165
2
- 17 - 176
2
- 49 - 134
2
- 47 - 206
2
- 47 - 130
2
- 50 - 224
2
- 47 - 173
2
- 17 - 180
2
- 7 - 49
2
- 57 - 66
2
- 49 - 202
2
- 50 - 234
2
- 16 - 57
2
- 24 - 239
2
- 47 - 72
2
- 24 - 201
2
- 50 - 277
2
- 49 - 114
2
- 30 - 47
2
- 17 - 28
2
- 24 - 222
2
- 50 - 169
2
- 49 - 178
2
- 47 - 210
2
- 14 - 57
2
- 17 - 144
2
- 50 - 68
2
- 57 - 200
2
- 50 - 286
2
- 17 - 79
2
- 57 - 102
2
- 17 - 284
2
- 47 - 232
2
- 49 - 159
2
- 57 - 97
2
- 50 - 146
2
- 13 - 24
2
- 7 - 47
2
- 17 - 231
2
- 47 - 156
2
- 50 - 269
2
- 17 - 71
2
- 29 - 57
2
- 47 - 245
2
- 8 - 47
2
- 57 - 196
2
- 17 - 23
2
- 38 - 47
2
- 57 - 180
2
- 49 - 181
2
- 49 - 62
2
- 49 - 214
2
- 50 - 66
2
- 24 - 252
2
- 21 - 50
2
- 50 - 73
2
- 50 - 80
2
- 50 - 258
2
- 3 - 17
2
- 49 - 76
2
- 57 - 265
2
- 24 - 230
2
- 57 - 139
2
- 17 - 33
2
- 17 - 242
2
- 49 - 61
2
- 17 - 207
2
- 11 - 49
2
- 24 - 64
2
- 24 - 192
2
- 47 - 167
2
- 57 - 152
2
- 24 - 249
2
- 24 - 161
2
- 57 - 187
2
- 24 - 233
2
- 24 - 102
2
- 50 - 246
2
- 50 - 252
2
- 49 - 226
2
- 49 - 246
2
- 24 - 65
2
- 17 - 39
2
- 17 - 22
2
- 50 - 263
2
- 47 - 218
2
- 41 - 57
2
- 57 - 163
2
- 57 - 257
2
- 49 - 164
2
- 49 - 139
2
- 17 - 256
2
- 50 - 195
2
- 15 - 47
2
- 17 - 183
2
- 31 - 40
2
- 17 - 261
2
- 49 - 79
2
- 49 - 56
2
- 17 - 181
2
- 57 - 251
2
- 57 - 231
2
- 22 - 49
2
- 17 - 197
2
- 49 - 249
2
- 57 - 149
2
- 50 - 58
2
- 17 - 245
2
- 17 - 266
2
- 50 - 253
2
- 22 - 24
2
- 50 - 125
2
- 50 - 181
2
- 17 - 63
2
- 47 - 224
2
- 50 - 226
2
- 17 - 76
2
- 33 - 57
2
- 24 - 31
2
- 49 - 257
2
- 12 - 17
2
- 17 - 75
2
- 57 - 179
2
- 24 - 167
2
- 46 - 57
2
- 57 - 157
2
- 47 - 58
2
- 57 - 266
2
- 6 - 17
2
- 49 - 243
2
- 49 - 171
2
- 14 - 49
2
- 57 - 247
2
- 57 - 153
2
- 57 - 116
2
- 47 - 59
2
- 17 - 138
2
- 24 - 285
2
- 24 - 247
2
- 17 - 26
2
- 49 - 102
2
- 49 - 50
2
- 49 - 93
2
- 7 - 24
2
- 47 - 184
2
- 47 - 211
2
- 49 - 199
2
- 35 - 50
2
- 39 - 50
2
- 17 - 102
2
- 40 - 47
2
- 47 - 169
2
- 49 - 176
2
- 49 - 152
2
- 47 - 264
2
- 57 - 166
2
- 17 - 223
2
- 50 - 96
2
- 47 - 114
2
- 24 - 218
2
- 49 - 120
2
- 49 - 83
2
- 50 - 116
2
- 47 - 161
2
- 49 - 272
2
- 24 - 33
2
- 49 - 72
2
- 24 - 283
2
- 47 - 120
2
- 13 - 17
2
- 57 - 275
2
- 49 - 166
2
- 50 - 62
2
- 47 - 134
2
- 49 - 219
2
- 50 - 133
2
- 24 - 220
2
- 50 - 118
2
- 50 - 209
2
- 16 - 47
2
- 8 - 17
2
- 17 - 185
2
- 17 - 165
2
- 21 - 24
2
- 57 - 169
2
- 49 - 254
2
- 57 - 60
2
- 47 - 99
2
- 34 - 47
2
- 57 - 138
2
- 57 - 225
2
- 47 - 70
2
- 47 - 246
2
- 14 - 47
2
- 24 - 87
2
- 24 - 105
2
- 49 - 87
2
- 24 - 103
2
- 49 - 218
2
- 47 - 199
2
- 50 - 120
2
- 24 - 86
2
- 47 - 118
2
- 50 - 119
2
- 50 - 249
2
- 24 - 30
2
- 24 - 136
2
- 49 - 194
2
- 36 - 50
2
- 50 - 206
2
- 47 - 48
2
- 24 - 34
2
- 20 - 24
2
- 57 - 232
2
- 24 - 124
2
- 47 - 119
2
- 49 - 206
2
- 2 - 47
2
- 47 - 55
2
- 49 - 238
2
- 49 - 169
2
- 17 - 47
2
- 49 - 90
2
- 24 - 217
2
- 47 - 271
2
- 10 - 57
2
- 50 - 86
2
- 50 - 175
2
- 17 - 238
2
- 47 - 188
2
- 24 - 279
2
- 1 - 50
2
- 47 - 138
2
- 24 - 236
2
- 24 - 215
2
- 49 - 71
2
- 50 - 78
2
- 49 - 160
2
- 57 - 253
2
- 24 - 263
2
- 49 - 252
2
- 49 - 119
2
- 50 - 243
2
- 49 - 283
2
- 24 - 169
2
- 9 - 24
2
- 24 - 127
2
- 17 - 95
2
- 17 - 257
2
- 24 - 219
2
- 17 - 285
2
- 57 - 88
2
- 50 - 114
2
- 49 - 132
2
- 47 - 67
2
- 57 - 170
2
- 25 - 49
2
- 17 - 205
2
- 47 - 112
2
- 37 - 49
2
- 57 - 70
2
- 57 - 132
2
- 49 - 279
2
- 17 - 268
2
- 57 - 184
2
- 24 - 67
2
- 50 - 202
2
- 17 - 43
2
- 31 - 44
2
- 24 - 261
2
- 17 - 111
2
- 47 - 180
2
- 24 - 88
2
- 24 - 286
2
- 49 - 157
2
- 49 - 191
2
- 17 - 54
2
- 57 - 134
2
- 49 - 230
2
- 24 - 274
2
- 49 - 52
2
- 57 - 177
2
- 17 - 226
2
- 41 - 50
2
- 50 - 193
2
- 24 - 29
2
- 24 - 68
2
- 17 - 20
2
- 8 - 57
2
- 47 - 185
2
- 47 - 256
2
- 57 - 176
2
- 57 - 83
2
- 24 - 225
2
- 50 - 281
2
- 57 - 119
2
- 57 - 283
2
- 47 - 215
2
- 17 - 40
2
- 57 - 208
2
- 24 - 60
2
- 57 - 260
2
- 57 - 191
2
- 8 - 49
2
- 50 - 256
2
- 49 - 232
2
- 17 - 27
2
- 49 - 82
2
- 17 - 286
2
- 50 - 157
2
- 34 - 49
2
- 57 - 99
2
- 17 - 84
2
- 47 - 89
2
- 50 - 154
2
- 50 - 94
2
- 17 - 36
2
- 17 - 92
2
- 49 - 239
2
- 2 - 57
2
- 10 - 49
2
- 49 - 99
2
- 47 - 221
2
- 24 - 228
2
- 57 - 117
2
- 47 - 98
2
- 24 - 107
2
- 47 - 281
2
- 17 - 128
2
- 47 - 57
2
- 57 - 214
2
- 17 - 276
2
- 24 - 255
2
- 49 - 188
2
- 17 - 18
2
- 10 - 47
2
- 24 - 128
2
- 47 - 176
2
- 47 - 77
2
- 45 - 49
2
- 5 - 49
2
- 24 - 152
2
- 24 - 280
2
- 57 - 264
2
- 14 - 17
2
- 49 - 231
2
- 24 - 63
2
- 49 - 107
2
- 57 - 269
2
- 47 - 93
2
- 17 - 250
2
- 57 - 197
2
- 47 - 205
2
- 57 - 171
2
- 50 - 221
2
- 47 - 56
2
- 13 - 47
2
- 49 - 118
2
- 57 - 124
2
- 57 - 109
2
- 49 - 237
2
- 24 - 231
2
- 47 - 150
2
- 39 - 49
2
- 57 - 100
2
- 47 - 190
2
- 50 - 124
2
- 24 - 276
2
- 31 - 53
2
- 36 - 49
2
- 3 - 50
2
- 17 - 280
2
- 50 - 222
2
- 57 - 155
2
- 24 - 37
2
- 25 - 57
2
- 50 - 187
2
- 47 - 94
2
- 49 - 177
2
- 19 - 47
2
- 50 - 129
2
- 17 - 232
2
- 17 - 19
2
- 24 - 198
2
- 49 - 161
2
- 18 - 49
2
- 47 - 283
2
- 50 - 77
2
- 57 - 193
2
- 57 - 92
2
- 24 - 189
2
- 17 - 281
2
- 17 - 135
2
- 47 - 192
2
- 49 - 284
2
- 24 - 199
2
- 5 - 50
2
- 50 - 159
2
- 49 - 133
2
- 47 - 54
2
- 50 - 82
2
- 50 - 55
2
- 24 - 163
2
- 57 - 186
2
- 6 - 47
2
- 47 - 194
2
- 49 - 158
2
- 17 - 73
2
- 17 - 235
2
- 24 - 104
2
- 50 - 217
2
- 24 - 259
2
- 17 - 94
2
- 24 - 155
2
- 27 - 57
2
- 49 - 258
2
- 15 - 49
2
- 17 - 187
2
- 57 - 72
2
- 49 - 217
2
- 47 - 50
2
- 49 - 263
2
- 24 - 162
2
- 17 - 82
2
- 24 - 140
2
- 24 - 122
2
- 47 - 101
2
- 49 - 135
2
- 48 - 57
2
- 6 - 50
2
- 24 - 240
2
- 7 - 50
2
- 24 - 80
2
- 47 - 166
2
- 21 - 57
2
- 32 - 49
2
- 17 - 49
2
- 49 - 136
2
- 50 - 284
2
- 49 - 98
2
- 17 - 66
2
- 47 - 255
2
- 8 - 24
2
- 49 - 122
2
- 30 - 49
2
- 49 - 286
2
- 24 - 52
2
- 47 - 196
2
- 49 - 253
2
- 49 - 190
2
- 57 - 205
2
- 47 - 230
2
- 41 - 49
2
- 24 - 235
2
- 41 - 47
2
- 49 - 81
2
- 17 - 198
2
- 57 - 209
2
- 24 - 193
2
- 57 - 127
2
- 17 - 216
2
- 49 - 225
2
- 44 - 57
2
- 47 - 273
2
- 57 - 111
2
- 24 - 110
2
- 49 - 64
2
- 50 - 71
2
- 50 - 72
2
- 24 - 173
2
- 17 - 214
2
- 17 - 34
2
- 49 - 112
2
- 49 - 138
2
- 49 - 182
2
- 4 - 49
2
- 49 - 195
2
- 24 - 93
2
- 47 - 285
2
- 49 - 244
2
- 27 - 47
2
- 50 - 208
2
- 57 - 268
2
- 17 - 96
2
- 49 - 130
2
- 57 - 229
2
- 49 - 172
2
- 50 - 158
2
- 24 - 224
2
- 47 - 81
2
- 50 - 196
2
- 57 - 190
2
- 57 - 210
2
- 17 - 51
2
- 24 - 191
2
- 49 - 220
2
- 24 - 183
2
- 17 - 213
2
- 47 - 116
2
- 10 - 24
2
- 23 - 24
2
- 47 - 152
2
- 47 - 122
2
- 33 - 49
2
- 57 - 284
2
- 17 - 64
2
- 17 - 175
2
- 24 - 188
2
- 17 - 100
2
- 17 - 164
2
- 17 - 173
2
- 27 - 50
2
- 57 - 280
2
- 24 - 178
2
- 50 - 61
2
- 49 - 63
2
- 50 - 75
2
- 50 - 132
2
- 45 - 50
2
- 50 - 128
2
- 17 - 251
2
- 47 - 131
2
- 19 - 50
2
- 17 - 101
2
- 17 - 103
2
- 47 - 165
2
- 50 - 244
2
- 47 - 259
2
- 12 - 24
2
- 49 - 75
2
- 51 - 57
2
- 5 - 24
2
- 35 - 47
2
- 17 - 70
2
- 47 - 249
2
- 24 - 73
2
- 49 - 269
2
- 47 - 104
2
- 50 - 280
2
- 50 - 285
2
- 50 - 194
2
- 57 - 239
2
- 57 - 224
2
- 24 - 116
2
- 17 - 220
2
- 10 - 17
2
- 17 - 203
2
- 57 - 160
2
- 17 - 142
2
- 24 - 195
2
- 50 - 250
2
- 17 - 132
2
- 17 - 137
2
- 49 - 146
2
- 50 - 167
2
- 57 - 150
2
- 18 - 24
2
- 57 - 118
2
- 17 - 252
2
- 34 - 50
2
- 17 - 31
2
- 47 - 220
2
- 24 - 115
2
- 57 - 278
2
- 57 - 168
2
- 47 - 223
2
- 24 - 96
2
- 57 - 230
2
- 50 - 225
2
- 47 - 85
2
- 45 - 57
2
- 17 - 247
2
- 57 - 76
2
- 57 - 158
2
- 17 - 262
2
- 47 - 137
2
- 24 - 175
2
- 49 - 260
2
- 24 - 277
2
- 17 - 150
2
- 57 - 87
2
- 47 - 141
2
- 32 - 47
2
- 57 - 258
2
- 50 - 174
2
- 57 - 243
2
- 57 - 282
2
- 57 - 61
2
- 24 - 61
2
- 50 - 92
2
- 57 - 126
2
- 24 - 101
2
- 49 - 193
2
- 49 - 184
2
- 57 - 270
2
- 50 - 126
2
- 50 - 110
2
- 50 - 241
2
- 24 - 117
2
- 47 - 250
2
- 57 - 90
2
- 47 - 148
2
- 19 - 24
2
- 49 - 125
2
- 24 - 147
2
- 24 - 109
2
- 15 - 24
2
- 47 - 282
2
- 47 - 177
2
- 17 - 153
2
- 17 - 107
2
- 24 - 172
2
- 47 - 260
2
- 24 - 118
2
- 57 - 108
2
- 57 - 263
2
- 47 - 261
2
- 57 - 114
2
- 50 - 162
2
- 4 - 57
2
- 9 - 47
2
- 24 - 92
2
- 24 - 153
2
- 24 - 234
2
- 49 - 115
2
- 40 - 50
2
- 47 - 270
2
- 57 - 199
2
- 47 - 113
2
- 17 - 104
2
- 47 - 154
2
- 57 - 89
2
- 50 - 180
2
- 49 - 240
2
- 17 - 155
2
- 47 - 62
2
- 49 - 241
2
- 57 - 68
2
- 24 - 38
2
- 50 - 191
2
- 50 - 70
2
- 50 - 203
2
- 50 - 127
2
- 24 - 204
2
- 17 - 91
2
- 17 - 210
2
- 17 - 240
2
- 57 - 103
2
- 49 - 281
2
- 20 - 57
2
- 50 - 121
2
- 57 - 245
2
- 24 - 54
2
- 49 - 271
2
- 24 - 75
2
- 50 - 199
2
- 50 - 265
2
- 57 - 233
2
- 24 - 99
2
- 47 - 262
2
- 40 - 57
2
- 47 - 139
2
- 5 - 57
2
- 24 - 214
2
- 47 - 209
2
- 50 - 172
2
- 24 - 123
2
- 49 - 162
2
- 24 - 237
2
- 47 - 63
2
- 49 - 66
2
- 57 - 286
2
- 57 - 219
2
- 17 - 215
2
- 17 - 201
2
- 50 - 171
2
- 47 - 266
2
- 50 - 141
2
- 47 - 252
2
- 17 - 108
2
- 11 - 24
2
- 47 - 241
2
- 57 - 276
2
- 49 - 153
2
- 49 - 144
2
- 57 - 211
2
- 50 - 173
2
- 47 - 193
2
- 57 - 82
2
- 57 - 285
2
- 24 - 242
2
- 15 - 17
2
- 49 - 88
2
- 47 - 103
2
- 57 - 110
2
- 47 - 201
2
- 24 - 156
2
- 49 - 227
2
- 50 - 192
2
- 47 - 155
2
- 17 - 74
2
- 50 - 185
2
- 49 - 156
2
- 47 - 244
2
- 50 - 271
2
- 50 - 149
2
- 19 - 57
2
- 47 - 228
2
- 17 - 113
2
- 17 - 239
2
- 17 - 219
2
- 57 - 201
2
- 49 - 129
2
- 24 - 275
2
- 57 - 246
2
- 24 - 42
2
- 47 - 265
2
- 50 - 145
2
- 17 - 267
2
- 24 - 221
2
- 49 - 121
2
- 47 - 123
2
- 17 - 274
2
- 47 - 86
2
- 47 - 286
2
- 47 - 213
2
- 15 - 57
2
- 50 - 186
2
- 49 - 163
2
- 50 - 163
2
- 11 - 50
2
- 17 - 224
2
- 57 - 105
2
- 49 - 92
2
- 50 - 270
2
- 47 - 71
2
- 49 - 97
2
- 57 - 212
2
- 24 - 112
2
- 24 - 148
2
- 47 - 66
2
- 50 - 223
2
- 57 - 74
2
- 9 - 17
2
- 57 - 181
2
- 24 - 39
2
- 50 - 142
2
- 50 - 106
2
- 24 - 125
2
- 24 - 120
2
- 24 - 55
2
- 17 - 55
2
- 17 - 193
2
- 50 - 189
2
- 49 - 180
2
- 33 - 47
2
- 24 - 268
2
- 24 - 94
2
- 50 - 216
2
- 47 - 231
2
- 50 - 239
2
- 17 - 67
2
- 47 - 140
2
- 47 - 96
2
- 57 - 182
2
- 50 - 218
2
- 47 - 125
2
- 24 - 151
2
- 26 - 47
2
- 50 - 69
2
- 47 - 178
2
- 57 - 213
2
- 24 - 79
2
- 49 - 187
2
- 47 - 129
2
- 57 - 244
2
- 17 - 134
2
- 47 - 61
2
- 17 - 148
2
- 57 - 175
2
- 47 - 105
2
- 29 - 49
2
- 35 - 57
2
- 24 - 142
2
- 2 - 24
2
- 17 - 156
2
- 49 - 60
2
- 49 - 100
2
- 50 - 176
2
- 47 - 115
2
- 47 - 146
2
- 50 - 212
2
- 24 - 36
2
- 17 - 282
2
- 47 - 226
2
- 47 - 76
2
- 49 - 150
2
- 49 - 210
2
- 24 - 272
2
- 47 - 195
2
- 47 - 257
2
- 57 - 216
2
- 24 - 190
2
- 22 - 50
2
- 49 - 103
2
- 17 - 270
2
- 50 - 83
2
- 39 - 57
2
- 17 - 166
2
- 50 - 219
2
- 49 - 108
2
- 50 - 91
2
- 50 - 150
2
- 17 - 184
2
- 24 - 50
2
- 57 - 238
2
- 33 - 50
2
- 50 - 140
2
- 24 - 245
2
- 24 - 251
2
- 24 - 74
2
- 28 - 50
2
- 50 - 100
2
- 16 - 49
2
- 29 - 47
2
- 17 - 192
2
- 24 - 211
2
- 50 - 99
2
- 47 - 191
2
- 24 - 250
2
- 24 - 138
2
- 49 - 280
2
- 24 - 248
2
- 47 - 240
2
- 17 - 258
2
- 50 - 52
2
- 57 - 207
2
- 49 - 285
2
- 47 - 202
2
- 11 - 17
2
- 49 - 124
2
- 47 - 92
2
- 17 - 170
2
- 57 - 144
2
- 49 - 126
2
- 12 - 47
2
- 24 - 159
2
- 47 - 175
2
- 47 - 272
2
- 57 - 215
2
- 24 - 284
2
- 57 - 279
2
- 24 - 28
2
- 50 - 282
2
- 57 - 93
2
- 50 - 198
2
- 57 - 113
2
- 49 - 168
2
- 47 - 171
2
- 49 - 147
2
- 46 - 50
2
- 17 - 199
2
- 17 - 154
2
- 47 - 149
2
- 57 - 236
2
- 17 - 189
2
- 50 - 278
2
- 24 - 106
2
- 50 - 207
2
- 14 - 24
2
- 47 - 95
2
- 17 - 265
2
- 40 - 49
2
- 17 - 87
2
- 24 - 187
2
- 24 - 111
2
- 24 - 281
2
- 49 - 68
2
- 30 - 57
2
- 57 - 98
2
- 17 - 62
2
- 50 - 79
2
- 49 - 59
2
- 24 - 113
2
- 23 - 31
2
- 24 - 206
2
- 24 - 158
2
- 47 - 183
2
- 13 - 50
2
- 43 - 49
2
- 17 - 248
2
- 50 - 93
2
- 57 - 107
2
- 50 - 117
2
- 17 - 263
2
- 24 - 32
2
- 57 - 220
2
- 57 - 249
2
- 24 - 108
2
- 50 - 264
2
- 50 - 231
2
- 1 - 57
2
- 47 - 236
2
- 47 - 263
2
- 49 - 58
2
- 57 - 142
2
- 17 - 112
2
- 24 - 40
2
- 6 - 49
2
- 50 - 160
2
- 50 - 188
2
- 24 - 139
2
- 17 - 204
2
- 49 - 155
2
- 24 - 177
2
- 47 - 197
2
- 50 - 67
2
- 50 - 164
2
- 24 - 160
2
- 49 - 247
2
- 21 - 47
2
- 17 - 149
2
- 17 - 139
2
- 57 - 234
2
- 57 - 237
2
- 24 - 27
2
- 17 - 211
2
- 50 - 104
2
- 49 - 141
2
- 17 - 233
2
- 47 - 170
2
- 28 - 49
2
- 17 - 158
2
- 47 - 274
2
- 50 - 240
2
- 24 - 269
2
- 17 - 194
2
- 49 - 77
2
- 17 - 136
2
- 50 - 200
2
- 57 - 115
2
- 24 - 85
2
- 17 - 25
2
- 47 - 90
2
- 47 - 110
2
- 24 - 244
2
- 57 - 206
2
- 17 - 241
2
- 49 - 151
2
- 17 - 72
2
- 1 - 24
2
- 20 - 47
2
- 17 - 157
2
- 50 - 228
2
- 49 - 216
2
- 24 - 100
2
- 49 - 175
2
- 24 - 76
2
- 50 - 148
2
- 17 - 77
2
- 47 - 65
2
- 24 - 114
2
- 50 - 108
2
- 57 - 81
2
- 24 - 90
2
- 47 - 158
2
- 50 - 109
2
- 23 - 49
2
- 17 - 278
2
- 57 - 131
2
- 24 - 258
2
- 57 - 159
2
- 17 - 93
2
- 24 - 45
2
- 17 - 177
2
- 24 - 91
2
- 17 - 272
2
- 47 - 124
2
- 50 - 144
2
- 31 - 50
2
- 24 - 26
2
- 17 - 174
2
- 49 - 221
2
- 17 - 249
2
- 28 - 47
2
- 18 - 50
2
- 37 - 50
2
- 50 - 236
2
- 47 - 251
2
- 47 - 88
2
- 57 - 136
2
- 50 - 247
2
- 19 - 49
2
- 47 - 68
2
- 50 - 85
2
- 6 - 57
2
- 49 - 89
2
- 49 - 222
2
- 47 - 284
2
- 24 - 176
2
- 50 - 130
2
- 17 - 117
2
- 17 - 58
2
- 49 - 204
2
- 36 - 57
2
- 57 - 73
2
- 17 - 275
2
- 17 - 196
2
- 57 - 95
2
- 49 - 127
2
- 17 - 200
2
- 3 - 49
2
- 17 - 283
2
- 50 - 107
2
- 23 - 50
2
- 4 - 50
2
- 57 - 129
2
- 24 - 273
2
- 49 - 224
2
- 17 - 24
2
- 44 - 49
2
- 24 - 202
2
- 50 - 122
2
- 47 - 135
2
- 49 - 228
2
- 49 - 205
2
- 17 - 230
2
- 57 - 271
2
- 49 - 111
2
- 50 - 210
2
- 50 - 182
2
- 49 - 94
2
- 57 - 194
2
- 50 - 235
2
- 17 - 83
2
- 25 - 47
2
- 9 - 57
2
- 57 - 104
2
- 50 - 102
2
- 24 - 49
2
- 12 - 50
2
- 57 - 248
2
- 24 - 238
2
- 57 - 259
2
- 57 - 80
2
- 47 - 179
2
- 50 - 64
2
- 57 - 161
2
- 24 - 71
2
- 50 - 115
2
- 49 - 233
2
- 17 - 50
2
- 49 - 65
2
- 57 - 75
2
- 17 - 35
2
- 17 - 89
2
- 57 - 141
2
- 57 - 125
2
- 50 - 105
2
- 47 - 268
2
- 57 - 77
2
- 49 - 215
2
- 47 - 91
2
- 50 - 279
2
- 25 - 50
2
- 24 - 130
2
- 17 - 124
2
- 49 - 276
2
- 24 - 210
2
- 47 - 102
2
- 49 - 196
2
- 49 - 198
2
- 47 - 242
2
- 31 - 57
2
- 49 - 250
2
- 49 - 192
2
- 47 - 97
2
- 24 - 212
2
- 38 - 50
2
- 47 - 132
2
- 24 - 246
2
- 50 - 227
2
- 47 - 229
2
- 57 - 242
2
- 17 - 161
2
- 29 - 50
2
- 47 - 269
2
- 57 - 228
2
- 17 - 152
2
- 57 - 106
2
- 50 - 156
2
- 24 - 182
2
- 57 - 121
2
- 57 - 227
2
- 24 - 141
2
- 24 - 126
2
- 57 - 156
2
- 17 - 167
2
- 49 - 101
2
- 57 - 204
2
- 50 - 95
2
- 49 - 270
2
- 57 - 223
2
- 49 - 256
2
- 37 - 57
2
- 47 - 74
2
- 47 - 247
2
- 50 - 87
2
- 50 - 56
2
- 47 - 64
2
- 47 - 189
2
- 17 - 90
2
- 57 - 226
2
- 57 - 146
2
- 17 - 202
2
- 24 - 129
2
- 49 - 207
2
- 24 - 254
2
- 49 - 234
2
- 24 - 166
2
- 49 - 116
2
- 17 - 120
2
- 47 - 267
2
- 49 - 70
2
- 47 - 276
2
- 57 - 137
2
- 24 - 197
2
- 47 - 73
2
- 49 - 278
2
- 50 - 153
2
- 50 - 143
2
- 57 - 69
2
- 50 - 275
2
- 28 - 57
2
- 50 - 170
2
- 50 - 233
2
- 57 - 172
2
- 17 - 260
2
- 20 - 49
2
- 50 - 201
2
- 47 - 87
2
- 50 - 59
2
- 17 - 273
2
- 17 - 29
2
- 24 - 59
2
- 24 - 83
2
- 11 - 57
2
- 17 - 60
2
- 4 - 24
2
- 24 - 51
2
- 49 - 96
2
- 47 - 172
2
- 24 - 46
2
- 24 - 232
2
- 57 - 195
2
- 17 - 145
2
- 18 - 57
2
- 24 - 98
2
- 5 - 47
2
- 17 - 65
2
- 49 - 78
2
- 47 - 109
2
- 49 - 95
2
- 57 - 252
2
- 17 - 206
2
- 17 - 98
2
- 47 - 204
2
- 57 - 151
2
- 17 - 151
2
- 49 - 183
2
- 57 - 272
2
- 24 - 227
2
- 49 - 248
2
- 17 - 246
2
- 14 - 50
2
- 57 - 255
2
- 18 - 47
2
- 50 - 254
2
- 47 - 83
2
- 50 - 259
2
- 47 - 78
2
- 17 - 218
2
- 24 - 205
2
- 57 - 192
2
- 24 - 213
2
- 50 - 113
2
- 17 - 122
2
- 24 - 185
2
- 57 - 281
2
- 49 - 86
2
- 50 - 134
2
- 17 - 123
2
- 26 - 57
2
- 24 - 57
2
- 2 - 49
2
- 24 - 43
2
- 50 - 161
2
- 47 - 144
2
- 17 - 208
2
- 24 - 84
2
- 24 - 44
2
- 57 - 67
2
- 47 - 280
2
- 47 - 233
2
- 24 - 137
2
- 35 - 49
2
- 17 - 209
2
- 49 - 179
2
- 17 - 227
2
- 49 - 143
2
- 17 - 115
2
- 24 - 262
2
- 24 - 121
2
- 17 - 53
2
- 17 - 160
2
- 17 - 69
2
- 50 - 74
2
- 50 - 267
2
- 49 - 236
2
- 57 - 65
2
- 50 - 178
2
- 47 - 151
2
- 50 - 197
2
- 50 - 60
2
- 17 - 172
2
- 49 - 148
2
- 57 - 240
2
- 49 - 123
2
- 17 - 222
2
- 49 - 105
2
- 17 - 236
2
- 49 - 67
2
- 57 - 277
2
- 50 - 101
2
- 49 - 235
2
- 47 - 174
2
- 49 - 174
2
- 57 - 86
2
- 57 - 84
2
- 50 - 103
2
- 49 - 259
2
- 49 - 201
2
- 17 - 217
2
- 47 - 222
2
- 17 - 264
2
- 50 - 151
2
- 57 - 202
2
- 47 - 160
2
- 24 - 186
2
- 17 - 116
2
- 57 - 174
2
- 47 - 203
2
- 49 - 197
2
- 42 - 57
2
- 24 - 241
2
- 50 - 184
2
- 57 - 165
2
- 24 - 95
2
- 57 - 183
2
- 23 - 57
2
- 49 - 262
2
- 2 - 17
2
- 4 - 17
2
- 57 - 241
2
- 57 - 91
2
- 50 - 81
2
- 24 - 229
2
- 50 - 215
2
- 47 - 106
2
- 49 - 109
