# Supplementary material for: Accelerating covering array generation by combinatorial join for industry scale software testing
Source: PeerJ Comput Sci. 2022 Feb 11;8:e720. doi: 10.7717/peerj-cs.720 (PMC9044240; doi:10.7717/peerj-cs.720)
Supplement: Supplemental Information 2 — The data set used in the experiments and the results of the experiments. [file peerj-cs-08-720-s002.zip › experiment/src/test/resources/models/ICSE15_HHSA_Benchmarks/myra_sbse/benchmark_5_yue.constraints]

80
2
- 8 - 19
2
- 10 - 35
2
- 13 - 27
2
- 77 - 84
2
- 29 - 32
2
- 14 - 46
2
- 62 - 72
2
- 42 - 49
2
- 7 - 85
2
- 36 - 78
2
- 15 - 21
2
- 36 - 76
2
- 23 - 86
2
- 36 - 81
2
- 1 - 27
2
- 47 - 80
2
- 63 - 65
2
- 29 - 71
2
- 78 - 83
2
- 27 - 82
2
- 50 - 65
2
- 14 - 18
2
- 27 - 56
2
- 2 - 73
2
- 13 - 16
2
- 75 - 78
2
- 31 - 81
2
- 41 - 76
2
- 33 - 74
2
- 30 - 75
2
- 39 - 71
2
- 22 - 78
3
- 5 - 34 - 54
3
- 1 - 15 - 18
3
- 15 - 33 - 44
3
- 3 - 5 - 18
3
- 5 - 25 - 86
3
- 27 - 63 - 78
4
- 41 - 46 - 68 - 83
2
- 13 - 21
2
- 47 - 75
2
- 19 - 85
2
- 27 - 62
2
- 36 - 47
2
- 7 - 10
2
- 14 - 75
2
- 27 - 73
2
- 10 - 19
2
- 19 - 77
2
- 33 - 47
2
- 10 - 76
2
- 32 - 33
2
- 71 - 75
2
- 19 - 36
2
- 30 - 33
2
- 10 - 81
2
- 19 - 41
2
- 33 - 81
2
- 14 - 31
2
- 33 - 78
2
- 2 - 62
2
- 14 - 36
2
- 32 - 75
2
- 10 - 47
2
- 7 - 41
2
- 29 - 47
2
- 33 - 71
2
- 29 - 81
2
- 14 - 29
2
- 31 - 47
2
- 7 - 77
2
- 10 - 78
2
- 36 - 84
2
- 7 - 36
2
- 14 - 33
2
- 27 - 78
2
- 75 - 81
2
- 10 - 84
2
- 41 - 84
2
- 14 - 80
