# Supplementary material for: Accelerating covering array generation by combinatorial join for industry scale software testing
Source: PeerJ Comput Sci. 2022 Feb 11;8:e720. doi: 10.7717/peerj-cs.720 (PMC9044240; doi:10.7717/peerj-cs.720)
Supplement: Supplemental Information 2 — The data set used in the experiments and the results of the experiments. [file peerj-cs-08-720-s002.zip › experiment/src/test/resources/models/ICSE15_HHSA_Benchmarks/myra_sbse/benchmark_30_yue.constraints]

1312
2
- 11 - 29
2
- 13 - 31
2
- 9 - 32
2
- 1 - 30
2
- 16 - 29
2
- 17 - 21
2
- 8 - 21
2
- 20 - 30
2
- 15 - 23
2
- 12 - 21
2
- 3 - 28
2
- 22 - 23
2
- 14 - 20
2
- 5 - 21
2
- 6 - 13
2
- 4 - 19
2
- 1 - 13
2
- 4 - 32
2
- 8 - 18
2
- 12 - 22
2
- 9 - 20
2
- 10 - 28
2
- 1 - 17
2
- 20 - 31
2
- 5 - 10
2
- 25 - 28
2
- 3 - 20
2
- 18 - 25
2
- 9 - 23
2
- 1 - 29
2
- 26 - 32
3
- 4 - 20 - 30
3
- 6 - 25 - 30
3
- 13 - 27 - 29
3
- 4 - 27 - 31
2
- 1 - 142
2
- 12 - 96
2
- 28 - 160
2
- 1 - 118
2
- 28 - 34
2
- 12 - 122
2
- 1 - 36
2
- 28 - 86
2
- 28 - 148
2
- 13 - 30
2
- 20 - 72
2
- 32 - 87
2
- 13 - 60
2
- 20 - 84
2
- 1 - 38
2
- 12 - 141
2
- 4 - 109
2
- 29 - 139
2
- 12 - 90
2
- 29 - 104
2
- 15 - 20
2
- 20 - 34
2
- 3 - 32
2
- 21 - 32
2
- 29 - 37
2
- 32 - 96
2
- 26 - 29
2
- 20 - 80
2
- 12 - 107
2
- 28 - 128
2
- 20 - 167
2
- 32 - 124
2
- 1 - 147
2
- 17 - 29
2
- 32 - 93
2
- 20 - 136
2
- 20 - 147
2
- 29 - 136
2
- 20 - 106
2
- 12 - 52
2
- 20 - 99
2
- 12 - 17
2
- 4 - 163
2
- 12 - 157
2
- 13 - 48
2
- 12 - 133
2
- 1 - 7
2
- 27 - 32
2
- 28 - 78
2
- 28 - 98
2
- 13 - 140
2
- 1 - 119
2
- 1 - 31
2
- 4 - 114
2
- 1 - 4
2
- 13 - 162
2
- 13 - 40
2
- 15 - 29
2
- 32 - 115
2
- 32 - 113
2
- 32 - 167
2
- 13 - 138
2
- 1 - 80
2
- 32 - 108
2
- 12 - 39
2
- 32 - 82
2
- 32 - 64
2
- 12 - 93
2
- 1 - 162
2
- 29 - 143
2
- 5 - 20
2
- 12 - 49
2
- 20 - 118
2
- 20 - 113
2
- 13 - 77
2
- 20 - 91
2
- 4 - 125
2
- 28 - 157
2
- 13 - 73
2
- 13 - 111
2
- 32 - 61
2
- 32 - 49
2
- 1 - 105
2
- 12 - 114
2
- 4 - 146
2
- 12 - 75
2
- 4 - 59
2
- 12 - 139
2
- 13 - 116
2
- 1 - 23
2
- 13 - 110
2
- 28 - 118
2
- 12 - 33
2
- 29 - 58
2
- 13 - 148
2
- 13 - 90
2
- 12 - 14
2
- 32 - 118
2
- 10 - 20
2
- 28 - 119
2
- 1 - 16
2
- 32 - 72
2
- 28 - 48
2
- 12 - 125
2
- 1 - 139
2
- 11 - 13
2
- 12 - 98
2
- 13 - 106
2
- 10 - 13
2
- 4 - 159
2
- 20 - 48
2
- 13 - 101
2
- 20 - 124
2
- 12 - 116
2
- 28 - 74
2
- 1 - 132
2
- 32 - 65
2
- 29 - 127
2
- 20 - 50
2
- 1 - 133
2
- 20 - 109
2
- 28 - 162
2
- 4 - 45
2
- 1 - 126
2
- 28 - 67
2
- 1 - 18
2
- 1 - 106
2
- 13 - 161
2
- 20 - 148
2
- 29 - 162
2
- 12 - 77
2
- 32 - 45
2
- 13 - 83
2
- 32 - 71
2
- 4 - 29
2
- 28 - 137
2
- 12 - 35
2
- 4 - 57
2
- 20 - 134
2
- 13 - 86
2
- 13 - 120
2
- 4 - 86
2
- 1 - 152
2
- 32 - 34
2
- 1 - 59
2
- 3 - 29
2
- 32 - 59
2
- 1 - 123
2
- 29 - 146
2
- 23 - 28
2
- 4 - 124
2
- 32 - 84
2
- 1 - 93
2
- 1 - 165
2
- 1 - 91
2
- 4 - 68
2
- 12 - 120
2
- 4 - 63
2
- 32 - 68
2
- 1 - 61
2
- 32 - 164
2
- 29 - 106
2
- 4 - 36
2
- 12 - 24
2
- 12 - 162
2
- 1 - 124
2
- 1 - 161
2
- 20 - 137
2
- 4 - 121
2
- 29 - 110
2
- 4 - 64
2
- 13 - 113
2
- 29 - 101
2
- 4 - 56
2
- 28 - 33
2
- 4 - 151
2
- 13 - 70
2
- 1 - 27
2
- 12 - 26
2
- 32 - 121
2
- 28 - 41
2
- 22 - 28
2
- 29 - 79
2
- 28 - 90
2
- 28 - 43
2
- 28 - 161
2
- 4 - 113
2
- 1 - 79
2
- 28 - 158
2
- 1 - 10
2
- 8 - 28
2
- 20 - 139
2
- 4 - 90
2
- 4 - 107
2
- 32 - 106
2
- 13 - 63
2
- 32 - 36
2
- 28 - 94
2
- 22 - 29
2
- 13 - 76
2
- 20 - 126
2
- 20 - 154
2
- 29 - 61
2
- 13 - 93
2
- 32 - 56
2
- 29 - 47
2
- 29 - 108
2
- 1 - 103
2
- 29 - 94
2
- 4 - 58
2
- 4 - 104
2
- 32 - 157
2
- 20 - 35
2
- 32 - 43
2
- 20 - 64
2
- 4 - 87
2
- 8 - 23
2
- 20 - 85
2
- 1 - 67
2
- 13 - 82
2
- 1 - 90
2
- 4 - 50
2
- 12 - 124
2
- 12 - 20
2
- 1 - 54
2
- 29 - 123
2
- 12 - 163
2
- 1 - 37
2
- 29 - 32
2
- 20 - 127
2
- 10 - 29
2
- 4 - 75
2
- 4 - 102
2
- 20 - 159
2
- 13 - 160
2
- 29 - 151
2
- 28 - 29
2
- 20 - 37
2
- 12 - 136
2
- 28 - 123
2
- 1 - 6
2
- 12 - 167
2
- 13 - 79
2
- 12 - 45
2
- 13 - 152
2
- 4 - 122
2
- 20 - 53
2
- 4 - 53
2
- 4 - 118
2
- 13 - 149
2
- 28 - 165
2
- 12 - 104
2
- 29 - 99
2
- 4 - 11
2
- 29 - 100
2
- 2 - 28
2
- 13 - 139
2
- 4 - 43
2
- 28 - 133
2
- 12 - 34
2
- 12 - 140
2
- 13 - 131
2
- 12 - 138
2
- 12 - 28
2
- 12 - 135
2
- 28 - 154
2
- 20 - 151
2
- 29 - 78
2
- 28 - 76
2
- 32 - 133
2
- 4 - 100
2
- 28 - 146
2
- 20 - 158
2
- 4 - 155
2
- 6 - 12
2
- 28 - 105
2
- 12 - 151
2
- 4 - 117
2
- 32 - 103
2
- 29 - 159
2
- 1 - 45
2
- 32 - 99
2
- 18 - 28
2
- 4 - 66
2
- 13 - 89
2
- 13 - 84
2
- 32 - 81
2
- 4 - 25
2
- 20 - 121
2
- 1 - 66
2
- 1 - 78
2
- 29 - 39
2
- 12 - 83
2
- 32 - 33
2
- 32 - 111
2
- 2 - 4
2
- 29 - 60
2
- 13 - 16
2
- 12 - 109
2
- 20 - 102
2
- 28 - 96
2
- 1 - 99
2
- 13 - 118
2
- 20 - 70
2
- 4 - 164
2
- 29 - 57
2
- 29 - 89
2
- 29 - 85
2
- 12 - 18
2
- 29 - 120
2
- 12 - 155
2
- 29 - 77
2
- 28 - 153
2
- 1 - 53
2
- 13 - 125
2
- 13 - 122
2
- 4 - 131
2
- 4 - 42
2
- 20 - 49
2
- 20 - 125
2
- 16 - 28
2
- 32 - 97
2
- 28 - 75
2
- 23 - 29
2
- 12 - 58
2
- 4 - 30
2
- 32 - 163
2
- 29 - 121
2
- 29 - 76
2
- 20 - 111
2
- 1 - 155
2
- 1 - 43
2
- 4 - 22
2
- 12 - 147
2
- 1 - 150
2
- 32 - 123
2
- 29 - 65
2
- 32 - 114
2
- 13 - 38
2
- 13 - 81
2
- 1 - 85
2
- 13 - 99
2
- 28 - 132
2
- 23 - 25
2
- 4 - 10
2
- 12 - 76
2
- 9 - 28
2
- 1 - 92
2
- 1 - 149
2
- 13 - 67
2
- 28 - 144
2
- 12 - 86
2
- 20 - 110
2
- 4 - 73
2
- 7 - 13
2
- 4 - 116
2
- 32 - 166
2
- 1 - 129
2
- 12 - 111
2
- 29 - 49
2
- 1 - 128
2
- 13 - 29
2
- 4 - 84
2
- 20 - 97
2
- 12 - 48
2
- 32 - 74
2
- 28 - 79
2
- 29 - 128
2
- 12 - 101
2
- 13 - 35
2
- 28 - 139
2
- 29 - 33
2
- 13 - 61
2
- 13 - 134
2
- 1 - 104
2
- 4 - 139
2
- 12 - 102
2
- 4 - 88
2
- 1 - 83
2
- 23 - 32
2
- 4 - 14
2
- 20 - 142
2
- 29 - 92
2
- 20 - 41
2
- 28 - 149
2
- 1 - 122
2
- 1 - 65
2
- 20 - 138
2
- 28 - 52
2
- 20 - 55
2
- 1 - 41
2
- 12 - 47
2
- 20 - 87
2
- 32 - 112
2
- 4 - 141
2
- 28 - 155
2
- 13 - 98
2
- 28 - 138
2
- 17 - 32
2
- 5 - 23
2
- 4 - 20
2
- 13 - 37
2
- 28 - 65
2
- 20 - 145
2
- 13 - 43
2
- 29 - 163
2
- 1 - 153
2
- 29 - 130
2
- 18 - 32
2
- 32 - 105
2
- 1 - 21
2
- 29 - 161
2
- 29 - 124
2
- 13 - 158
2
- 20 - 22
2
- 32 - 89
2
- 28 - 66
2
- 12 - 91
2
- 7 - 29
2
- 20 - 67
2
- 28 - 92
2
- 29 - 55
2
- 12 - 84
2
- 20 - 23
2
- 32 - 147
2
- 16 - 32
2
- 20 - 107
2
- 28 - 30
2
- 32 - 86
2
- 13 - 66
2
- 28 - 142
2
- 10 - 25
2
- 9 - 12
2
- 13 - 147
2
- 4 - 76
2
- 13 - 15
2
- 24 - 29
2
- 13 - 18
2
- 32 - 128
2
- 28 - 32
2
- 12 - 16
2
- 28 - 122
2
- 32 - 66
2
- 28 - 80
2
- 8 - 29
2
- 20 - 74
2
- 28 - 85
2
- 6 - 25
2
- 13 - 100
2
- 19 - 28
2
- 1 - 135
2
- 13 - 127
2
- 4 - 126
2
- 12 - 144
2
- 13 - 39
2
- 13 - 64
2
- 4 - 24
2
- 32 - 53
2
- 20 - 163
2
- 4 - 72
2
- 12 - 70
2
- 1 - 144
2
- 12 - 50
2
- 29 - 165
2
- 29 - 145
2
- 20 - 75
2
- 13 - 22
2
- 4 - 48
2
- 4 - 92
2
- 20 - 105
2
- 1 - 33
2
- 12 - 129
2
- 9 - 29
2
- 20 - 120
2
- 4 - 27
2
- 20 - 94
2
- 1 - 68
2
- 13 - 128
2
- 29 - 34
2
- 20 - 166
2
- 1 - 50
2
- 13 - 56
2
- 20 - 114
2
- 20 - 162
2
- 12 - 119
2
- 28 - 163
2
- 1 - 75
2
- 28 - 104
2
- 32 - 70
2
- 20 - 164
2
- 13 - 115
2
- 13 - 121
2
- 20 - 122
2
- 4 - 85
2
- 4 - 69
2
- 1 - 140
2
- 20 - 43
2
- 20 - 44
2
- 13 - 20
2
- 1 - 35
2
- 1 - 145
2
- 32 - 154
2
- 17 - 23
2
- 12 - 142
2
- 29 - 75
2
- 32 - 101
2
- 19 - 29
2
- 4 - 157
2
- 32 - 129
2
- 13 - 54
2
- 12 - 41
2
- 13 - 119
2
- 20 - 25
2
- 3 - 12
2
- 12 - 13
2
- 25 - 29
2
- 13 - 114
2
- 32 - 110
2
- 32 - 137
2
- 1 - 24
2
- 1 - 47
2
- 17 - 28
2
- 1 - 127
2
- 28 - 159
2
- 4 - 40
2
- 20 - 56
2
- 12 - 95
2
- 28 - 58
2
- 29 - 91
2
- 29 - 64
2
- 29 - 42
2
- 15 - 32
2
- 12 - 161
2
- 29 - 35
2
- 28 - 167
2
- 4 - 67
2
- 13 - 103
2
- 13 - 23
2
- 12 - 153
2
- 28 - 136
2
- 12 - 110
2
- 4 - 17
2
- 13 - 123
2
- 1 - 11
2
- 13 - 49
2
- 4 - 152
2
- 32 - 38
2
- 28 - 120
2
- 12 - 23
2
- 28 - 156
2
- 4 - 138
2
- 4 - 162
2
- 13 - 157
2
- 1 - 55
2
- 28 - 84
2
- 12 - 103
2
- 12 - 68
2
- 16 - 20
2
- 28 - 143
2
- 4 - 91
2
- 12 - 158
2
- 4 - 135
2
- 28 - 51
2
- 1 - 120
2
- 4 - 144
2
- 28 - 152
2
- 4 - 23
2
- 29 - 72
2
- 1 - 60
2
- 29 - 148
2
- 13 - 96
2
- 13 - 154
2
- 13 - 97
2
- 4 - 7
2
- 1 - 95
2
- 1 - 107
2
- 12 - 40
2
- 12 - 15
2
- 12 - 156
2
- 1 - 87
2
- 1 - 112
2
- 20 - 103
2
- 20 - 116
2
- 28 - 134
2
- 4 - 119
2
- 32 - 41
2
- 28 - 38
2
- 13 - 72
2
- 4 - 120
2
- 32 - 92
2
- 1 - 100
2
- 12 - 113
2
- 29 - 73
2
- 13 - 24
2
- 32 - 100
2
- 12 - 74
2
- 28 - 124
2
- 13 - 32
2
- 13 - 92
2
- 12 - 105
2
- 1 - 117
2
- 12 - 145
2
- 28 - 53
2
- 12 - 46
2
- 32 - 73
2
- 4 - 35
2
- 28 - 103
2
- 13 - 166
2
- 32 - 76
2
- 28 - 135
2
- 20 - 156
2
- 20 - 40
2
- 29 - 144
2
- 4 - 108
2
- 32 - 158
2
- 28 - 113
2
- 29 - 88
2
- 1 - 86
2
- 32 - 125
2
- 29 - 114
2
- 4 - 80
2
- 1 - 64
2
- 20 - 129
2
- 12 - 43
2
- 20 - 73
2
- 20 - 24
2
- 28 - 39
2
- 13 - 165
2
- 12 - 134
2
- 12 - 117
2
- 4 - 18
2
- 1 - 167
2
- 20 - 58
2
- 32 - 79
2
- 1 - 73
2
- 28 - 62
2
- 28 - 56
2
- 12 - 100
2
- 29 - 167
2
- 32 - 149
2
- 12 - 55
2
- 1 - 163
2
- 29 - 66
2
- 11 - 20
2
- 13 - 112
2
- 13 - 91
2
- 1 - 156
2
- 14 - 32
2
- 2 - 13
2
- 32 - 120
2
- 20 - 95
2
- 4 - 132
2
- 28 - 72
2
- 25 - 32
2
- 29 - 80
2
- 1 - 146
2
- 4 - 127
2
- 1 - 71
2
- 11 - 32
2
- 20 - 46
2
- 1 - 57
2
- 1 - 151
2
- 32 - 102
2
- 28 - 109
2
- 1 - 101
2
- 4 - 71
2
- 20 - 132
2
- 28 - 164
2
- 28 - 31
2
- 4 - 110
2
- 12 - 79
2
- 13 - 62
2
- 1 - 69
2
- 12 - 154
2
- 6 - 32
2
- 6 - 28
2
- 32 - 42
2
- 4 - 8
2
- 28 - 114
2
- 28 - 45
2
- 28 - 37
2
- 20 - 51
2
- 32 - 57
2
- 12 - 143
2
- 12 - 99
2
- 4 - 13
2
- 28 - 150
2
- 4 - 94
2
- 4 - 150
2
- 5 - 12
2
- 32 - 139
2
- 13 - 87
2
- 32 - 146
2
- 28 - 91
2
- 32 - 159
2
- 1 - 115
2
- 4 - 15
2
- 1 - 131
2
- 12 - 31
2
- 13 - 94
2
- 4 - 142
2
- 28 - 166
2
- 29 - 150
2
- 12 - 127
2
- 32 - 67
2
- 4 - 128
2
- 20 - 36
2
- 4 - 26
2
- 29 - 122
2
- 4 - 112
2
- 28 - 64
2
- 29 - 45
2
- 13 - 163
2
- 20 - 101
2
- 13 - 150
2
- 29 - 155
2
- 12 - 56
2
- 29 - 153
2
- 20 - 143
2
- 4 - 55
2
- 13 - 167
2
- 20 - 123
2
- 8 - 20
2
- 14 - 29
2
- 29 - 52
2
- 12 - 81
2
- 32 - 95
2
- 4 - 38
2
- 32 - 161
2
- 11 - 28
2
- 29 - 54
2
- 20 - 28
2
- 29 - 81
2
- 29 - 83
2
- 4 - 9
2
- 29 - 103
2
- 1 - 130
2
- 20 - 32
2
- 12 - 148
2
- 32 - 37
2
- 13 - 50
2
- 28 - 59
2
- 32 - 55
2
- 4 - 82
2
- 32 - 122
2
- 4 - 21
2
- 1 - 40
2
- 32 - 35
2
- 4 - 95
2
- 4 - 39
2
- 28 - 61
2
- 29 - 113
2
- 29 - 116
2
- 13 - 126
2
- 13 - 65
2
- 2 - 29
2
- 12 - 69
2
- 15 - 28
2
- 29 - 164
2
- 28 - 147
2
- 12 - 82
2
- 20 - 82
2
- 1 - 148
2
- 4 - 106
2
- 20 - 63
2
- 32 - 116
2
- 32 - 91
2
- 4 - 97
2
- 29 - 160
2
- 20 - 153
2
- 13 - 42
2
- 1 - 97
2
- 12 - 59
2
- 13 - 78
2
- 20 - 112
2
- 20 - 33
2
- 20 - 69
2
- 1 - 94
2
- 12 - 106
2
- 12 - 165
2
- 13 - 164
2
- 20 - 29
2
- 20 - 93
2
- 13 - 156
2
- 4 - 153
2
- 28 - 127
2
- 32 - 135
2
- 17 - 20
2
- 28 - 95
2
- 13 - 44
2
- 13 - 27
2
- 29 - 133
2
- 20 - 119
2
- 20 - 152
2
- 29 - 87
2
- 20 - 128
2
- 20 - 77
2
- 6 - 20
2
- 29 - 70
2
- 10 - 12
2
- 32 - 75
2
- 29 - 43
2
- 13 - 108
2
- 29 - 44
2
- 20 - 88
2
- 7 - 20
2
- 29 - 135
2
- 20 - 100
2
- 29 - 132
2
- 29 - 38
2
- 28 - 63
2
- 4 - 28
2
- 12 - 88
2
- 32 - 145
2
- 4 - 6
2
- 20 - 47
2
- 4 - 101
2
- 13 - 102
2
- 29 - 71
2
- 18 - 20
2
- 32 - 54
2
- 4 - 49
2
- 1 - 77
2
- 1 - 74
2
- 20 - 60
2
- 12 - 97
2
- 12 - 123
2
- 13 - 17
2
- 32 - 142
2
- 1 - 82
2
- 29 - 126
2
- 1 - 137
2
- 1 - 49
2
- 1 - 164
2
- 20 - 90
2
- 13 - 26
2
- 4 - 31
2
- 20 - 135
2
- 4 - 83
2
- 1 - 20
2
- 12 - 146
2
- 32 - 58
2
- 24 - 32
2
- 1 - 63
2
- 29 - 158
2
- 12 - 118
2
- 28 - 47
2
- 20 - 71
2
- 14 - 28
2
- 20 - 21
2
- 32 - 140
2
- 29 - 62
2
- 12 - 65
2
- 4 - 111
2
- 12 - 85
2
- 29 - 59
2
- 32 - 80
2
- 12 - 19
2
- 9 - 13
2
- 29 - 115
2
- 13 - 153
2
- 1 - 9
2
- 29 - 53
2
- 1 - 42
2
- 20 - 117
2
- 29 - 93
2
- 13 - 57
2
- 32 - 83
2
- 32 - 62
2
- 26 - 28
2
- 1 - 12
2
- 13 - 117
2
- 13 - 144
2
- 1 - 108
2
- 13 - 124
2
- 28 - 99
2
- 4 - 62
2
- 12 - 159
2
- 4 - 93
2
- 13 - 55
2
- 4 - 52
2
- 12 - 92
2
- 29 - 105
2
- 13 - 59
2
- 12 - 80
2
- 13 - 21
2
- 13 - 104
2
- 32 - 63
2
- 12 - 87
2
- 13 - 85
2
- 20 - 161
2
- 20 - 146
2
- 28 - 87
2
- 1 - 121
2
- 29 - 36
2
- 28 - 55
2
- 29 - 154
2
- 20 - 96
2
- 12 - 152
2
- 10 - 32
2
- 28 - 106
2
- 29 - 117
2
- 13 - 58
2
- 28 - 42
2
- 29 - 82
2
- 1 - 39
2
- 13 - 88
2
- 29 - 156
2
- 21 - 29
2
- 12 - 128
2
- 28 - 102
2
- 29 - 90
2
- 13 - 143
2
- 13 - 52
2
- 13 - 25
2
- 13 - 19
2
- 4 - 129
2
- 1 - 159
2
- 20 - 38
2
- 28 - 57
2
- 5 - 32
2
- 24 - 28
2
- 20 - 92
2
- 13 - 74
2
- 20 - 130
2
- 1 - 96
2
- 29 - 48
2
- 1 - 48
2
- 20 - 155
2
- 4 - 33
2
- 13 - 105
2
- 12 - 164
2
- 19 - 32
2
- 12 - 44
2
- 28 - 83
2
- 20 - 26
2
- 28 - 60
2
- 8 - 32
2
- 13 - 109
2
- 13 - 107
2
- 12 - 42
2
- 13 - 53
2
- 1 - 110
2
- 28 - 68
2
- 20 - 144
2
- 4 - 78
2
- 13 - 130
2
- 1 - 109
2
- 12 - 57
2
- 28 - 35
2
- 1 - 113
2
- 12 - 126
2
- 1 - 72
2
- 13 - 51
2
- 28 - 69
2
- 1 - 5
2
- 20 - 104
2
- 20 - 108
2
- 32 - 109
2
- 4 - 156
2
- 32 - 138
2
- 13 - 75
2
- 29 - 67
2
- 28 - 101
2
- 12 - 132
2
- 28 - 112
2
- 29 - 95
2
- 28 - 82
2
- 29 - 41
2
- 13 - 132
2
- 32 - 126
2
- 28 - 121
2
- 20 - 149
2
- 12 - 63
2
- 32 - 90
2
- 32 - 162
2
- 4 - 148
2
- 28 - 36
2
- 12 - 160
2
- 20 - 133
2
- 20 - 52
2
- 32 - 107
2
- 28 - 125
2
- 13 - 129
2
- 29 - 142
2
- 28 - 129
2
- 12 - 66
2
- 28 - 100
2
- 28 - 108
2
- 28 - 71
2
- 29 - 56
2
- 32 - 94
2
- 12 - 29
2
- 1 - 15
2
- 28 - 44
2
- 1 - 58
2
- 29 - 107
2
- 12 - 73
2
- 5 - 29
2
- 28 - 46
2
- 1 - 138
2
- 13 - 141
2
- 12 - 36
2
- 13 - 142
2
- 13 - 68
2
- 32 - 48
2
- 12 - 67
2
- 1 - 114
2
- 1 - 143
2
- 29 - 129
2
- 29 - 118
2
- 20 - 89
2
- 29 - 74
2
- 32 - 77
2
- 1 - 76
2
- 32 - 134
2
- 12 - 61
2
- 1 - 134
2
- 12 - 112
2
- 28 - 141
2
- 12 - 71
2
- 7 - 28
2
- 28 - 130
2
- 12 - 78
2
- 32 - 85
2
- 4 - 89
2
- 12 - 62
2
- 29 - 51
2
- 18 - 29
2
- 1 - 25
2
- 29 - 137
2
- 4 - 166
2
- 28 - 97
2
- 1 - 56
2
- 28 - 117
2
- 21 - 25
2
- 30 - 32
2
- 28 - 115
2
- 32 - 148
2
- 12 - 32
2
- 2 - 12
2
- 1 - 166
2
- 4 - 136
2
- 4 - 160
2
- 1 - 89
2
- 29 - 157
2
- 20 - 98
2
- 4 - 41
2
- 4 - 81
2
- 29 - 96
2
- 1 - 26
2
- 20 - 54
2
- 20 - 68
2
- 12 - 64
2
- 32 - 51
2
- 28 - 50
2
- 6 - 29
2
- 28 - 88
2
- 32 - 131
2
- 1 - 111
2
- 13 - 145
2
- 12 - 131
2
- 20 - 76
2
- 29 - 149
2
- 29 - 98
2
- 20 - 39
2
- 1 - 46
2
- 20 - 115
2
- 32 - 119
2
- 32 - 40
2
- 1 - 3
2
- 32 - 44
2
- 32 - 127
2
- 12 - 150
2
- 4 - 145
2
- 32 - 143
2
- 13 - 69
2
- 5 - 13
2
- 28 - 140
2
- 1 - 51
2
- 3 - 13
2
- 29 - 86
2
- 4 - 96
2
- 1 - 14
2
- 32 - 78
2
- 28 - 110
2
- 12 - 94
2
- 1 - 22
2
- 4 - 115
2
- 29 - 63
2
- 20 - 157
2
- 1 - 136
2
- 4 - 12
2
- 28 - 73
2
- 28 - 116
2
- 4 - 47
2
- 28 - 89
2
- 29 - 112
2
- 20 - 45
2
- 20 - 78
2
- 8 - 13
2
- 20 - 57
2
- 20 - 59
2
- 4 - 16
2
- 1 - 84
2
- 4 - 60
2
- 13 - 45
2
- 4 - 134
2
- 20 - 62
2
- 12 - 54
2
- 27 - 29
2
- 8 - 12
2
- 20 - 140
2
- 28 - 40
2
- 5 - 28
2
- 1 - 98
2
- 28 - 151
2
- 29 - 69
2
- 4 - 140
2
- 29 - 68
2
- 13 - 41
2
- 32 - 155
2
- 4 - 77
2
- 1 - 19
2
- 4 - 143
2
- 1 - 158
2
- 1 - 8
2
- 1 - 62
2
- 4 - 61
2
- 1 - 102
2
- 1 - 141
2
- 20 - 65
2
- 12 - 89
2
- 28 - 81
2
- 12 - 25
2
- 4 - 99
2
- 12 - 38
2
- 12 - 60
2
- 20 - 141
2
- 4 - 34
2
- 20 - 42
2
- 12 - 37
2
- 29 - 141
2
- 32 - 132
2
- 32 - 141
2
- 32 - 130
2
- 13 - 47
2
- 29 - 138
2
- 1 - 157
2
- 32 - 153
2
- 32 - 47
2
- 29 - 147
2
- 1 - 154
2
- 1 - 160
2
- 29 - 84
2
- 28 - 54
2
- 12 - 108
2
- 12 - 27
2
- 1 - 125
2
- 32 - 46
2
- 13 - 33
2
- 4 - 51
2
- 32 - 150
2
- 4 - 70
2
- 20 - 27
2
- 13 - 137
2
- 28 - 93
2
- 29 - 31
2
- 29 - 97
2
- 28 - 77
2
- 28 - 131
2
- 20 - 61
2
- 22 - 32
2
- 7 - 12
2
- 13 - 136
2
- 13 - 95
2
- 4 - 5
2
- 1 - 70
2
- 29 - 140
2
- 28 - 126
2
- 12 - 51
2
- 1 - 32
2
- 32 - 98
2
- 20 - 131
2
- 4 - 130
2
- 13 - 135
2
- 13 - 71
2
- 13 - 46
2
- 32 - 69
2
- 1 - 34
2
- 32 - 117
2
- 28 - 145
2
- 4 - 105
2
- 13 - 155
2
- 29 - 40
2
- 4 - 103
2
- 4 - 149
2
- 29 - 119
2
- 4 - 44
2
- 4 - 165
2
- 12 - 53
2
- 4 - 147
2
- 13 - 34
2
- 20 - 165
2
- 4 - 46
2
- 29 - 125
2
- 32 - 165
2
- 4 - 167
2
- 29 - 46
2
- 1 - 44
2
- 32 - 50
2
- 4 - 133
2
- 4 - 74
2
- 12 - 130
2
- 28 - 111
2
- 28 - 49
2
- 29 - 131
2
- 7 - 32
2
- 4 - 65
2
- 32 - 151
2
- 1 - 88
2
- 32 - 144
2
- 20 - 81
2
- 21 - 28
2
- 32 - 156
2
- 12 - 72
2
- 12 - 115
2
- 29 - 102
2
- 1 - 52
2
- 12 - 137
2
- 29 - 109
2
- 32 - 52
2
- 4 - 54
2
- 12 - 166
2
- 28 - 70
2
- 32 - 39
2
- 20 - 160
2
- 13 - 146
2
- 20 - 66
2
- 20 - 83
2
- 29 - 50
2
- 1 - 116
2
- 32 - 152
2
- 20 - 86
2
- 12 - 30
2
- 13 - 159
2
- 29 - 152
2
- 29 - 111
2
- 4 - 79
2
- 29 - 134
2
- 4 - 158
2
- 12 - 121
2
- 4 - 137
2
- 4 - 154
2
- 32 - 136
2
- 32 - 60
2
- 4 - 161
2
- 2 - 32
2
- 13 - 80
2
- 13 - 28
2
- 32 - 88
2
- 4 - 98
2
- 1 - 81
2
- 4 - 37
2
- 29 - 166
2
- 20 - 150
2
- 12 - 149
2
- 13 - 36
2
- 13 - 151
2
- 1 - 28
2
- 32 - 160
2
- 13 - 133
2
- 4 - 123
2
- 32 - 104
2
- 2 - 20
2
- 20 - 79
2
- 28 - 107
