# Supplementary material for: Accelerating covering array generation by combinatorial join for industry scale software testing
Source: PeerJ Comput Sci. 2022 Feb 11;8:e720. doi: 10.7717/peerj-cs.720 (PMC9044240; doi:10.7717/peerj-cs.720)
Supplement: Supplemental Information 2 — The data set used in the experiments and the results of the experiments. [file peerj-cs-08-720-s002.zip › experiment/src/test/resources/models/ICSE15_HHSA_Benchmarks/myra_sbse/benchmark_14_yue.constraints]

620
2
- 2 - 44
2
- 22 - 42
2
- 5 - 44
2
- 9 - 14
2
- 15 - 42
2
- 24 - 45
2
- 20 - 22
2
- 31 - 44
2
- 37 - 44
2
- 18 - 34
2
- 28 - 39
2
- 32 - 45
2
- 36 - 44
3
- 26 - 41 - 42
3
- 15 - 26 - 45
2
- 6 - 44
2
- 44 - 130
2
- 24 - 181
2
- 32 - 56
2
- 32 - 119
2
- 38 - 44
2
- 24 - 180
2
- 22 - 32
2
- 44 - 178
2
- 24 - 140
2
- 32 - 60
2
- 24 - 133
2
- 24 - 61
2
- 32 - 133
2
- 11 - 44
2
- 44 - 117
2
- 32 - 41
2
- 44 - 110
2
- 32 - 104
2
- 32 - 47
2
- 24 - 86
2
- 44 - 58
2
- 44 - 50
2
- 32 - 84
2
- 44 - 72
2
- 32 - 34
2
- 32 - 154
2
- 44 - 118
2
- 32 - 151
2
- 32 - 148
2
- 32 - 194
2
- 32 - 103
2
- 32 - 111
2
- 44 - 123
2
- 32 - 99
2
- 44 - 137
2
- 32 - 117
2
- 24 - 198
2
- 32 - 178
2
- 44 - 49
2
- 44 - 174
2
- 24 - 51
2
- 24 - 56
2
- 32 - 63
2
- 24 - 130
2
- 44 - 125
2
- 32 - 53
2
- 44 - 65
2
- 24 - 75
2
- 24 - 89
2
- 44 - 163
2
- 32 - 46
2
- 32 - 44
2
- 24 - 127
2
- 32 - 124
2
- 44 - 55
2
- 7 - 32
2
- 32 - 177
2
- 26 - 32
2
- 24 - 65
2
- 44 - 179
2
- 44 - 67
2
- 32 - 36
2
- 32 - 101
2
- 32 - 138
2
- 32 - 95
2
- 44 - 90
2
- 32 - 152
2
- 3 - 24
2
- 30 - 32
2
- 44 - 129
2
- 32 - 52
2
- 44 - 150
2
- 44 - 147
2
- 32 - 146
2
- 24 - 186
2
- 44 - 135
2
- 32 - 61
2
- 21 - 32
2
- 24 - 92
2
- 32 - 186
2
- 32 - 109
2
- 32 - 85
2
- 32 - 67
2
- 44 - 165
2
- 30 - 44
2
- 44 - 206
2
- 24 - 34
2
- 24 - 145
2
- 15 - 26
2
- 24 - 64
2
- 32 - 144
2
- 32 - 90
2
- 8 - 44
2
- 32 - 164
2
- 13 - 24
2
- 40 - 44
2
- 24 - 58
2
- 32 - 185
2
- 22 - 44
2
- 24 - 30
2
- 44 - 116
2
- 3 - 32
2
- 24 - 97
2
- 44 - 145
2
- 24 - 35
2
- 24 - 148
2
- 32 - 81
2
- 24 - 136
2
- 12 - 44
2
- 32 - 102
2
- 24 - 107
2
- 24 - 50
2
- 32 - 121
2
- 44 - 81
2
- 32 - 142
2
- 44 - 59
2
- 32 - 190
2
- 15 - 24
2
- 32 - 87
2
- 32 - 163
2
- 32 - 174
2
- 44 - 201
2
- 24 - 190
2
- 44 - 101
2
- 44 - 197
2
- 21 - 44
2
- 44 - 122
2
- 44 - 156
2
- 24 - 59
2
- 44 - 78
2
- 24 - 163
2
- 24 - 95
2
- 24 - 201
2
- 44 - 70
2
- 24 - 98
2
- 32 - 92
2
- 24 - 191
2
- 24 - 193
2
- 4 - 32
2
- 24 - 166
2
- 24 - 131
2
- 24 - 77
2
- 33 - 44
2
- 42 - 44
2
- 44 - 151
2
- 44 - 68
2
- 20 - 44
2
- 24 - 178
2
- 32 - 189
2
- 44 - 143
2
- 44 - 160
2
- 32 - 55
2
- 24 - 53
2
- 24 - 115
2
- 24 - 205
2
- 32 - 150
2
- 32 - 131
2
- 24 - 197
2
- 24 - 184
2
- 32 - 110
2
- 32 - 120
2
- 24 - 69
2
- 1 - 44
2
- 32 - 62
2
- 44 - 180
2
- 24 - 149
2
- 1 - 32
2
- 24 - 152
2
- 32 - 74
2
- 39 - 44
2
- 27 - 44
2
- 44 - 112
2
- 32 - 203
2
- 44 - 108
2
- 44 - 61
2
- 24 - 179
2
- 32 - 49
2
- 44 - 194
2
- 24 - 139
2
- 44 - 173
2
- 32 - 129
2
- 24 - 168
2
- 44 - 161
2
- 44 - 83
2
- 44 - 172
2
- 10 - 32
2
- 18 - 44
2
- 24 - 117
2
- 24 - 102
2
- 32 - 160
2
- 44 - 155
2
- 32 - 204
2
- 5 - 24
2
- 6 - 32
2
- 44 - 170
2
- 32 - 141
2
- 44 - 52
2
- 44 - 200
2
- 32 - 167
2
- 16 - 44
2
- 24 - 129
2
- 32 - 106
2
- 32 - 200
2
- 2 - 32
2
- 24 - 185
2
- 24 - 41
2
- 32 - 130
2
- 11 - 24
2
- 14 - 44
2
- 24 - 146
2
- 44 - 111
2
- 24 - 174
2
- 24 - 143
2
- 32 - 140
2
- 44 - 144
2
- 24 - 63
2
- 44 - 100
2
- 24 - 100
2
- 32 - 73
2
- 24 - 103
2
- 32 - 207
2
- 32 - 58
2
- 24 - 108
2
- 16 - 24
2
- 32 - 157
2
- 24 - 138
2
- 44 - 120
2
- 19 - 24
2
- 32 - 42
2
- 44 - 102
2
- 22 - 24
2
- 25 - 32
2
- 44 - 48
2
- 44 - 205
2
- 44 - 75
2
- 24 - 38
2
- 35 - 44
2
- 10 - 24
2
- 44 - 158
2
- 44 - 76
2
- 44 - 126
2
- 24 - 161
2
- 44 - 107
2
- 5 - 32
2
- 24 - 109
2
- 32 - 69
2
- 44 - 124
2
- 24 - 39
2
- 44 - 176
2
- 44 - 97
2
- 32 - 48
2
- 24 - 200
2
- 43 - 44
2
- 32 - 198
2
- 24 - 164
2
- 24 - 187
2
- 32 - 100
2
- 32 - 170
2
- 44 - 177
2
- 24 - 88
2
- 14 - 32
2
- 44 - 85
2
- 24 - 142
2
- 24 - 67
2
- 24 - 169
2
- 8 - 24
2
- 32 - 72
2
- 32 - 112
2
- 44 - 149
2
- 32 - 82
2
- 32 - 66
2
- 28 - 44
2
- 24 - 195
2
- 32 - 139
2
- 32 - 179
2
- 44 - 109
2
- 15 - 32
2
- 23 - 32
2
- 32 - 86
2
- 44 - 84
2
- 32 - 165
2
- 44 - 203
2
- 44 - 105
2
- 44 - 196
2
- 24 - 44
2
- 17 - 24
2
- 44 - 77
2
- 44 - 86
2
- 24 - 110
2
- 24 - 122
2
- 44 - 199
2
- 24 - 150
2
- 32 - 193
2
- 44 - 136
2
- 24 - 28
2
- 32 - 43
2
- 32 - 37
2
- 24 - 119
2
- 31 - 32
2
- 24 - 73
2
- 44 - 79
2
- 24 - 94
2
- 23 - 44
2
- 9 - 32
2
- 24 - 87
2
- 32 - 59
2
- 32 - 128
2
- 44 - 185
2
- 24 - 154
2
- 44 - 167
2
- 44 - 132
2
- 44 - 128
2
- 44 - 87
2
- 32 - 118
2
- 32 - 77
2
- 24 - 121
2
- 10 - 44
2
- 24 - 84
2
- 32 - 187
2
- 24 - 27
2
- 25 - 44
2
- 24 - 46
2
- 32 - 89
2
- 32 - 35
2
- 32 - 78
2
- 24 - 80
2
- 24 - 162
2
- 44 - 127
2
- 44 - 82
2
- 44 - 99
2
- 24 - 165
2
- 44 - 69
2
- 32 - 38
2
- 32 - 136
2
- 24 - 106
2
- 19 - 32
2
- 6 - 24
2
- 32 - 122
2
- 32 - 169
2
- 44 - 114
2
- 44 - 192
2
- 20 - 32
2
- 24 - 101
2
- 32 - 205
2
- 24 - 159
2
- 44 - 140
2
- 44 - 119
2
- 26 - 44
2
- 12 - 32
2
- 44 - 63
2
- 44 - 134
2
- 3 - 44
2
- 44 - 138
2
- 24 - 172
2
- 44 - 159
2
- 32 - 132
2
- 44 - 189
2
- 32 - 149
2
- 32 - 68
2
- 32 - 147
2
- 24 - 158
2
- 24 - 52
2
- 32 - 206
2
- 44 - 207
2
- 24 - 207
2
- 32 - 79
2
- 32 - 116
2
- 44 - 89
2
- 24 - 132
2
- 32 - 145
2
- 44 - 183
2
- 32 - 161
2
- 44 - 113
2
- 24 - 47
2
- 32 - 155
2
- 24 - 71
2
- 24 - 170
2
- 24 - 118
2
- 32 - 54
2
- 32 - 171
2
- 24 - 137
2
- 12 - 24
2
- 32 - 105
2
- 1 - 24
2
- 32 - 127
2
- 44 - 157
2
- 24 - 194
2
- 32 - 156
2
- 44 - 103
2
- 44 - 171
2
- 44 - 148
2
- 32 - 143
2
- 44 - 152
2
- 24 - 111
2
- 41 - 44
2
- 24 - 96
2
- 32 - 172
2
- 24 - 175
2
- 24 - 32
2
- 44 - 204
2
- 32 - 166
2
- 24 - 135
2
- 24 - 68
2
- 24 - 26
2
- 24 - 123
2
- 32 - 202
2
- 24 - 156
2
- 32 - 181
2
- 32 - 76
2
- 24 - 134
2
- 24 - 124
2
- 32 - 135
2
- 32 - 180
2
- 16 - 32
2
- 44 - 64
2
- 44 - 51
2
- 44 - 153
2
- 32 - 126
2
- 32 - 50
2
- 44 - 139
2
- 24 - 66
2
- 44 - 188
2
- 44 - 175
2
- 20 - 24
2
- 2 - 24
2
- 44 - 142
2
- 44 - 88
2
- 32 - 107
2
- 32 - 188
2
- 44 - 74
2
- 44 - 193
2
- 24 - 157
2
- 24 - 48
2
- 24 - 99
2
- 15 - 44
2
- 24 - 203
2
- 24 - 120
2
- 24 - 105
2
- 44 - 94
2
- 44 - 195
2
- 32 - 96
2
- 44 - 164
2
- 24 - 116
2
- 11 - 32
2
- 9 - 24
2
- 24 - 55
2
- 24 - 72
2
- 24 - 196
2
- 24 - 199
2
- 27 - 32
2
- 24 - 125
2
- 34 - 44
2
- 32 - 80
2
- 44 - 190
2
- 24 - 104
2
- 32 - 40
2
- 7 - 44
2
- 44 - 96
2
- 21 - 24
2
- 44 - 66
2
- 32 - 195
2
- 9 - 44
2
- 44 - 54
2
- 44 - 184
2
- 32 - 134
2
- 32 - 173
2
- 32 - 71
2
- 44 - 162
2
- 24 - 62
2
- 32 - 94
2
- 24 - 114
2
- 44 - 115
2
- 44 - 80
2
- 24 - 204
2
- 32 - 88
2
- 24 - 40
2
- 24 - 83
2
- 32 - 184
2
- 24 - 171
2
- 44 - 186
2
- 24 - 91
2
- 32 - 51
2
- 8 - 32
2
- 24 - 82
2
- 29 - 32
2
- 44 - 95
2
- 24 - 29
2
- 44 - 168
2
- 44 - 166
2
- 18 - 24
2
- 32 - 108
2
- 44 - 56
2
- 44 - 146
2
- 44 - 131
2
- 24 - 177
2
- 44 - 181
2
- 44 - 182
2
- 32 - 158
2
- 29 - 44
2
- 44 - 53
2
- 24 - 144
2
- 24 - 188
2
- 44 - 71
2
- 24 - 90
2
- 24 - 57
2
- 32 - 176
2
- 24 - 167
2
- 24 - 76
2
- 24 - 49
2
- 7 - 24
2
- 32 - 168
2
- 44 - 93
2
- 24 - 206
2
- 24 - 112
2
- 24 - 33
2
- 32 - 153
2
- 44 - 154
2
- 17 - 32
2
- 44 - 121
2
- 14 - 24
2
- 44 - 57
2
- 32 - 64
2
- 18 - 32
2
- 24 - 31
2
- 24 - 37
2
- 24 - 36
2
- 32 - 39
2
- 32 - 192
2
- 44 - 133
2
- 32 - 183
2
- 24 - 60
2
- 44 - 47
2
- 24 - 173
2
- 32 - 75
2
- 32 - 113
2
- 44 - 62
2
- 24 - 176
2
- 24 - 79
2
- 44 - 191
2
- 32 - 191
2
- 24 - 113
2
- 44 - 91
2
- 17 - 44
2
- 28 - 32
2
- 24 - 183
2
- 32 - 65
2
- 44 - 92
2
- 44 - 141
2
- 44 - 98
2
- 32 - 137
2
- 32 - 123
2
- 24 - 54
2
- 32 - 83
2
- 24 - 85
2
- 24 - 147
2
- 24 - 43
2
- 32 - 125
2
- 24 - 192
2
- 24 - 128
2
- 24 - 160
2
- 24 - 70
2
- 4 - 44
2
- 24 - 74
2
- 32 - 97
2
- 44 - 104
2
- 32 - 70
2
- 19 - 44
2
- 24 - 42
2
- 32 - 93
2
- 24 - 78
2
- 32 - 197
2
- 13 - 44
2
- 24 - 182
2
- 32 - 182
2
- 24 - 141
2
- 4 - 24
2
- 44 - 202
2
- 32 - 114
2
- 32 - 159
2
- 24 - 155
2
- 24 - 202
2
- 32 - 201
2
- 44 - 198
2
- 44 - 169
2
- 44 - 73
2
- 32 - 196
2
- 44 - 106
2
- 24 - 93
2
- 24 - 126
2
- 24 - 81
2
- 44 - 46
2
- 32 - 98
2
- 24 - 153
2
- 32 - 162
2
- 32 - 175
2
- 32 - 57
2
- 13 - 32
2
- 32 - 91
2
- 24 - 189
2
- 44 - 60
2
- 32 - 115
2
- 32 - 199
2
- 24 - 151
2
- 44 - 187
