# Supplementary material for: Accelerating covering array generation by combinatorial join for industry scale software testing
Source: PeerJ Comput Sci. 2022 Feb 11;8:e720. doi: 10.7717/peerj-cs.720 (PMC9044240; doi:10.7717/peerj-cs.720)
Supplement: Supplemental Information 2 — The data set used in the experiments and the results of the experiments. [file peerj-cs-08-720-s002.zip › experiment/src/test/resources/models/ICSE15_HHSA_Benchmarks/myra_sbse/benchmark_29_yue.constraints]

35
2
- 30 - 40
2
- 12 - 23
2
- 27 - 52
2
- 59 - 62
2
- 56 - 57
2
- 2 - 13
2
- 4 - 17
2
- 18 - 50
2
- 24 - 45
2
- 7 - 20
2
- 49 - 62
2
- 35 - 59
2
- 5 - 16
2
- 9 - 21
2
- 8 - 49
2
- 42 - 53
2
- 10 - 33
2
- 31 - 40
2
- 1 - 28
3
- 5 - 36 - 61
3
- 25 - 49 - 58
3
- 3 - 38 - 40
2
- 8 - 18
2
- 20 - 49
2
- 1 - 52
2
- 4 - 50
2
- 21 - 33
2
- 18 - 20
2
- 13 - 52
2
- 18 - 62
2
- 4 - 62
2
- 4 - 8
2
- 13 - 28
2
- 4 - 20
2
- 12 - 45
