# Supplementary material for: Accelerating covering array generation by combinatorial join for industry scale software testing
Source: PeerJ Comput Sci. 2022 Feb 11;8:e720. doi: 10.7717/peerj-cs.720 (PMC9044240; doi:10.7717/peerj-cs.720)
Supplement: Supplemental Information 2 — The data set used in the experiments and the results of the experiments. [file peerj-cs-08-720-s002.zip › experiment/src/test/resources/models/ICSE15_HHSA_Benchmarks/myra_sbse/benchmark_26_yue.constraints]

671
2
- 41 - 43
2
- 12 - 41
2
- 38 - 44
2
- 33 - 36
2
- 14 - 36
2
- 29 - 42
2
- 11 - 41
2
- 4 - 23
2
- 5 - 35
2
- 23 - 37
2
- 35 - 41
2
- 3 - 37
2
- 2 - 19
2
- 10 - 12
2
- 27 - 32
2
- 8 - 37
2
- 41 - 42
2
- 3 - 42
2
- 36 - 45
2
- 23 - 45
2
- 31 - 40
2
- 4 - 12
2
- 5 - 45
2
- 6 - 31
2
- 11 - 20
2
- 7 - 33
2
- 7 - 31
2
- 28 - 41
3
- 2 - 30 - 44
3
- 13 - 21 - 28
3
- 34 - 41 - 44
3
- 1 - 21 - 45
2
- 41 - 197
2
- 41 - 122
2
- 31 - 180
2
- 27 - 115
2
- 41 - 96
2
- 31 - 53
2
- 27 - 50
2
- 41 - 195
2
- 31 - 121
2
- 27 - 108
2
- 27 - 155
2
- 31 - 194
2
- 31 - 80
2
- 41 - 67
2
- 27 - 118
2
- 41 - 45
2
- 27 - 178
2
- 31 - 69
2
- 27 - 43
2
- 41 - 172
2
- 21 - 27
2
- 41 - 161
2
- 31 - 165
2
- 31 - 54
2
- 31 - 108
2
- 31 - 99
2
- 27 - 78
2
- 41 - 90
2
- 41 - 44
2
- 33 - 37
2
- 41 - 163
2
- 31 - 145
2
- 27 - 70
2
- 31 - 64
2
- 27 - 99
2
- 31 - 96
2
- 27 - 46
2
- 31 - 120
2
- 24 - 27
2
- 31 - 38
2
- 31 - 159
2
- 31 - 164
2
- 41 - 105
2
- 31 - 172
2
- 15 - 31
2
- 31 - 160
2
- 41 - 104
2
- 27 - 109
2
- 31 - 178
2
- 27 - 141
2
- 31 - 71
2
- 31 - 76
2
- 11 - 36
2
- 17 - 31
2
- 27 - 120
2
- 27 - 88
2
- 31 - 114
2
- 31 - 41
2
- 27 - 72
2
- 31 - 84
2
- 41 - 72
2
- 31 - 107
2
- 31 - 106
2
- 13 - 27
2
- 27 - 170
2
- 27 - 202
2
- 31 - 185
2
- 13 - 42
2
- 27 - 129
2
- 25 - 31
2
- 27 - 126
2
- 7 - 41
2
- 41 - 101
2
- 31 - 98
2
- 23 - 38
2
- 31 - 199
2
- 27 - 97
2
- 41 - 157
2
- 41 - 154
2
- 41 - 60
2
- 31 - 56
2
- 27 - 148
2
- 5 - 27
2
- 41 - 107
2
- 31 - 113
2
- 31 - 72
2
- 11 - 31
2
- 4 - 13
2
- 31 - 207
2
- 27 - 151
2
- 41 - 151
2
- 31 - 122
2
- 31 - 77
2
- 41 - 79
2
- 27 - 206
2
- 27 - 107
2
- 31 - 170
2
- 27 - 53
2
- 31 - 146
2
- 27 - 121
2
- 31 - 81
2
- 31 - 128
2
- 3 - 31
2
- 10 - 31
2
- 41 - 175
2
- 27 - 76
2
- 31 - 205
2
- 31 - 153
2
- 27 - 89
2
- 12 - 27
2
- 27 - 144
2
- 41 - 194
2
- 2 - 27
2
- 27 - 91
2
- 31 - 57
2
- 31 - 67
2
- 20 - 37
2
- 20 - 41
2
- 27 - 82
2
- 27 - 113
2
- 31 - 142
2
- 11 - 27
2
- 31 - 105
2
- 41 - 178
2
- 27 - 79
2
- 31 - 33
2
- 31 - 182
2
- 41 - 179
2
- 31 - 203
2
- 31 - 148
2
- 27 - 71
2
- 41 - 145
2
- 39 - 41
2
- 41 - 188
2
- 3 - 41
2
- 2 - 41
2
- 27 - 180
2
- 29 - 31
2
- 41 - 187
2
- 27 - 69
2
- 41 - 139
2
- 12 - 42
2
- 41 - 146
2
- 41 - 118
2
- 41 - 192
2
- 27 - 196
2
- 27 - 157
2
- 27 - 51
2
- 27 - 158
2
- 27 - 209
2
- 27 - 169
2
- 41 - 165
2
- 27 - 154
2
- 31 - 123
2
- 27 - 176
2
- 31 - 116
2
- 31 - 85
2
- 41 - 150
2
- 41 - 73
2
- 22 - 41
2
- 31 - 209
2
- 41 - 76
2
- 31 - 192
2
- 9 - 31
2
- 31 - 171
2
- 23 - 42
2
- 5 - 14
2
- 31 - 181
2
- 41 - 92
2
- 27 - 58
2
- 27 - 81
2
- 31 - 135
2
- 27 - 188
2
- 31 - 59
2
- 27 - 194
2
- 31 - 39
2
- 31 - 110
2
- 41 - 103
2
- 8 - 41
2
- 27 - 80
2
- 8 - 31
2
- 27 - 44
2
- 31 - 190
2
- 20 - 27
2
- 31 - 37
2
- 41 - 134
2
- 12 - 37
2
- 27 - 34
2
- 30 - 31
2
- 32 - 41
2
- 9 - 41
2
- 27 - 56
2
- 31 - 75
2
- 27 - 205
2
- 31 - 152
2
- 27 - 207
2
- 41 - 184
2
- 31 - 93
2
- 41 - 169
2
- 41 - 125
2
- 28 - 31
2
- 27 - 42
2
- 19 - 41
2
- 31 - 202
2
- 27 - 167
2
- 41 - 123
2
- 41 - 185
2
- 27 - 73
2
- 27 - 127
2
- 27 - 29
2
- 27 - 40
2
- 31 - 167
2
- 41 - 158
2
- 27 - 193
2
- 4 - 41
2
- 31 - 97
2
- 41 - 59
2
- 41 - 106
2
- 27 - 132
2
- 41 - 120
2
- 31 - 191
2
- 21 - 41
2
- 31 - 52
2
- 41 - 80
2
- 13 - 31
2
- 27 - 104
2
- 27 - 106
2
- 41 - 181
2
- 31 - 155
2
- 41 - 170
2
- 31 - 201
2
- 31 - 134
2
- 5 - 38
2
- 31 - 117
2
- 27 - 83
2
- 27 - 103
2
- 31 - 104
2
- 7 - 27
2
- 27 - 208
2
- 31 - 55
2
- 41 - 201
2
- 41 - 152
2
- 27 - 199
2
- 31 - 157
2
- 41 - 208
2
- 25 - 41
2
- 31 - 101
2
- 41 - 135
2
- 41 - 63
2
- 4 - 5
2
- 41 - 127
2
- 41 - 78
2
- 27 - 142
2
- 27 - 62
2
- 27 - 139
2
- 31 - 109
2
- 41 - 176
2
- 41 - 149
2
- 31 - 161
2
- 41 - 131
2
- 17 - 27
2
- 41 - 70
2
- 41 - 177
2
- 15 - 27
2
- 41 - 108
2
- 4 - 36
2
- 9 - 27
2
- 27 - 96
2
- 17 - 41
2
- 31 - 133
2
- 27 - 52
2
- 31 - 173
2
- 6 - 41
2
- 31 - 143
2
- 31 - 127
2
- 27 - 111
2
- 27 - 93
2
- 18 - 31
2
- 31 - 200
2
- 27 - 116
2
- 41 - 49
2
- 41 - 98
2
- 31 - 147
2
- 41 - 58
2
- 31 - 58
2
- 14 - 41
2
- 31 - 45
2
- 41 - 207
2
- 41 - 87
2
- 31 - 129
2
- 31 - 34
2
- 41 - 48
2
- 31 - 90
2
- 27 - 147
2
- 4 - 27
2
- 23 - 31
2
- 5 - 21
2
- 31 - 95
2
- 41 - 86
2
- 27 - 130
2
- 27 - 204
2
- 27 - 57
2
- 41 - 113
2
- 23 - 41
2
- 31 - 88
2
- 23 - 27
2
- 41 - 93
2
- 41 - 47
2
- 27 - 41
2
- 27 - 77
2
- 31 - 92
2
- 27 - 136
2
- 31 - 36
2
- 27 - 138
2
- 41 - 124
2
- 27 - 172
2
- 27 - 75
2
- 31 - 73
2
- 41 - 110
2
- 31 - 118
2
- 31 - 189
2
- 27 - 67
2
- 41 - 65
2
- 31 - 179
2
- 31 - 138
2
- 31 - 42
2
- 41 - 57
2
- 27 - 161
2
- 31 - 150
2
- 41 - 156
2
- 31 - 139
2
- 41 - 114
2
- 31 - 154
2
- 31 - 100
2
- 36 - 38
2
- 31 - 197
2
- 4 - 20
2
- 24 - 41
2
- 27 - 48
2
- 31 - 183
2
- 20 - 31
2
- 27 - 84
2
- 41 - 71
2
- 31 - 44
2
- 36 - 37
2
- 4 - 31
2
- 27 - 200
2
- 27 - 135
2
- 41 - 173
2
- 27 - 59
2
- 27 - 114
2
- 27 - 203
2
- 41 - 89
2
- 27 - 61
2
- 41 - 102
2
- 41 - 164
2
- 22 - 31
2
- 5 - 11
2
- 27 - 187
2
- 31 - 193
2
- 41 - 126
2
- 31 - 208
2
- 41 - 61
2
- 27 - 134
2
- 27 - 173
2
- 36 - 41
2
- 31 - 140
2
- 29 - 41
2
- 31 - 177
2
- 27 - 197
2
- 31 - 206
2
- 38 - 41
2
- 25 - 27
2
- 34 - 41
2
- 27 - 168
2
- 27 - 47
2
- 31 - 94
2
- 27 - 117
2
- 27 - 90
2
- 41 - 100
2
- 27 - 183
2
- 27 - 146
2
- 27 - 160
2
- 31 - 115
2
- 31 - 166
2
- 41 - 99
2
- 41 - 129
2
- 27 - 159
2
- 41 - 167
2
- 41 - 50
2
- 31 - 188
2
- 27 - 186
2
- 41 - 204
2
- 41 - 143
2
- 27 - 68
2
- 41 - 77
2
- 41 - 174
2
- 31 - 86
2
- 31 - 204
2
- 41 - 141
2
- 41 - 202
2
- 27 - 145
2
- 37 - 41
2
- 16 - 41
2
- 27 - 166
2
- 13 - 37
2
- 41 - 115
2
- 27 - 87
2
- 41 - 54
2
- 27 - 195
2
- 41 - 91
2
- 10 - 36
2
- 31 - 65
2
- 3 - 27
2
- 31 - 87
2
- 27 - 162
2
- 14 - 27
2
- 31 - 46
2
- 27 - 31
2
- 31 - 130
2
- 41 - 112
2
- 31 - 137
2
- 41 - 147
2
- 5 - 33
2
- 27 - 198
2
- 31 - 196
2
- 41 - 200
2
- 21 - 31
2
- 27 - 165
2
- 27 - 101
2
- 11 - 13
2
- 31 - 50
2
- 27 - 177
2
- 10 - 20
2
- 31 - 187
2
- 31 - 111
2
- 41 - 51
2
- 31 - 103
2
- 27 - 66
2
- 41 - 68
2
- 41 - 117
2
- 27 - 85
2
- 16 - 27
2
- 20 - 42
2
- 41 - 193
2
- 41 - 180
2
- 31 - 168
2
- 31 - 79
2
- 27 - 184
2
- 5 - 41
2
- 31 - 74
2
- 31 - 83
2
- 31 - 82
2
- 14 - 31
2
- 31 - 162
2
- 41 - 66
2
- 27 - 143
2
- 27 - 60
2
- 27 - 149
2
- 27 - 192
2
- 27 - 122
2
- 31 - 66
2
- 33 - 41
2
- 31 - 49
2
- 27 - 74
2
- 41 - 138
2
- 31 - 124
2
- 27 - 179
2
- 10 - 41
2
- 31 - 89
2
- 21 - 36
2
- 31 - 51
2
- 41 - 137
2
- 27 - 190
2
- 31 - 119
2
- 31 - 141
2
- 41 - 198
2
- 31 - 102
2
- 27 - 38
2
- 31 - 163
2
- 26 - 27
2
- 31 - 43
2
- 27 - 201
2
- 41 - 186
2
- 27 - 140
2
- 27 - 131
2
- 16 - 31
2
- 41 - 199
2
- 19 - 31
2
- 24 - 31
2
- 41 - 155
2
- 31 - 195
2
- 31 - 132
2
- 18 - 41
2
- 41 - 160
2
- 27 - 171
2
- 41 - 94
2
- 27 - 102
2
- 5 - 37
2
- 27 - 95
2
- 31 - 149
2
- 27 - 152
2
- 41 - 182
2
- 41 - 159
2
- 31 - 112
2
- 27 - 150
2
- 22 - 27
2
- 27 - 86
2
- 27 - 164
2
- 31 - 169
2
- 41 - 133
2
- 41 - 82
2
- 27 - 63
2
- 41 - 121
2
- 27 - 191
2
- 41 - 64
2
- 31 - 61
2
- 27 - 133
2
- 8 - 27
2
- 31 - 47
2
- 41 - 203
2
- 27 - 181
2
- 27 - 175
2
- 27 - 124
2
- 15 - 41
2
- 41 - 132
2
- 41 - 119
2
- 41 - 116
2
- 13 - 41
2
- 41 - 97
2
- 27 - 119
2
- 31 - 62
2
- 27 - 163
2
- 31 - 70
2
- 41 - 183
2
- 41 - 206
2
- 41 - 95
2
- 27 - 125
2
- 41 - 136
2
- 41 - 55
2
- 41 - 84
2
- 31 - 60
2
- 27 - 49
2
- 31 - 125
2
- 31 - 35
2
- 27 - 33
2
- 27 - 153
2
- 31 - 48
2
- 41 - 205
2
- 41 - 111
2
- 41 - 144
2
- 27 - 64
2
- 30 - 41
2
- 27 - 36
2
- 41 - 130
2
- 27 - 105
2
- 41 - 85
2
- 31 - 136
2
- 31 - 174
2
- 19 - 27
2
- 41 - 69
2
- 41 - 166
2
- 5 - 31
2
- 10 - 13
2
- 27 - 100
2
- 27 - 98
2
- 27 - 110
2
- 41 - 109
2
- 31 - 126
2
- 31 - 78
2
- 31 - 198
2
- 13 - 21
2
- 31 - 184
2
- 27 - 35
2
- 26 - 31
2
- 27 - 137
2
- 5 - 10
2
- 12 - 31
2
- 31 - 144
2
- 41 - 140
2
- 27 - 30
2
- 41 - 74
2
- 31 - 156
2
- 41 - 88
2
- 41 - 153
2
- 27 - 39
2
- 31 - 186
2
- 1 - 41
2
- 41 - 56
2
- 2 - 31
2
- 5 - 42
2
- 27 - 189
2
- 41 - 190
2
- 41 - 46
2
- 31 - 131
2
- 31 - 63
2
- 41 - 148
2
- 41 - 162
2
- 27 - 123
2
- 31 - 68
2
- 27 - 156
2
- 26 - 41
2
- 31 - 175
2
- 27 - 54
2
- 31 - 91
2
- 27 - 55
2
- 27 - 174
2
- 27 - 94
2
- 41 - 168
2
- 27 - 182
2
- 41 - 75
2
- 41 - 196
2
- 27 - 185
2
- 41 - 62
2
- 36 - 42
2
- 41 - 52
2
- 41 - 191
2
- 41 - 53
2
- 27 - 92
2
- 27 - 45
2
- 27 - 112
2
- 41 - 142
2
- 41 - 189
2
- 31 - 151
2
- 18 - 27
2
- 31 - 158
2
- 1 - 31
2
- 6 - 27
2
- 41 - 81
2
- 41 - 83
2
- 27 - 65
2
- 41 - 209
2
- 27 - 128
2
- 41 - 171
2
- 10 - 27
2
- 1 - 27
2
- 31 - 176
2
- 27 - 37
2
- 41 - 128
