# Supplementary material for: Accelerating covering array generation by combinatorial join for industry scale software testing
Source: PeerJ Comput Sci. 2022 Feb 11;8:e720. doi: 10.7717/peerj-cs.720 (PMC9044240; doi:10.7717/peerj-cs.720)
Supplement: Supplemental Information 2 — The data set used in the experiments and the results of the experiments. [file peerj-cs-08-720-s002.zip › experiment/src/test/resources/models/ICSE15_HHSA_Benchmarks/myra_sbse/benchmark_3_yue.constraints]

15
2
- 2 - 5
2
- 5 - 14
2
- 5 - 7
2
- 1 - 7
2
- 2 - 6
2
- 7 - 11
2
- 3 - 9
2
- 4 - 9
2
- 2 - 3
3
- 10 - 12 - 13
2
- 2 - 9
2
- 7 - 9
2
- 7 - 13
2
- 6 - 7
2
- 3 - 7
