# Supplementary material for: Accelerating covering array generation by combinatorial join for industry scale software testing
Source: PeerJ Comput Sci. 2022 Feb 11;8:e720. doi: 10.7717/peerj-cs.720 (PMC9044240; doi:10.7717/peerj-cs.720)
Supplement: Supplemental Information 2 — The data set used in the experiments and the results of the experiments. [file peerj-cs-08-720-s002.zip › experiment/src/test/resources/models/ICSE15_HHSA_Benchmarks/myra_sbse/benchmark_apache_yue.constraints]

7
5
- 81 - 103 - 105 - 107 - 354
4
- 103 - 105 - 356 - 358
2
- 39 - 360
2
- 362 - 364
2
- 175 - 177
3
- 201 - 217 - 366
4
- 81 - 103 - 105 - 289
