# Supplementary material for: Accelerating covering array generation by combinatorial join for industry scale software testing
Source: PeerJ Comput Sci. 2022 Feb 11;8:e720. doi: 10.7717/peerj-cs.720 (PMC9044240; doi:10.7717/peerj-cs.720)
Supplement: Supplemental Information 2 — The data set used in the experiments and the results of the experiments. [file peerj-cs-08-720-s002.zip › experiment/src/test/resources/models/ICSE15_HHSA_Benchmarks/myra_sbse/benchmark_15_yue.constraints]

157
2
- 6 - 26
2
- 22 - 23
2
- 8 - 28
2
- 18 - 26
2
- 21 - 24
2
- 3 - 20
2
- 26 - 29
2
- 1 - 22
2
- 17 - 27
2
- 25 - 28
2
- 20 - 26
2
- 20 - 23
2
- 7 - 22
2
- 3 - 15
2
- 6 - 29
2
- 13 - 28
2
- 6 - 27
2
- 11 - 20
2
- 13 - 18
2
- 22 - 25
3
- 9 - 23 - 29
3
- 4 - 27 - 29
2
- 6 - 16
2
- 24 - 26
2
- 6 - 103
2
- 6 - 100
2
- 6 - 70
2
- 6 - 119
2
- 6 - 20
2
- 6 - 33
2
- 6 - 54
2
- 6 - 107
2
- 6 - 77
2
- 6 - 41
2
- 6 - 67
2
- 6 - 10
2
- 6 - 113
2
- 6 - 32
2
- 6 - 53
2
- 6 - 89
2
- 6 - 108
2
- 6 - 28
2
- 6 - 94
2
- 6 - 59
2
- 6 - 98
2
- 22 - 28
2
- 6 - 13
2
- 2 - 6
2
- 6 - 25
2
- 6 - 125
2
- 1 - 6
2
- 6 - 30
2
- 6 - 117
2
- 6 - 63
2
- 6 - 23
2
- 6 - 123
2
- 6 - 101
2
- 6 - 24
2
- 6 - 116
2
- 6 - 72
2
- 6 - 43
2
- 6 - 50
2
- 4 - 22
2
- 6 - 48
2
- 6 - 90
2
- 6 - 92
2
- 6 - 97
2
- 6 - 114
2
- 8 - 26
2
- 6 - 8
2
- 6 - 34
2
- 6 - 78
2
- 6 - 73
2
- 6 - 22
2
- 6 - 65
2
- 22 - 26
2
- 6 - 127
2
- 6 - 60
2
- 6 - 69
2
- 6 - 68
2
- 6 - 105
2
- 6 - 12
2
- 17 - 22
2
- 6 - 110
2
- 6 - 80
2
- 6 - 129
2
- 6 - 131
2
- 6 - 40
2
- 6 - 35
2
- 6 - 17
2
- 6 - 99
2
- 6 - 95
2
- 6 - 93
2
- 6 - 58
2
- 6 - 79
2
- 6 - 49
2
- 6 - 76
2
- 6 - 19
2
- 15 - 22
2
- 6 - 82
2
- 6 - 61
2
- 6 - 51
2
- 6 - 86
2
- 6 - 83
2
- 6 - 7
2
- 6 - 111
2
- 6 - 115
2
- 6 - 46
2
- 6 - 45
2
- 6 - 122
2
- 6 - 37
2
- 6 - 18
2
- 6 - 14
2
- 6 - 121
2
- 6 - 118
2
- 6 - 42
2
- 6 - 36
2
- 6 - 38
2
- 6 - 106
2
- 6 - 84
2
- 6 - 102
2
- 6 - 85
2
- 6 - 109
2
- 6 - 64
2
- 6 - 128
2
- 6 - 15
2
- 6 - 56
2
- 6 - 96
2
- 6 - 74
2
- 6 - 112
2
- 6 - 44
2
- 6 - 124
2
- 6 - 52
2
- 6 - 126
2
- 3 - 6
2
- 6 - 81
2
- 6 - 21
2
- 4 - 6
2
- 6 - 87
2
- 6 - 104
2
- 6 - 47
2
- 6 - 75
2
- 6 - 71
2
- 6 - 11
2
- 6 - 132
2
- 6 - 9
2
- 6 - 57
2
- 6 - 55
2
- 6 - 39
2
- 6 - 120
2
- 13 - 26
2
- 6 - 88
2
- 6 - 130
2
- 6 - 66
2
- 6 - 62
2
- 6 - 91
2
- 6 - 31
