# Supplementary material for: Accelerating covering array generation by combinatorial join for industry scale software testing
Source: PeerJ Comput Sci. 2022 Feb 11;8:e720. doi: 10.7717/peerj-cs.720 (PMC9044240; doi:10.7717/peerj-cs.720)
Supplement: Supplemental Information 2 — The data set used in the experiments and the results of the experiments. [file peerj-cs-08-720-s002.zip › experiment/src/test/resources/models/ICSE15_HHSA_Benchmarks/myra_sbse/benchmark_28_yue.constraints]

81
2
- 32 - 35
2
- 84 - 87
2
- 21 - 27
2
- 50 - 80
2
- 27 - 81
2
- 40 - 51
2
- 17 - 55
2
- 82 - 98
2
- 79 - 84
2
- 44 - 53
2
- 6 - 84
2
- 45 - 91
2
- 38 - 60
2
- 86 - 89
2
- 69 - 87
2
- 81 - 88
2
- 13 - 58
2
- 72 - 76
2
- 64 - 83
2
- 73 - 88
2
- 2 - 29
2
- 86 - 92
2
- 16 - 78
2
- 12 - 86
2
- 67 - 94
2
- 86 - 89
2
- 84 - 90
2
- 26 - 85
2
- 41 - 95
2
- 43 - 92
2
- 36 - 82
3
- 25 - 37 - 54
3
- 84 - 90 - 91
3
- 3 - 80 - 90
3
- 35 - 92 - 97
3
- 4 - 64 - 89
3
- 63 - 85 - 96
2
- 40 - 80
2
- 64 - 86
2
- 17 - 84
2
- 64 - 81
2
- 27 - 98
2
- 26 - 45
2
- 17 - 64
2
- 26 - 84
2
- 64 - 79
2
- 40 - 84
2
- 26 - 92
2
- 50 - 64
2
- 27 - 36
2
- 64 - 90
2
- 80 - 95
2
- 36 - 84
2
- 54 - 84
2
- 69 - 98
2
- 45 - 86
2
- 26 - 64
2
- 69 - 73
2
- 84 - 95
2
- 64 - 73
2
- 84 - 98
2
- 26 - 89
2
- 6 - 64
2
- 4 - 64
2
- 50 - 84
2
- 36 - 69
2
- 69 - 81
2
- 36 - 64
2
- 64 - 87
2
- 43 - 45
2
- 84 - 86
2
- 51 - 95
2
- 36 - 88
2
- 73 - 84
2
- 64 - 98
2
- 64 - 95
2
- 88 - 98
2
- 54 - 64
2
- 40 - 64
2
- 81 - 84
2
- 12 - 26
