# Supplementary material for: Accelerating covering array generation by combinatorial join for industry scale software testing
Source: PeerJ Comput Sci. 2022 Feb 11;8:e720. doi: 10.7717/peerj-cs.720 (PMC9044240; doi:10.7717/peerj-cs.720)
Supplement: Supplemental Information 2 — The data set used in the experiments and the results of the experiments. [file peerj-cs-08-720-s002.zip › experiment/src/test/resources/models/ICSE15_HHSA_Benchmarks/myra_sbse/benchmark_27_yue.constraints]

46
2
- 2 - 3
2
- 5 - 26
2
- 12 - 27
2
- 3 - 22
2
- 22 - 25
2
- 10 - 24
2
- 10 - 25
2
- 14 - 26
2
- 12 - 14
2
- 9 - 14
2
- 3 - 23
2
- 23 - 26
2
- 11 - 26
2
- 18 - 27
2
- 8 - 27
2
- 19 - 24
2
- 17 - 26
3
- 1 - 16 - 21
3
- 5 - 20 - 25
3
- 3 - 7 - 21
2
- 3 - 14
2
- 11 - 18
2
- 14 - 25
2
- 5 - 12
2
- 3 - 7
2
- 5 - 8
2
- 12 - 23
2
- 14 - 18
2
- 3 - 5
2
- 8 - 23
2
- 3 - 17
2
- 10 - 12
2
- 8 - 14
2
- 3 - 11
2
- 8 - 17
2
- 12 - 17
2
- 8 - 10
2
- 5 - 18
2
- 3 - 10
2
- 10 - 26
2
- 3 - 27
2
- 10 - 18
2
- 14 - 24
2
- 3 - 16
2
- 18 - 23
2
- 8 - 11
