# Supplementary material for: Accelerating covering array generation by combinatorial join for industry scale software testing
Source: PeerJ Comput Sci. 2022 Feb 11;8:e720. doi: 10.7717/peerj-cs.720 (PMC9044240; doi:10.7717/peerj-cs.720)
Supplement: Supplemental Information 2 — The data set used in the experiments and the results of the experiments. [file peerj-cs-08-720-s002.zip › experiment/src/test/resources/models/ICSE15_HHSA_Benchmarks/myra_sbse/benchmark_20_yue.constraints]

3326
2
- 38 - 71
2
- 11 - 76
2
- 19 - 55
2
- 78 - 80
2
- 71 - 79
2
- 7 - 46
2
- 61 - 80
2
- 51 - 55
2
- 58 - 72
2
- 22 - 71
2
- 68 - 70
2
- 62 - 65
2
- 15 - 32
2
- 19 - 68
2
- 3 - 79
2
- 1 - 73
2
- 64 - 65
2
- 68 - 79
2
- 53 - 57
2
- 34 - 55
2
- 32 - 65
2
- 50 - 58
2
- 70 - 80
2
- 70 - 71
2
- 44 - 47
2
- 14 - 64
2
- 35 - 53
2
- 20 - 31
2
- 1 - 29
2
- 1 - 25
2
- 47 - 69
2
- 12 - 72
2
- 41 - 70
2
- 56 - 70
2
- 69 - 80
2
- 25 - 59
2
- 16 - 77
2
- 11 - 50
2
- 13 - 60
2
- 45 - 69
2
- 1 - 28
2
- 11 - 69
3
- 30 - 52 - 62
3
- 13 - 16 - 68
3
- 14 - 46 - 65
3
- 5 - 20 - 67
3
- 32 - 64 - 70
3
- 40 - 66 - 68
2
- 1 - 317
2
- 1 - 142
2
- 58 - 207
2
- 68 - 116
2
- 42 - 53
2
- 22 - 58
2
- 71 - 236
2
- 68 - 134
2
- 71 - 149
2
- 53 - 209
2
- 53 - 197
2
- 3 - 25
2
- 60 - 263
2
- 3 - 223
2
- 3 - 198
2
- 53 - 59
2
- 71 - 355
2
- 68 - 135
2
- 68 - 288
2
- 1 - 357
2
- 23 - 71
2
- 29 - 71
2
- 53 - 355
2
- 58 - 149
2
- 1 - 118
2
- 58 - 199
2
- 1 - 63
2
- 6 - 80
2
- 71 - 81
2
- 12 - 357
2
- 3 - 101
2
- 71 - 106
2
- 43 - 58
2
- 60 - 207
2
- 3 - 190
2
- 9 - 58
2
- 60 - 193
2
- 80 - 342
2
- 58 - 237
2
- 53 - 88
2
- 58 - 107
2
- 80 - 292
2
- 60 - 129
2
- 53 - 208
2
- 1 - 162
2
- 1 - 12
2
- 68 - 193
2
- 3 - 249
2
- 19 - 80
2
- 60 - 305
2
- 58 - 159
2
- 80 - 175
2
- 58 - 98
2
- 37 - 60
2
- 3 - 92
2
- 1 - 39
2
- 71 - 367
2
- 58 - 187
2
- 12 - 244
2
- 60 - 192
2
- 3 - 258
2
- 60 - 81
2
- 12 - 170
2
- 53 - 326
2
- 12 - 32
2
- 3 - 252
2
- 53 - 126
2
- 71 - 206
2
- 53 - 348
2
- 54 - 58
2
- 60 - 298
2
- 1 - 193
2
- 80 - 311
2
- 80 - 162
2
- 71 - 319
2
- 71 - 170
2
- 12 - 338
2
- 60 - 245
2
- 32 - 71
2
- 80 - 316
2
- 3 - 86
2
- 53 - 210
2
- 3 - 215
2
- 1 - 44
2
- 60 - 309
2
- 58 - 198
2
- 68 - 245
2
- 68 - 333
2
- 1 - 354
2
- 68 - 322
2
- 60 - 95
2
- 12 - 366
2
- 3 - 320
2
- 1 - 147
2
- 58 - 62
2
- 3 - 312
2
- 31 - 68
2
- 80 - 139
2
- 1 - 50
2
- 37 - 58
2
- 7 - 69
2
- 68 - 77
2
- 80 - 202
2
- 12 - 335
2
- 3 - 183
2
- 60 - 222
2
- 71 - 281
2
- 53 - 149
2
- 80 - 218
2
- 3 - 268
2
- 80 - 180
2
- 1 - 325
2
- 60 - 242
2
- 71 - 303
2
- 80 - 133
2
- 53 - 163
2
- 71 - 162
2
- 19 - 58
2
- 39 - 60
2
- 60 - 116
2
- 71 - 126
2
- 53 - 333
2
- 51 - 68
2
- 71 - 266
2
- 60 - 328
2
- 68 - 167
2
- 1 - 9
2
- 53 - 267
2
- 60 - 297
2
- 58 - 180
2
- 12 - 67
2
- 53 - 129
2
- 1 - 119
2
- 3 - 346
2
- 3 - 9
2
- 1 - 31
2
- 80 - 116
2
- 47 - 68
2
- 3 - 238
2
- 3 - 114
2
- 80 - 264
2
- 68 - 104
2
- 80 - 83
2
- 58 - 100
2
- 3 - 291
2
- 1 - 4
2
- 68 - 350
2
- 46 - 68
2
- 60 - 164
2
- 68 - 362
2
- 1 - 95
2
- 71 - 168
2
- 80 - 278
2
- 71 - 322
2
- 1 - 38
2
- 58 - 365
2
- 12 - 142
2
- 3 - 129
2
- 60 - 310
2
- 68 - 83
2
- 68 - 194
2
- 71 - 286
2
- 58 - 216
2
- 60 - 73
2
- 53 - 108
2
- 25 - 53
2
- 58 - 285
2
- 12 - 350
2
- 3 - 240
2
- 71 - 169
2
- 12 - 326
2
- 12 - 306
2
- 60 - 318
2
- 58 - 85
2
- 3 - 122
2
- 12 - 265
2
- 53 - 307
2
- 3 - 293
2
- 68 - 235
2
- 11 - 53
2
- 58 - 91
2
- 44 - 53
2
- 71 - 223
2
- 71 - 183
2
- 71 - 230
2
- 60 - 97
2
- 1 - 189
2
- 12 - 248
2
- 60 - 71
2
- 53 - 276
2
- 2 - 68
2
- 3 - 354
2
- 3 - 342
2
- 37 - 80
2
- 1 - 339
2
- 3 - 189
2
- 68 - 323
2
- 68 - 84
2
- 60 - 370
2
- 52 - 58
2
- 12 - 109
2
- 60 - 190
2
- 71 - 104
2
- 58 - 229
2
- 1 - 288
2
- 12 - 126
2
- 71 - 141
2
- 12 - 91
2
- 60 - 268
2
- 58 - 138
2
- 71 - 301
2
- 71 - 347
2
- 58 - 257
2
- 71 - 193
2
- 71 - 95
2
- 68 - 215
2
- 1 - 105
2
- 80 - 273
2
- 12 - 133
2
- 71 - 213
2
- 68 - 257
2
- 50 - 53
2
- 58 - 362
2
- 53 - 264
2
- 1 - 22
2
- 58 - 233
2
- 3 - 174
2
- 58 - 215
2
- 58 - 141
2
- 58 - 347
2
- 58 - 136
2
- 1 - 361
2
- 3 - 99
2
- 80 - 307
2
- 68 - 219
2
- 80 - 120
2
- 60 - 113
2
- 80 - 84
2
- 52 - 68
2
- 3 - 41
2
- 58 - 126
2
- 53 - 330
2
- 28 - 60
2
- 71 - 293
2
- 12 - 360
2
- 12 - 321
2
- 68 - 306
2
- 1 - 331
2
- 60 - 286
2
- 60 - 139
2
- 71 - 267
2
- 12 - 88
2
- 80 - 173
2
- 71 - 241
2
- 12 - 16
2
- 1 - 139
2
- 53 - 218
2
- 80 - 249
2
- 45 - 51
2
- 3 - 67
2
- 68 - 328
2
- 60 - 247
2
- 53 - 148
2
- 11 - 71
2
- 80 - 112
2
- 68 - 207
2
- 53 - 304
2
- 1 - 295
2
- 68 - 190
2
- 68 - 247
2
- 60 - 364
2
- 68 - 76
2
- 71 - 201
2
- 3 - 10
2
- 1 - 211
2
- 58 - 351
2
- 80 - 119
2
- 80 - 282
2
- 71 - 91
2
- 12 - 219
2
- 68 - 307
2
- 53 - 55
2
- 80 - 364
2
- 53 - 159
2
- 60 - 123
2
- 71 - 218
2
- 60 - 75
2
- 3 - 131
2
- 80 - 358
2
- 80 - 192
2
- 1 - 265
2
- 55 - 80
2
- 53 - 315
2
- 58 - 106
2
- 1 - 132
2
- 71 - 192
2
- 58 - 140
2
- 3 - 103
2
- 68 - 204
2
- 80 - 164
2
- 58 - 95
2
- 80 - 329
2
- 4 - 71
2
- 12 - 307
2
- 68 - 180
2
- 71 - 102
2
- 60 - 285
2
- 80 - 257
2
- 3 - 107
2
- 71 - 353
2
- 68 - 300
2
- 68 - 158
2
- 53 - 260
2
- 1 - 133
2
- 53 - 219
2
- 68 - 281
2
- 15 - 60
2
- 80 - 241
2
- 80 - 208
2
- 68 - 140
2
- 46 - 58
2
- 1 - 126
2
- 1 - 17
2
- 12 - 345
2
- 71 - 316
2
- 35 - 68
2
- 3 - 61
2
- 53 - 297
2
- 53 - 245
2
- 68 - 293
2
- 12 - 268
2
- 12 - 288
2
- 68 - 239
2
- 12 - 314
2
- 68 - 114
2
- 53 - 130
2
- 12 - 359
2
- 1 - 192
2
- 60 - 217
2
- 60 - 136
2
- 58 - 73
2
- 12 - 181
2
- 58 - 224
2
- 80 - 246
2
- 52 - 60
2
- 71 - 215
2
- 53 - 287
2
- 1 - 248
2
- 12 - 231
2
- 1 - 367
2
- 1 - 152
2
- 51 - 71
2
- 80 - 217
2
- 12 - 275
2
- 1 - 58
2
- 36 - 80
2
- 46 - 71
2
- 1 - 123
2
- 1 - 287
2
- 60 - 155
2
- 53 - 281
2
- 53 - 268
2
- 38 - 80
2
- 14 - 58
2
- 58 - 271
2
- 58 - 176
2
- 1 - 93
2
- 58 - 232
2
- 27 - 68
2
- 80 - 174
2
- 3 - 357
2
- 3 - 11
2
- 3 - 46
2
- 80 - 228
2
- 60 - 236
2
- 58 - 153
2
- 80 - 161
2
- 39 - 80
2
- 1 - 165
2
- 71 - 270
2
- 60 - 94
2
- 71 - 311
2
- 1 - 91
2
- 36 - 68
2
- 60 - 254
2
- 1 - 230
2
- 58 - 346
2
- 3 - 358
2
- 53 - 61
2
- 1 - 84
2
- 1 - 225
2
- 53 - 185
2
- 71 - 340
2
- 58 - 266
2
- 1 - 343
2
- 53 - 142
2
- 3 - 186
2
- 53 - 254
2
- 1 - 54
2
- 1 - 61
2
- 1 - 362
2
- 53 - 113
2
- 80 - 172
2
- 53 - 225
2
- 71 - 253
2
- 53 - 283
2
- 68 - 367
2
- 3 - 110
2
- 68 - 102
2
- 71 - 103
2
- 12 - 54
2
- 68 - 299
2
- 39 - 68
2
- 1 - 200
2
- 55 - 60
2
- 58 - 71
2
- 71 - 83
2
- 58 - 186
2
- 1 - 124
2
- 42 - 58
2
- 60 - 333
2
- 1 - 161
2
- 53 - 151
2
- 14 - 60
2
- 68 - 351
2
- 19 - 47
2
- 34 - 45
2
- 1 - 348
2
- 1 - 226
2
- 53 - 100
2
- 60 - 168
2
- 71 - 351
2
- 12 - 206
2
- 71 - 113
2
- 1 - 219
2
- 1 - 313
2
- 12 - 127
2
- 12 - 113
2
- 60 - 221
2
- 12 - 86
2
- 3 - 95
2
- 60 - 269
2
- 80 - 244
2
- 26 - 58
2
- 60 - 295
2
- 1 - 352
2
- 3 - 180
2
- 60 - 350
2
- 3 - 187
2
- 60 - 259
2
- 60 - 219
2
- 10 - 60
2
- 28 - 68
2
- 68 - 284
2
- 58 - 249
2
- 71 - 233
2
- 13 - 58
2
- 68 - 357
2
- 80 - 200
2
- 80 - 189
2
- 68 - 304
2
- 71 - 182
2
- 71 - 242
2
- 80 - 258
2
- 68 - 144
2
- 3 - 7
2
- 3 - 259
2
- 80 - 98
2
- 60 - 182
2
- 12 - 130
2
- 80 - 216
2
- 58 - 103
2
- 60 - 203
2
- 53 - 336
2
- 71 - 363
2
- 71 - 269
2
- 80 - 369
2
- 68 - 169
2
- 60 - 153
2
- 71 - 323
2
- 1 - 236
2
- 3 - 35
2
- 71 - 362
2
- 1 - 270
2
- 12 - 348
2
- 53 - 368
2
- 12 - 247
2
- 53 - 135
2
- 71 - 368
2
- 59 - 71
2
- 4 - 68
2
- 58 - 332
2
- 55 - 68
2
- 71 - 195
2
- 12 - 278
2
- 71 - 208
2
- 3 - 253
2
- 58 - 354
2
- 1 - 268
2
- 12 - 63
2
- 60 - 321
2
- 3 - 113
2
- 68 - 124
2
- 60 - 229
2
- 80 - 100
2
- 12 - 220
2
- 68 - 201
2
- 60 - 296
2
- 12 - 166
2
- 68 - 352
2
- 3 - 29
2
- 12 - 146
2
- 58 - 188
2
- 53 - 274
2
- 12 - 297
2
- 12 - 153
2
- 60 - 170
2
- 80 - 362
2
- 1 - 103
2
- 1 - 8
2
- 68 - 266
2
- 53 - 288
2
- 60 - 145
2
- 68 - 297
2
- 68 - 267
2
- 58 - 231
2
- 1 - 249
2
- 53 - 180
2
- 3 - 157
2
- 80 - 299
2
- 58 - 314
2
- 71 - 101
2
- 55 - 58
2
- 68 - 192
2
- 44 - 60
2
- 1 - 90
2
- 3 - 159
2
- 42 - 68
2
- 58 - 283
2
- 8 - 80
2
- 60 - 172
2
- 60 - 106
2
- 80 - 325
2
- 58 - 83
2
- 58 - 116
2
- 71 - 139
2
- 1 - 53
2
- 68 - 221
2
- 71 - 328
2
- 68 - 109
2
- 12 - 228
2
- 68 - 262
2
- 12 - 257
2
- 60 - 148
2
- 53 - 351
2
- 53 - 295
2
- 80 - 88
2
- 71 - 130
2
- 2 - 71
2
- 18 - 58
2
- 71 - 348
2
- 58 - 122
2
- 60 - 352
2
- 68 - 153
2
- 3 - 193
2
- 25 - 71
2
- 58 - 334
2
- 60 - 185
2
- 58 - 201
2
- 71 - 350
2
- 1 - 314
2
- 60 - 174
2
- 1 - 62
2
- 1 - 281
2
- 68 - 366
2
- 53 - 232
2
- 53 - 94
2
- 80 - 234
2
- 60 - 165
2
- 80 - 327
2
- 60 - 267
2
- 12 - 95
2
- 53 - 85
2
- 12 - 87
2
- 53 - 171
2
- 71 - 105
2
- 46 - 80
2
- 4 - 12
2
- 58 - 134
2
- 36 - 58
2
- 60 - 77
2
- 71 - 211
2
- 68 - 222
2
- 12 - 92
2
- 12 - 173
2
- 1 - 6
2
- 3 - 231
2
- 80 - 150
2
- 58 - 70
2
- 58 - 111
2
- 53 - 201
2
- 80 - 203
2
- 60 - 301
2
- 71 - 271
2
- 80 - 293
2
- 68 - 312
2
- 49 - 60
2
- 71 - 243
2
- 58 - 265
2
- 53 - 349
2
- 58 - 296
2
- 58 - 210
2
- 3 - 202
2
- 49 - 80
2
- 80 - 253
2
- 1 - 319
2
- 1 - 186
2
- 80 - 281
2
- 80 - 268
2
- 3 - 219
2
- 58 - 267
2
- 58 - 256
2
- 53 - 114
2
- 71 - 318
2
- 68 - 214
2
- 60 - 224
2
- 3 - 266
2
- 12 - 134
2
- 12 - 204
2
- 60 - 152
2
- 60 - 317
2
- 71 - 109
2
- 22 - 60
2
- 53 - 156
2
- 12 - 102
2
- 80 - 301
2
- 80 - 305
2
- 71 - 344
2
- 68 - 136
2
- 68 - 88
2
- 53 - 182
2
- 80 - 350
2
- 7 - 41
2
- 60 - 177
2
- 9 - 53
2
- 3 - 321
2
- 3 - 166
2
- 60 - 339
2
- 58 - 330
2
- 68 - 101
2
- 68 - 227
2
- 71 - 359
2
- 60 - 93
2
- 68 - 272
2
- 12 - 165
2
- 80 - 348
2
- 71 - 321
2
- 12 - 39
2
- 80 - 242
2
- 3 - 5
2
- 12 - 184
2
- 80 - 265
2
- 80 - 332
2
- 53 - 325
2
- 68 - 233
2
- 3 - 348
2
- 58 - 339
2
- 53 - 205
2
- 71 - 145
2
- 51 - 60
2
- 3 - 17
2
- 68 - 347
2
- 71 - 198
2
- 3 - 322
2
- 80 - 94
2
- 80 - 314
2
- 12 - 75
2
- 68 - 309
2
- 80 - 290
2
- 3 - 341
2
- 71 - 120
2
- 71 - 88
2
- 71 - 252
2
- 3 - 337
2
- 3 - 87
2
- 3 - 74
2
- 1 - 228
2
- 12 - 267
2
- 53 - 109
2
- 12 - 323
2
- 12 - 21
2
- 12 - 111
2
- 3 - 139
2
- 3 - 140
2
- 1 - 199
2
- 1 - 257
2
- 53 - 165
2
- 5 - 20
2
- 58 - 162
2
- 3 - 353
2
- 68 - 119
2
- 1 - 66
2
- 12 - 144
2
- 53 - 132
2
- 1 - 185
2
- 71 - 90
2
- 3 - 160
2
- 60 - 100
2
- 12 - 255
2
- 58 - 79
2
- 80 - 219
2
- 60 - 362
2
- 12 - 353
2
- 12 - 280
2
- 80 - 347
2
- 71 - 334
2
- 12 - 65
2
- 1 - 168
2
- 1 - 99
2
- 53 - 358
2
- 53 - 361
2
- 53 - 230
2
- 58 - 208
2
- 60 - 115
2
- 71 - 82
2
- 80 - 81
2
- 58 - 220
2
- 60 - 210
2
- 10 - 58
2
- 60 - 84
2
- 53 - 71
2
- 24 - 53
2
- 71 - 129
2
- 80 - 209
2
- 68 - 137
2
- 53 - 121
2
- 12 - 122
2
- 80 - 118
2
- 80 - 187
2
- 60 - 150
2
- 71 - 85
2
- 1 - 201
2
- 60 - 299
2
- 60 - 288
2
- 58 - 120
2
- 68 - 314
2
- 80 - 102
2
- 19 - 60
2
- 60 - 266
2
- 68 - 238
2
- 3 - 363
2
- 80 - 101
2
- 80 - 315
2
- 3 - 136
2
- 60 - 281
2
- 71 - 327
2
- 80 - 141
2
- 80 - 359
2
- 53 - 194
2
- 58 - 217
2
- 3 - 345
2
- 3 - 37
2
- 1 - 11
2
- 12 - 43
2
- 53 - 178
2
- 58 - 261
2
- 17 - 68
2
- 60 - 228
2
- 53 - 91
2
- 12 - 34
2
- 80 - 326
2
- 53 - 282
2
- 15 - 80
2
- 1 - 355
2
- 58 - 174
2
- 10 - 53
2
- 58 - 87
2
- 53 - 133
2
- 3 - 130
2
- 71 - 226
2
- 60 - 196
2
- 12 - 226
2
- 4 - 53
2
- 30 - 80
2
- 1 - 279
2
- 3 - 165
2
- 1 - 289
2
- 3 - 18
2
- 3 - 251
2
- 71 - 190
2
- 12 - 182
2
- 60 - 355
2
- 58 - 282
2
- 3 - 100
2
- 71 - 277
2
- 80 - 331
2
- 53 - 103
2
- 1 - 155
2
- 80 - 270
2
- 3 - 102
2
- 1 - 370
2
- 12 - 195
2
- 3 - 290
2
- 12 - 205
2
- 71 - 205
2
- 58 - 336
2
- 1 - 150
2
- 68 - 143
2
- 12 - 172
2
- 12 - 356
2
- 71 - 191
2
- 68 - 95
2
- 80 - 144
2
- 53 - 144
2
- 80 - 124
2
- 1 - 86
2
- 53 - 226
2
- 1 - 206
2
- 71 - 160
2
- 53 - 332
2
- 12 - 27
2
- 25 - 60
2
- 53 - 367
2
- 58 - 94
2
- 34 - 58
2
- 52 - 71
2
- 71 - 292
2
- 80 - 240
2
- 71 - 96
2
- 6 - 71
2
- 80 - 351
2
- 53 - 110
2
- 53 - 84
2
- 3 - 176
2
- 50 - 60
2
- 71 - 172
2
- 36 - 60
2
- 53 - 68
2
- 53 - 89
2
- 60 - 226
2
- 71 - 180
2
- 80 - 296
2
- 11 - 56
2
- 1 - 252
2
- 47 - 60
2
- 53 - 186
2
- 53 - 128
2
- 1 - 92
2
- 1 - 149
2
- 71 - 287
2
- 27 - 53
2
- 1 - 235
2
- 80 - 158
2
- 3 - 81
2
- 3 - 323
2
- 14 - 53
2
- 58 - 309
2
- 1 - 129
2
- 12 - 155
2
- 58 - 66
2
- 12 - 229
2
- 27 - 60
2
- 1 - 128
2
- 23 - 68
2
- 1 - 246
2
- 71 - 275
2
- 3 - 64
2
- 60 - 300
2
- 58 - 297
2
- 58 - 289
2
- 12 - 164
2
- 68 - 128
2
- 1 - 280
2
- 68 - 185
2
- 71 - 299
2
- 12 - 115
2
- 3 - 218
2
- 68 - 148
2
- 3 - 106
2
- 80 - 304
2
- 60 - 69
2
- 1 - 297
2
- 12 - 316
2
- 12 - 156
2
- 80 - 156
2
- 12 - 47
2
- 60 - 176
2
- 80 - 356
2
- 5 - 71
2
- 53 - 214
2
- 80 - 262
2
- 71 - 200
2
- 58 - 254
2
- 71 - 181
2
- 12 - 108
2
- 12 - 139
2
- 68 - 78
2
- 71 - 158
2
- 1 - 304
2
- 60 - 327
2
- 3 - 153
2
- 60 - 250
2
- 1 - 104
2
- 3 - 280
2
- 3 - 250
2
- 3 - 146
2
- 58 - 287
2
- 3 - 349
2
- 68 - 346
2
- 53 - 319
2
- 58 - 150
2
- 68 - 303
2
- 37 - 53
2
- 68 - 246
2
- 60 - 112
2
- 80 - 248
2
- 1 - 250
2
- 53 - 188
2
- 80 - 370
2
- 60 - 102
2
- 71 - 154
2
- 68 - 225
2
- 53 - 125
2
- 58 - 318
2
- 68 - 341
2
- 53 - 98
2
- 12 - 198
2
- 3 - 90
2
- 60 - 180
2
- 12 - 117
2
- 60 - 323
2
- 12 - 118
2
- 1 - 122
2
- 12 - 119
2
- 68 - 105
2
- 12 - 292
2
- 12 - 20
2
- 58 - 295
2
- 23 - 58
2
- 60 - 80
2
- 12 - 15
2
- 31 - 71
2
- 60 - 270
2
- 1 - 320
2
- 3 - 44
2
- 58 - 161
2
- 68 - 241
2
- 1 - 278
2
- 53 - 147
2
- 58 - 76
2
- 27 - 58
2
- 80 - 97
2
- 80 - 104
2
- 53 - 62
2
- 80 - 110
2
- 80 - 137
2
- 68 - 145
2
- 71 - 110
2
- 58 - 123
2
- 12 - 354
2
- 53 - 160
2
- 58 - 253
2
- 68 - 290
2
- 3 - 137
2
- 66 - 71
2
- 12 - 124
2
- 3 - 55
2
- 80 - 237
2
- 68 - 252
2
- 80 - 335
2
- 1 - 220
2
- 60 - 141
2
- 53 - 328
2
- 58 - 219
2
- 58 - 304
2
- 7 - 56
2
- 1 - 344
2
- 68 - 212
2
- 1 - 346
2
- 53 - 176
2
- 71 - 220
2
- 80 - 185
2
- 68 - 353
2
- 53 - 196
2
- 1 - 46
2
- 68 - 268
2
- 1 - 191
2
- 47 - 71
2
- 12 - 269
2
- 58 - 338
2
- 3 - 54
2
- 1 - 351
2
- 58 - 204
2
- 58 - 324
2
- 71 - 238
2
- 1 - 153
2
- 71 - 370
2
- 16 - 80
2
- 12 - 237
2
- 12 - 56
2
- 58 - 281
2
- 60 - 231
2
- 58 - 110
2
- 1 - 20
2
- 60 - 275
2
- 53 - 246
2
- 71 - 127
2
- 60 - 320
2
- 60 - 98
2
- 53 - 153
2
- 71 - 249
2
- 12 - 282
2
- 3 - 91
2
- 3 - 126
2
- 12 - 35
2
- 1 - 202
2
- 58 - 182
2
- 3 - 142
2
- 3 - 63
2
- 1 - 368
2
- 58 - 366
2
- 58 - 203
2
- 53 - 275
2
- 60 - 345
2
- 71 - 204
2
- 60 - 251
2
- 12 - 150
2
- 12 - 161
2
- 60 - 338
2
- 58 - 258
2
- 80 - 294
2
- 72 - 80
2
- 80 - 227
2
- 12 - 160
2
- 40 - 60
2
- 80 - 220
2
- 3 - 304
2
- 60 - 125
2
- 3 - 275
2
- 12 - 135
2
- 12 - 347
2
- 56 - 80
2
- 60 - 311
2
- 53 - 259
2
- 80 - 230
2
- 80 - 82
2
- 58 - 306
2
- 80 - 266
2
- 3 - 318
2
- 80 - 232
2
- 60 - 157
2
- 53 - 116
2
- 12 - 328
2
- 3 - 225
2
- 17 - 58
2
- 3 - 295
2
- 53 - 155
2
- 53 - 317
2
- 3 - 144
2
- 3 - 282
2
- 60 - 138
2
- 1 - 238
2
- 50 - 71
2
- 60 - 110
2
- 3 - 132
2
- 3 - 273
2
- 53 - 342
2
- 3 - 39
2
- 60 - 292
2
- 80 - 363
2
- 59 - 68
2
- 3 - 21
2
- 68 - 93
2
- 71 - 214
2
- 71 - 153
2
- 3 - 178
2
- 71 - 260
2
- 12 - 370
2
- 48 - 53
2
- 80 - 126
2
- 3 - 108
2
- 80 - 146
2
- 8 - 60
2
- 1 - 172
2
- 71 - 108
2
- 3 - 125
2
- 68 - 348
2
- 80 - 361
2
- 3 - 203
2
- 71 - 337
2
- 53 - 370
2
- 12 - 53
2
- 1 - 263
2
- 3 - 309
2
- 60 - 205
2
- 80 - 188
2
- 1 - 135
2
- 68 - 230
2
- 71 - 246
2
- 6 - 53
2
- 60 - 369
2
- 3 - 232
2
- 71 - 251
2
- 1 - 322
2
- 54 - 71
2
- 3 - 59
2
- 60 - 91
2
- 3 - 97
2
- 68 - 261
2
- 3 - 301
2
- 3 - 152
2
- 1 - 234
2
- 58 - 92
2
- 28 - 71
2
- 3 - 150
2
- 5 - 60
2
- 62 - 68
2
- 71 - 245
2
- 68 - 327
2
- 60 - 248
2
- 53 - 262
2
- 1 - 144
2
- 68 - 249
2
- 80 - 152
2
- 80 - 148
2
- 12 - 343
2
- 60 - 233
2
- 71 - 331
2
- 12 - 250
2
- 71 - 264
2
- 58 - 193
2
- 53 - 211
2
- 1 - 255
2
- 68 - 276
2
- 1 - 282
2
- 71 - 92
2
- 58 - 294
2
- 58 - 125
2
- 12 - 106
2
- 38 - 58
2
- 71 - 329
2
- 58 - 142
2
- 3 - 118
2
- 53 - 158
2
- 1 - 332
2
- 80 - 346
2
- 1 - 33
2
- 60 - 238
2
- 68 - 232
2
- 1 - 266
2
- 3 - 298
2
- 58 - 184
2
- 60 - 329
2
- 71 - 343
2
- 68 - 280
2
- 12 - 311
2
- 80 - 178
2
- 58 - 227
2
- 71 - 298
2
- 3 - 233
2
- 53 - 284
2
- 34 - 53
2
- 71 - 140
2
- 7 - 12
2
- 11 - 41
2
- 1 - 190
2
- 60 - 331
2
- 53 - 290
2
- 3 - 366
2
- 53 - 294
2
- 1 - 68
2
- 60 - 184
2
- 80 - 277
2
- 60 - 265
2
- 80 - 252
2
- 17 - 80
2
- 12 - 221
2
- 1 - 49
2
- 3 - 188
2
- 53 - 74
2
- 53 - 221
2
- 53 - 115
2
- 71 - 134
2
- 58 - 218
2
- 60 - 88
2
- 12 - 209
2
- 80 - 320
2
- 80 - 285
2
- 68 - 345
2
- 68 - 197
2
- 12 - 132
2
- 53 - 233
2
- 60 - 198
2
- 1 - 76
2
- 12 - 74
2
- 12 - 17
2
- 12 - 313
2
- 68 - 94
2
- 12 - 60
2
- 53 - 329
2
- 71 - 306
2
- 57 - 60
2
- 53 - 324
2
- 1 - 327
2
- 60 - 366
2
- 71 - 263
2
- 53 - 273
2
- 1 - 247
2
- 12 - 324
2
- 60 - 367
2
- 19 - 71
2
- 58 - 364
2
- 3 - 179
2
- 71 - 132
2
- 1 - 231
2
- 80 - 284
2
- 1 - 140
2
- 3 - 53
2
- 60 - 282
2
- 1 - 52
2
- 1 - 237
2
- 53 - 106
2
- 12 - 131
2
- 80 - 313
2
- 60 - 360
2
- 53 - 65
2
- 53 - 181
2
- 3 - 94
2
- 68 - 98
2
- 3 - 299
2
- 36 - 71
2
- 80 - 330
2
- 53 - 193
2
- 71 - 147
2
- 60 - 161
2
- 1 - 35
2
- 71 - 239
2
- 71 - 189
2
- 71 - 294
2
- 1 - 145
2
- 58 - 152
2
- 3 - 208
2
- 3 - 109
2
- 58 - 147
2
- 1 - 277
2
- 58 - 268
2
- 48 - 80
2
- 12 - 317
2
- 71 - 188
2
- 17 - 60
2
- 68 - 156
2
- 68 - 340
2
- 28 - 58
2
- 71 - 165
2
- 43 - 53
2
- 53 - 291
2
- 3 - 40
2
- 1 - 207
2
- 58 - 331
2
- 1 - 175
2
- 60 - 147
2
- 80 - 154
2
- 12 - 339
2
- 3 - 297
2
- 68 - 226
2
- 12 - 24
2
- 60 - 246
2
- 58 - 214
2
- 53 - 305
2
- 68 - 317
2
- 80 - 166
2
- 71 - 94
2
- 1 - 23
2
- 58 - 358
2
- 58 - 248
2
- 53 - 334
2
- 58 - 368
2
- 1 - 83
2
- 1 - 127
2
- 60 - 175
2
- 12 - 128
2
- 44 - 58
2
- 12 - 334
2
- 47 - 51
2
- 80 - 353
2
- 53 - 183
2
- 12 - 213
2
- 12 - 271
2
- 58 - 315
2
- 12 - 171
2
- 71 - 217
2
- 60 - 336
2
- 3 - 264
2
- 12 - 274
2
- 68 - 187
2
- 3 - 356
2
- 80 - 235
2
- 53 - 250
2
- 12 - 141
2
- 12 - 136
2
- 35 - 80
2
- 60 - 274
2
- 1 - 229
2
- 71 - 237
2
- 3 - 284
2
- 71 - 284
2
- 53 - 73
2
- 68 - 157
2
- 53 - 362
2
- 71 - 338
2
- 3 - 328
2
- 30 - 60
2
- 74 - 80
2
- 60 - 159
2
- 3 - 57
2
- 53 - 293
2
- 12 - 107
2
- 60 - 197
2
- 80 - 328
2
- 80 - 199
2
- 1 - 181
2
- 14 - 80
2
- 58 - 299
2
- 12 - 19
2
- 53 - 111
2
- 1 - 233
2
- 68 - 224
2
- 3 - 47
2
- 71 - 146
2
- 58 - 355
2
- 80 - 344
2
- 61 - 68
2
- 42 - 80
2
- 68 - 161
2
- 68 - 289
2
- 32 - 68
2
- 1 - 261
2
- 58 - 99
2
- 10 - 71
2
- 80 - 193
2
- 68 - 361
2
- 71 - 288
2
- 60 - 101
2
- 12 - 83
2
- 3 - 319
2
- 58 - 240
2
- 71 - 97
2
- 68 - 211
2
- 33 - 58
2
- 40 - 53
2
- 3 - 270
2
- 53 - 220
2
- 9 - 68
2
- 7 - 71
2
- 71 - 209
2
- 1 - 232
2
- 1 - 326
2
- 58 - 181
2
- 68 - 121
2
- 3 - 327
2
- 7 - 58
2
- 12 - 97
2
- 12 - 112
2
- 60 - 287
2
- 71 - 99
2
- 58 - 63
2
- 58 - 292
2
- 60 - 114
2
- 53 - 93
2
- 71 - 212
2
- 58 - 74
2
- 58 - 228
2
- 4 - 60
2
- 68 - 335
2
- 12 - 169
2
- 60 - 135
2
- 60 - 85
2
- 1 - 359
2
- 71 - 278
2
- 60 - 334
2
- 68 - 175
2
- 71 - 300
2
- 60 - 264
2
- 1 - 120
2
- 53 - 354
2
- 71 - 256
2
- 1 - 307
2
- 11 - 60
2
- 53 - 157
2
- 1 - 262
2
- 12 - 177
2
- 33 - 80
2
- 1 - 60
2
- 71 - 167
2
- 30 - 58
2
- 12 - 254
2
- 3 - 325
2
- 53 - 289
2
- 80 - 226
2
- 3 - 227
2
- 41 - 80
2
- 12 - 30
2
- 47 - 56
2
- 53 - 244
2
- 60 - 82
2
- 60 - 140
2
- 80 - 181
2
- 68 - 205
2
- 60 - 249
2
- 60 - 130
2
- 1 - 267
2
- 60 - 79
2
- 80 - 367
2
- 53 - 338
2
- 53 - 199
2
- 68 - 339
2
- 58 - 226
2
- 12 - 23
2
- 68 - 173
2
- 3 - 244
2
- 60 - 234
2
- 60 - 277
2
- 3 - 200
2
- 3 - 247
2
- 1 - 213
2
- 68 - 365
2
- 53 - 117
2
- 71 - 219
2
- 58 - 96
2
- 68 - 138
2
- 53 - 72
2
- 53 - 80
2
- 3 - 201
2
- 1 - 100
2
- 80 - 338
2
- 53 - 299
2
- 68 - 301
2
- 33 - 60
2
- 12 - 178
2
- 1 - 78
2
- 53 - 77
2
- 3 - 77
2
- 80 - 291
2
- 12 - 342
2
- 3 - 315
2
- 3 - 306
2
- 80 - 312
2
- 58 - 88
2
- 12 - 79
2
- 3 - 335
2
- 60 - 356
2
- 12 - 105
2
- 3 - 300
2
- 58 - 139
2
- 32 - 53
2
- 80 - 231
2
- 1 - 364
2
- 80 - 122
2
- 60 - 146
2
- 9 - 71
2
- 60 - 273
2
- 21 - 80
2
- 3 - 351
2
- 1 - 117
2
- 60 - 105
2
- 53 - 251
2
- 71 - 163
2
- 1 - 334
2
- 58 - 325
2
- 3 - 286
2
- 58 - 119
2
- 60 - 243
2
- 1 - 209
2
- 58 - 284
2
- 3 - 256
2
- 34 - 71
2
- 68 - 236
2
- 6 - 68
2
- 3 - 271
2
- 3 - 216
2
- 3 - 279
2
- 1 - 198
2
- 71 - 289
2
- 71 - 123
2
- 68 - 108
2
- 80 - 194
2
- 13 - 71
2
- 53 - 320
2
- 80 - 274
2
- 53 - 346
2
- 3 - 317
2
- 71 - 354
2
- 12 - 318
2
- 41 - 58
2
- 12 - 104
2
- 12 - 76
2
- 12 - 252
2
- 60 - 368
2
- 80 - 289
2
- 30 - 71
2
- 53 - 70
2
- 60 - 74
2
- 68 - 141
2
- 60 - 178
2
- 80 - 267
2
- 3 - 167
2
- 53 - 58
2
- 12 - 331
2
- 71 - 342
2
- 3 - 50
2
- 12 - 194
2
- 49 - 68
2
- 80 - 321
2
- 53 - 228
2
- 3 - 45
2
- 3 - 93
2
- 3 - 42
2
- 60 - 337
2
- 1 - 260
2
- 1 - 106
2
- 53 - 187
2
- 3 - 248
2
- 71 - 196
2
- 1 - 242
2
- 68 - 273
2
- 1 - 64
2
- 80 - 276
2
- 23 - 80
2
- 58 - 235
2
- 68 - 69
2
- 2 - 58
2
- 53 - 311
2
- 60 - 261
2
- 80 - 238
2
- 68 - 240
2
- 68 - 188
2
- 1 - 182
2
- 1 - 167
2
- 12 - 158
2
- 1 - 56
2
- 53 - 76
2
- 3 - 32
2
- 6 - 60
2
- 1 - 71
2
- 1 - 59
2
- 12 - 31
2
- 12 - 89
2
- 32 - 80
2
- 71 - 135
2
- 12 - 26
2
- 60 - 303
2
- 3 - 36
2
- 68 - 360
2
- 71 - 232
2
- 53 - 335
2
- 12 - 77
2
- 11 - 12
2
- 12 - 200
2
- 1 - 294
2
- 71 - 119
2
- 11 - 68
2
- 3 - 170
2
- 65 - 68
2
- 3 - 161
2
- 53 - 99
2
- 39 - 58
2
- 80 - 142
2
- 53 - 166
2
- 53 - 83
2
- 25 - 68
2
- 68 - 123
2
- 80 - 117
2
- 71 - 171
2
- 1 - 156
2
- 12 - 167
2
- 58 - 179
2
- 60 - 143
2
- 53 - 131
2
- 63 - 80
2
- 58 - 130
2
- 80 - 196
2
- 68 - 270
2
- 22 - 80
2
- 12 - 362
2
- 80 - 333
2
- 58 - 252
2
- 60 - 151
2
- 58 - 190
2
- 53 - 318
2
- 48 - 68
2
- 1 - 272
2
- 80 - 309
2
- 53 - 164
2
- 60 - 122
2
- 58 - 65
2
- 12 - 186
2
- 60 - 239
2
- 3 - 209
2
- 1 - 146
2
- 58 - 310
2
- 60 - 99
2
- 58 - 178
2
- 53 - 224
2
- 1 - 151
2
- 3 - 88
2
- 58 - 293
2
- 12 - 344
2
- 60 - 209
2
- 58 - 230
2
- 25 - 58
2
- 1 - 101
2
- 71 - 341
2
- 3 - 257
2
- 68 - 343
2
- 68 - 250
2
- 80 - 243
2
- 80 - 334
2
- 68 - 206
2
- 71 - 248
2
- 3 - 30
2
- 28 - 53
2
- 1 - 273
2
- 60 - 158
2
- 39 - 71
2
- 80 - 300
2
- 71 - 228
2
- 3 - 294
2
- 3 - 340
2
- 68 - 171
2
- 1 - 353
2
- 60 - 291
2
- 1 - 349
2
- 68 - 182
2
- 80 - 229
2
- 12 - 283
2
- 71 - 247
2
- 53 - 78
2
- 71 - 86
2
- 12 - 301
2
- 80 - 151
2
- 1 - 163
2
- 60 - 316
2
- 58 - 124
2
- 60 - 134
2
- 71 - 76
2
- 25 - 80
2
- 41 - 60
2
- 80 - 341
2
- 12 - 341
2
- 12 - 84
2
- 1 - 347
2
- 71 - 93
2
- 53 - 345
2
- 12 - 299
2
- 71 - 315
2
- 60 - 142
2
- 1 - 178
2
- 31 - 58
2
- 60 - 87
2
- 53 - 112
2
- 71 - 305
2
- 80 - 357
2
- 3 - 336
2
- 1 - 312
2
- 58 - 328
2
- 58 - 151
2
- 1 - 333
2
- 3 - 26
2
- 53 - 174
2
- 71 - 333
2
- 60 - 133
2
- 68 - 320
2
- 1 - 94
2
- 12 - 59
2
- 71 - 335
2
- 53 - 321
2
- 60 - 202
2
- 53 - 227
2
- 60 - 359
2
- 3 - 305
2
- 1 - 115
2
- 38 - 53
2
- 68 - 279
2
- 12 - 163
2
- 60 - 144
2
- 58 - 157
2
- 58 - 323
2
- 1 - 36
2
- 1 - 179
2
- 53 - 222
2
- 1 - 131
2
- 24 - 60
2
- 58 - 321
2
- 53 - 154
2
- 58 - 146
2
- 68 - 296
2
- 71 - 296
2
- 1 - 303
2
- 71 - 152
2
- 68 - 129
2
- 3 - 148
2
- 12 - 256
2
- 68 - 218
2
- 60 - 92
2
- 12 - 298
2
- 53 - 316
2
- 58 - 60
2
- 1 - 330
2
- 68 - 92
2
- 53 - 168
2
- 58 - 195
2
- 60 - 293
2
- 1 - 309
2
- 60 - 118
2
- 80 - 168
2
- 71 - 194
2
- 60 - 72
2
- 12 - 33
2
- 12 - 151
2
- 53 - 331
2
- 60 - 120
2
- 53 - 286
2
- 62 - 80
2
- 58 - 109
2
- 20 - 68
2
- 3 - 285
2
- 6 - 58
2
- 5 - 53
2
- 12 - 249
2
- 71 - 184
2
- 58 - 102
2
- 1 - 286
2
- 3 - 314
2
- 80 - 85
2
- 58 - 175
2
- 17 - 53
2
- 12 - 349
2
- 58 - 171
2
- 80 - 297
2
- 1 - 218
2
- 60 - 104
2
- 80 - 269
2
- 80 - 206
2
- 58 - 121
2
- 80 - 177
2
- 3 - 134
2
- 80 - 245
2
- 21 - 71
2
- 3 - 347
2
- 58 - 244
2
- 3 - 62
2
- 68 - 203
2
- 1 - 34
2
- 53 - 322
2
- 12 - 93
2
- 68 - 344
2
- 71 - 291
2
- 53 - 247
2
- 3 - 220
2
- 3 - 367
2
- 12 - 208
2
- 1 - 130
2
- 65 - 80
2
- 1 - 290
2
- 60 - 319
2
- 80 - 179
2
- 60 - 76
2
- 58 - 129
2
- 3 - 222
2
- 71 - 173
2
- 80 - 197
2
- 68 - 331
2
- 71 - 360
2
- 53 - 239
2
- 12 - 361
2
- 60 - 211
2
- 71 - 131
2
- 53 - 242
2
- 71 - 157
2
- 68 - 117
2
- 1 - 244
2
- 68 - 87
2
- 1 - 82
2
- 64 - 68
2
- 68 - 125
2
- 71 - 290
2
- 68 - 122
2
- 80 - 201
2
- 53 - 296
2
- 53 - 123
2
- 58 - 90
2
- 12 - 364
2
- 12 - 365
2
- 80 - 233
2
- 53 - 263
2
- 12 - 73
2
- 68 - 294
2
- 80 - 204
2
- 58 - 279
2
- 80 - 279
2
- 53 - 119
2
- 58 - 343
2
- 80 - 259
2
- 12 - 305
2
- 12 - 277
2
- 12 - 290
2
- 60 - 240
2
- 58 - 302
2
- 12 - 227
2
- 60 - 169
2
- 68 - 292
2
- 60 - 96
2
- 68 - 132
2
- 12 - 121
2
- 60 - 342
2
- 3 - 307
2
- 12 - 218
2
- 53 - 87
2
- 58 - 243
2
- 58 - 192
2
- 68 - 305
2
- 60 - 173
2
- 80 - 167
2
- 4 - 58
2
- 68 - 283
2
- 80 - 130
2
- 3 - 287
2
- 3 - 204
2
- 12 - 272
2
- 12 - 116
2
- 1 - 148
2
- 1 - 269
2
- 53 - 366
2
- 53 - 300
2
- 3 - 115
2
- 26 - 68
2
- 68 - 198
2
- 3 - 111
2
- 12 - 154
2
- 53 - 92
2
- 68 - 285
2
- 3 - 196
2
- 68 - 107
2
- 16 - 58
2
- 58 - 359
2
- 1 - 336
2
- 12 - 358
2
- 58 - 322
2
- 3 - 269
2
- 3 - 214
2
- 58 - 194
2
- 71 - 73
2
- 53 - 365
2
- 12 - 266
2
- 58 - 93
2
- 68 - 73
2
- 14 - 68
2
- 58 - 246
2
- 58 - 64
2
- 80 - 323
2
- 68 - 75
2
- 60 - 181
2
- 68 - 174
2
- 80 - 131
2
- 12 - 235
2
- 1 - 97
2
- 58 - 185
2
- 8 - 53
2
- 12 - 261
2
- 60 - 306
2
- 53 - 337
2
- 71 - 366
2
- 53 - 102
2
- 71 - 361
2
- 3 - 143
2
- 68 - 265
2
- 3 - 96
2
- 3 - 217
2
- 71 - 143
2
- 71 - 304
2
- 58 - 300
2
- 68 - 86
2
- 1 - 283
2
- 3 - 195
2
- 1 - 173
2
- 80 - 191
2
- 60 - 204
2
- 68 - 318
2
- 12 - 215
2
- 21 - 58
2
- 80 - 105
2
- 41 - 68
2
- 68 - 356
2
- 12 - 140
2
- 12 - 96
2
- 80 - 310
2
- 80 - 171
2
- 71 - 234
2
- 32 - 58
2
- 71 - 358
2
- 68 - 254
2
- 68 - 96
2
- 60 - 260
2
- 27 - 80
2
- 71 - 199
2
- 1 - 74
2
- 80 - 283
2
- 80 - 99
2
- 60 - 108
2
- 3 - 333
2
- 60 - 109
2
- 53 - 234
2
- 7 - 80
2
- 48 - 71
2
- 12 - 64
2
- 60 - 216
2
- 12 - 355
2
- 53 - 97
2
- 12 - 238
2
- 1 - 305
2
- 71 - 155
2
- 80 - 336
2
- 80 - 163
2
- 71 - 138
2
- 69 - 71
2
- 12 - 197
2
- 53 - 75
2
- 58 - 135
2
- 3 - 274
2
- 29 - 53
2
- 53 - 241
2
- 1 - 67
2
- 1 - 208
2
- 53 - 86
2
- 3 - 104
2
- 1 - 342
2
- 60 - 83
2
- 3 - 343
2
- 53 - 306
2
- 3 - 38
2
- 12 - 48
2
- 3 - 237
2
- 9 - 60
2
- 3 - 313
2
- 58 - 367
2
- 60 - 220
2
- 12 - 149
2
- 80 - 134
2
- 60 - 89
2
- 80 - 170
2
- 5 - 12
2
- 80 - 92
2
- 53 - 81
2
- 3 - 181
2
- 68 - 274
2
- 12 - 179
2
- 12 - 225
2
- 53 - 90
2
- 3 - 360
2
- 45 - 80
2
- 20 - 71
2
- 60 - 343
2
- 71 - 137
2
- 1 - 72
2
- 71 - 177
2
- 21 - 60
2
- 12 - 240
2
- 53 - 207
2
- 58 - 307
2
- 60 - 199
2
- 53 - 195
2
- 68 - 287
2
- 12 - 44
2
- 58 - 241
2
- 80 - 256
2
- 3 - 281
2
- 80 - 186
2
- 53 - 341
2
- 1 - 337
2
- 80 - 195
2
- 3 - 133
2
- 71 - 89
2
- 60 - 279
2
- 68 - 277
2
- 12 - 312
2
- 1 - 171
2
- 80 - 368
2
- 53 - 169
2
- 59 - 80
2
- 68 - 220
2
- 53 - 203
2
- 1 - 365
2
- 71 - 231
2
- 58 - 222
2
- 12 - 125
2
- 3 - 117
2
- 12 - 176
2
- 68 - 100
2
- 1 - 369
2
- 68 - 364
2
- 12 - 295
2
- 3 - 239
2
- 3 - 296
2
- 68 - 131
2
- 80 - 153
2
- 58 - 117
2
- 1 - 14
2
- 12 - 189
2
- 3 - 119
2
- 1 - 300
2
- 68 - 216
2
- 58 - 352
2
- 68 - 358
2
- 3 - 262
2
- 1 - 26
2
- 1 - 75
2
- 58 - 189
2
- 53 - 82
2
- 12 - 185
2
- 53 - 323
2
- 71 - 174
2
- 41 - 71
2
- 58 - 205
2
- 80 - 239
2
- 71 - 186
2
- 58 - 238
2
- 53 - 63
2
- 60 - 307
2
- 60 - 64
2
- 12 - 233
2
- 1 - 177
2
- 53 - 312
2
- 3 - 171
2
- 1 - 137
2
- 1 - 16
2
- 1 - 164
2
- 58 - 132
2
- 3 - 254
2
- 60 - 308
2
- 53 - 277
2
- 53 - 127
2
- 75 - 80
2
- 58 - 236
2
- 1 - 299
2
- 60 - 253
2
- 18 - 71
2
- 3 - 48
2
- 53 - 136
2
- 1 - 194
2
- 58 - 166
2
- 65 - 71
2
- 60 - 156
2
- 1 - 245
2
- 1 - 215
2
- 21 - 68
2
- 80 - 214
2
- 1 - 19
2
- 68 - 195
2
- 58 - 148
2
- 24 - 68
2
- 80 - 136
2
- 53 - 309
2
- 60 - 225
2
- 68 - 133
2
- 71 - 80
2
- 3 - 66
2
- 60 - 107
2
- 58 - 340
2
- 12 - 300
2
- 45 - 60
2
- 58 - 80
2
- 12 - 286
2
- 68 - 342
2
- 60 - 171
2
- 58 - 361
2
- 60 - 191
2
- 53 - 229
2
- 68 - 178
2
- 71 - 274
2
- 53 - 190
2
- 68 - 271
2
- 1 - 315
2
- 12 - 264
2
- 68 - 242
2
- 71 - 77
2
- 80 - 86
2
- 51 - 53
2
- 80 - 288
2
- 53 - 177
2
- 3 - 326
2
- 40 - 80
2
- 80 - 147
2
- 80 - 339
2
- 3 - 163
2
- 60 - 361
2
- 12 - 329
2
- 53 - 145
2
- 1 - 291
2
- 3 - 182
2
- 58 - 342
2
- 60 - 121
2
- 80 - 354
2
- 80 - 182
2
- 60 - 353
2
- 60 - 347
2
- 58 - 128
2
- 60 - 257
2
- 3 - 65
2
- 1 - 274
2
- 58 - 327
2
- 1 - 113
2
- 58 - 320
2
- 71 - 272
2
- 12 - 322
2
- 3 - 205
2
- 3 - 283
2
- 53 - 143
2
- 3 - 151
2
- 1 - 48
2
- 80 - 211
2
- 12 - 159
2
- 3 - 155
2
- 68 - 183
2
- 71 - 255
2
- 53 - 118
2
- 1 - 41
2
- 58 - 337
2
- 12 - 276
2
- 58 - 275
2
- 71 - 369
2
- 1 - 80
2
- 68 - 147
2
- 15 - 53
2
- 53 - 258
2
- 53 - 140
2
- 60 - 313
2
- 10 - 80
2
- 80 - 107
2
- 53 - 162
2
- 53 - 56
2
- 3 - 364
2
- 18 - 80
2
- 80 - 345
2
- 58 - 168
2
- 68 - 369
2
- 7 - 51
2
- 53 - 344
2
- 3 - 184
2
- 3 - 288
2
- 71 - 258
2
- 12 - 304
2
- 80 - 198
2
- 68 - 321
2
- 58 - 89
2
- 67 - 80
2
- 12 - 42
2
- 68 - 146
2
- 53 - 198
2
- 12 - 28
2
- 58 - 250
2
- 3 - 138
2
- 80 - 255
2
- 3 - 71
2
- 1 - 108
2
- 12 - 68
2
- 53 - 184
2
- 60 - 70
2
- 53 - 204
2
- 77 - 80
2
- 80 - 302
2
- 1 - 224
2
- 37 - 71
2
- 1 - 256
2
- 58 - 212
2
- 53 - 269
2
- 58 - 221
2
- 71 - 279
2
- 1 - 264
2
- 68 - 172
2
- 1 - 271
2
- 60 - 230
2
- 1 - 77
2
- 7 - 68
2
- 3 - 310
2
- 12 - 210
2
- 60 - 280
2
- 3 - 263
2
- 12 - 319
2
- 71 - 133
2
- 3 - 73
2
- 53 - 192
2
- 71 - 175
2
- 71 - 121
2
- 3 - 75
2
- 68 - 189
2
- 12 - 236
2
- 71 - 210
2
- 60 - 208
2
- 60 - 322
2
- 71 - 240
2
- 1 - 107
2
- 34 - 68
2
- 3 - 197
2
- 12 - 55
2
- 3 - 199
2
- 60 - 302
2
- 60 - 348
2
- 71 - 302
2
- 53 - 101
2
- 76 - 80
2
- 3 - 43
2
- 58 - 357
2
- 3 - 212
2
- 71 - 268
2
- 3 - 175
2
- 1 - 121
2
- 12 - 25
2
- 71 - 365
2
- 10 - 68
2
- 71 - 221
2
- 3 - 6
2
- 53 - 223
2
- 53 - 236
2
- 12 - 260
2
- 58 - 301
2
- 68 - 176
2
- 60 - 212
2
- 12 - 78
2
- 34 - 70
2
- 68 - 324
2
- 68 - 82
2
- 80 - 111
2
- 35 - 58
2
- 3 - 332
2
- 60 - 179
2
- 3 - 365
2
- 53 - 350
2
- 1 - 65
2
- 58 - 260
2
- 12 - 222
2
- 71 - 203
2
- 58 - 360
2
- 3 - 230
2
- 68 - 74
2
- 12 - 152
2
- 68 - 229
2
- 68 - 163
2
- 12 - 188
2
- 53 - 240
2
- 3 - 289
2
- 53 - 280
2
- 42 - 71
2
- 1 - 40
2
- 29 - 58
2
- 71 - 222
2
- 68 - 164
2
- 71 - 261
2
- 60 - 241
2
- 68 - 81
2
- 58 - 213
2
- 3 - 234
2
- 12 - 262
2
- 68 - 256
2
- 53 - 301
2
- 12 - 71
2
- 12 - 196
2
- 58 - 316
2
- 68 - 151
2
- 12 - 367
2
- 3 - 147
2
- 11 - 19
2
- 58 - 312
2
- 58 - 115
2
- 3 - 276
2
- 71 - 117
2
- 71 - 235
2
- 53 - 257
2
- 58 - 291
2
- 58 - 259
2
- 29 - 68
2
- 68 - 269
2
- 60 - 128
2
- 1 - 296
2
- 58 - 356
2
- 68 - 99
2
- 71 - 216
2
- 80 - 90
2
- 53 - 356
2
- 12 - 129
2
- 58 - 75
2
- 1 - 37
2
- 68 - 349
2
- 60 - 312
2
- 1 - 253
2
- 1 - 292
2
- 71 - 312
2
- 63 - 68
2
- 58 - 59
2
- 1 - 159
2
- 60 - 63
2
- 1 - 212
2
- 44 - 80
2
- 12 - 241
2
- 5 - 68
2
- 53 - 271
2
- 71 - 150
2
- 3 - 324
2
- 80 - 261
2
- 31 - 53
2
- 1 - 285
2
- 12 - 259
2
- 66 - 68
2
- 58 - 197
2
- 80 - 109
2
- 3 - 84
2
- 60 - 283
2
- 33 - 71
2
- 1 - 360
2
- 80 - 224
2
- 61 - 71
2
- 3 - 235
2
- 71 - 112
2
- 53 - 303
2
- 80 - 317
2
- 18 - 60
2
- 60 - 346
2
- 60 - 289
2
- 71 - 111
2
- 3 - 242
2
- 3 - 82
2
- 68 - 160
2
- 58 - 209
2
- 1 - 96
2
- 3 - 355
2
- 1 - 47
2
- 60 - 206
2
- 1 - 338
2
- 53 - 64
2
- 71 - 356
2
- 3 - 267
2
- 12 - 191
2
- 68 - 91
2
- 3 - 316
2
- 12 - 251
2
- 58 - 143
2
- 58 - 118
2
- 15 - 71
2
- 53 - 272
2
- 1 - 214
2
- 58 - 78
2
- 60 - 314
2
- 60 - 187
2
- 53 - 215
2
- 1 - 195
2
- 68 - 315
2
- 12 - 270
2
- 12 - 232
2
- 3 - 123
2
- 60 - 111
2
- 12 - 51
2
- 3 - 207
2
- 58 - 335
2
- 3 - 19
2
- 3 - 362
2
- 15 - 68
2
- 60 - 271
2
- 53 - 134
2
- 80 - 128
2
- 71 - 309
2
- 71 - 187
2
- 3 - 243
2
- 71 - 265
2
- 68 - 302
2
- 60 - 294
2
- 80 - 366
2
- 53 - 189
2
- 53 - 124
2
- 58 - 274
2
- 71 - 166
2
- 58 - 144
2
- 53 - 200
2
- 12 - 29
2
- 58 - 177
2
- 68 - 177
2
- 80 - 108
2
- 53 - 216
2
- 71 - 100
2
- 3 - 226
2
- 68 - 200
2
- 1 - 169
2
- 68 - 191
2
- 3 - 344
2
- 68 - 162
2
- 68 - 363
2
- 12 - 80
2
- 53 - 285
2
- 80 - 287
2
- 57 - 71
2
- 60 - 183
2
- 60 - 341
2
- 71 - 314
2
- 3 - 135
2
- 58 - 272
2
- 71 - 159
2
- 60 - 358
2
- 45 - 53
2
- 60 - 244
2
- 3 - 33
2
- 68 - 286
2
- 71 - 87
2
- 1 - 110
2
- 12 - 37
2
- 80 - 155
2
- 53 - 60
2
- 1 - 356
2
- 71 - 317
2
- 56 - 71
2
- 32 - 60
2
- 1 - 240
2
- 68 - 155
2
- 53 - 261
2
- 80 - 322
2
- 1 - 87
2
- 60 - 227
2
- 1 - 341
2
- 48 - 58
2
- 1 - 109
2
- 7 - 53
2
- 58 - 105
2
- 68 - 111
2
- 12 - 203
2
- 58 - 202
2
- 58 - 154
2
- 68 - 251
2
- 34 - 80
2
- 60 - 325
2
- 58 - 286
2
- 58 - 369
2
- 20 - 60
2
- 68 - 97
2
- 80 - 223
2
- 71 - 336
2
- 3 - 98
2
- 3 - 116
2
- 31 - 60
2
- 60 - 237
2
- 58 - 298
2
- 12 - 253
2
- 58 - 234
2
- 15 - 58
2
- 2 - 3
2
- 12 - 284
2
- 12 - 239
2
- 12 - 308
2
- 71 - 282
2
- 80 - 352
2
- 68 - 278
2
- 8 - 71
2
- 58 - 137
2
- 53 - 96
2
- 12 - 351
2
- 58 - 280
2
- 3 - 12
2
- 12 - 38
2
- 12 - 211
2
- 1 - 5
2
- 58 - 251
2
- 68 - 179
2
- 80 - 207
2
- 1 - 363
2
- 58 - 82
2
- 8 - 58
2
- 68 - 255
2
- 80 - 127
2
- 3 - 27
2
- 6 - 12
2
- 53 - 231
2
- 3 - 241
2
- 12 - 70
2
- 58 - 200
2
- 53 - 364
2
- 60 - 252
2
- 71 - 229
2
- 12 - 82
2
- 71 - 297
2
- 80 - 280
2
- 60 - 335
2
- 71 - 118
2
- 36 - 53
2
- 16 - 53
2
- 68 - 89
2
- 12 - 199
2
- 80 - 343
2
- 12 - 147
2
- 71 - 176
2
- 60 - 132
2
- 68 - 213
2
- 41 - 47
2
- 3 - 303
2
- 12 - 368
2
- 12 - 90
2
- 80 - 260
2
- 68 - 234
2
- 3 - 58
2
- 12 - 332
2
- 80 - 272
2
- 53 - 279
2
- 60 - 276
2
- 80 - 318
2
- 53 - 172
2
- 53 - 249
2
- 60 - 278
2
- 11 - 51
2
- 1 - 310
2
- 80 - 113
2
- 53 - 265
2
- 80 - 89
2
- 53 - 235
2
- 71 - 179
2
- 68 - 118
2
- 12 - 94
2
- 68 - 71
2
- 80 - 213
2
- 58 - 263
2
- 12 - 98
2
- 43 - 80
2
- 58 - 211
2
- 5 - 58
2
- 68 - 106
2
- 3 - 352
2
- 29 - 60
2
- 80 - 165
2
- 12 - 207
2
- 12 - 69
2
- 80 - 184
2
- 12 - 162
2
- 12 - 336
2
- 60 - 188
2
- 80 - 271
2
- 1 - 15
2
- 60 - 235
2
- 3 - 34
2
- 1 - 10
2
- 3 - 210
2
- 68 - 359
2
- 58 - 370
2
- 60 - 218
2
- 68 - 291
2
- 3 - 112
2
- 11 - 34
2
- 1 - 57
2
- 23 - 60
2
- 68 - 258
2
- 71 - 124
2
- 3 - 339
2
- 12 - 212
2
- 71 - 116
2
- 53 - 313
2
- 1 - 350
2
- 12 - 14
2
- 71 - 161
2
- 80 - 251
2
- 71 - 144
2
- 3 - 261
2
- 1 - 138
2
- 33 - 53
2
- 58 - 113
2
- 58 - 173
2
- 68 - 130
2
- 58 - 172
2
- 71 - 197
2
- 53 - 150
2
- 68 - 184
2
- 80 - 337
2
- 60 - 126
2
- 58 - 97
2
- 3 - 172
2
- 53 - 173
2
- 1 - 328
2
- 80 - 306
2
- 71 - 325
2
- 80 - 123
2
- 12 - 223
2
- 53 - 255
2
- 1 - 114
2
- 60 - 214
2
- 53 - 217
2
- 12 - 327
2
- 3 - 105
2
- 20 - 53
2
- 14 - 71
2
- 3 - 22
2
- 50 - 80
2
- 3 - 255
2
- 12 - 52
2
- 1 - 143
2
- 1 - 366
2
- 71 - 250
2
- 68 - 115
2
- 12 - 234
2
- 1 - 340
2
- 71 - 285
2
- 51 - 70
2
- 53 - 238
2
- 68 - 72
2
- 58 - 353
2
- 1 - 184
2
- 60 - 137
2
- 1 - 7
2
- 12 - 180
2
- 12 - 296
2
- 50 - 68
2
- 3 - 246
2
- 80 - 129
2
- 58 - 288
2
- 1 - 298
2
- 60 - 66
2
- 58 - 67
2
- 58 - 114
2
- 53 - 105
2
- 58 - 108
2
- 58 - 156
2
- 12 - 243
2
- 3 - 221
2
- 68 - 295
2
- 53 - 152
2
- 12 - 61
2
- 12 - 279
2
- 80 - 355
2
- 3 - 23
2
- 71 - 98
2
- 16 - 60
2
- 12 - 36
2
- 58 - 163
2
- 58 - 313
2
- 68 - 334
2
- 80 - 212
2
- 3 - 85
2
- 12 - 62
2
- 1 - 134
2
- 3 - 265
2
- 12 - 110
2
- 68 - 223
2
- 56 - 60
2
- 80 - 91
2
- 3 - 368
2
- 58 - 169
2
- 53 - 141
2
- 3 - 120
2
- 3 - 141
2
- 53 - 292
2
- 60 - 357
2
- 53 - 104
2
- 53 - 352
2
- 1 - 284
2
- 80 - 324
2
- 1 - 251
2
- 12 - 157
2
- 1 - 27
2
- 12 - 242
2
- 58 - 165
2
- 12 - 66
2
- 1 - 55
2
- 58 - 225
2
- 52 - 53
2
- 54 - 80
2
- 56 - 58
2
- 58 - 223
2
- 12 - 138
2
- 68 - 113
2
- 12 - 85
2
- 68 - 310
2
- 53 - 360
2
- 32 - 64
2
- 53 - 69
2
- 58 - 277
2
- 1 - 13
2
- 3 - 76
2
- 1 - 166
2
- 1 - 197
2
- 80 - 114
2
- 80 - 125
2
- 47 - 58
2
- 53 - 202
2
- 62 - 71
2
- 1 - 323
2
- 80 - 169
2
- 58 - 303
2
- 22 - 53
2
- 60 - 232
2
- 68 - 248
2
- 53 - 363
2
- 58 - 239
2
- 1 - 89
2
- 3 - 13
2
- 53 - 146
2
- 68 - 298
2
- 7 - 19
2
- 11 - 58
2
- 68 - 244
2
- 53 - 266
2
- 3 - 272
2
- 60 - 223
2
- 1 - 112
2
- 53 - 270
2
- 1 - 243
2
- 71 - 185
2
- 71 - 178
2
- 60 - 68
2
- 68 - 154
2
- 3 - 192
2
- 80 - 121
2
- 71 - 114
2
- 58 - 183
2
- 53 - 79
2
- 1 - 69
2
- 80 - 250
2
- 60 - 67
2
- 52 - 80
2
- 53 - 137
2
- 12 - 18
2
- 53 - 243
2
- 3 - 236
2
- 3 - 80
2
- 68 - 337
2
- 71 - 349
2
- 68 - 260
2
- 1 - 111
2
- 3 - 72
2
- 60 - 262
2
- 53 - 175
2
- 40 - 58
2
- 60 - 166
2
- 80 - 96
2
- 45 - 56
2
- 73 - 80
2
- 53 - 138
2
- 49 - 58
2
- 54 - 68
2
- 71 - 262
2
- 38 - 68
2
- 1 - 306
2
- 58 - 308
2
- 58 - 191
2
- 58 - 276
2
- 71 - 207
2
- 51 - 58
2
- 12 - 46
2
- 68 - 370
2
- 60 - 332
2
- 58 - 311
2
- 60 - 201
2
- 12 - 40
2
- 12 - 143
2
- 68 - 264
2
- 3 - 229
2
- 58 - 305
2
- 1 - 45
2
- 1 - 174
2
- 12 - 281
2
- 45 - 71
2
- 3 - 78
2
- 1 - 3
2
- 53 - 253
2
- 12 - 285
2
- 58 - 278
2
- 1 - 308
2
- 60 - 163
2
- 3 - 330
2
- 80 - 132
2
- 3 - 168
2
- 12 - 101
2
- 16 - 71
2
- 3 - 260
2
- 60 - 167
2
- 58 - 319
2
- 11 - 80
2
- 12 - 369
2
- 1 - 176
2
- 12 - 192
2
- 1 - 335
2
- 68 - 308
2
- 2 - 12
2
- 12 - 315
2
- 68 - 319
2
- 68 - 85
2
- 1 - 217
2
- 37 - 68
2
- 12 - 50
2
- 12 - 320
2
- 13 - 80
2
- 3 - 359
2
- 12 - 287
2
- 8 - 68
2
- 80 - 157
2
- 68 - 80
2
- 1 - 21
2
- 68 - 259
2
- 12 - 168
2
- 60 - 340
2
- 80 - 183
2
- 1 - 136
2
- 58 - 345
2
- 80 - 298
2
- 58 - 269
2
- 38 - 60
2
- 12 - 41
2
- 80 - 106
2
- 41 - 53
2
- 3 - 228
2
- 71 - 332
2
- 12 - 57
2
- 12 - 217
2
- 3 - 68
2
- 3 - 154
2
- 31 - 80
2
- 58 - 101
2
- 28 - 80
2
- 3 - 128
2
- 3 - 15
2
- 71 - 156
2
- 12 - 187
2
- 3 - 158
2
- 68 - 196
2
- 1 - 180
2
- 1 - 85
2
- 80 - 303
2
- 30 - 53
2
- 68 - 120
2
- 3 - 16
2
- 1 - 222
2
- 1 - 188
2
- 53 - 206
2
- 12 - 148
2
- 80 - 149
2
- 13 - 53
2
- 53 - 302
2
- 1 - 358
2
- 16 - 68
2
- 3 - 164
2
- 12 - 103
2
- 12 - 273
2
- 53 - 298
2
- 35 - 71
2
- 3 - 331
2
- 53 - 66
2
- 71 - 313
2
- 71 - 357
2
- 3 - 127
2
- 1 - 321
2
- 46 - 53
2
- 60 - 117
2
- 68 - 168
2
- 12 - 337
2
- 12 - 363
2
- 1 - 98
2
- 12 - 120
2
- 12 - 174
2
- 68 - 316
2
- 1 - 187
2
- 3 - 361
2
- 80 - 349
2
- 3 - 292
2
- 58 - 363
2
- 58 - 69
2
- 1 - 239
2
- 71 - 74
2
- 71 - 224
2
- 58 - 206
2
- 53 - 339
2
- 80 - 286
2
- 80 - 247
2
- 60 - 365
2
- 68 - 199
2
- 3 - 14
2
- 3 - 60
2
- 1 - 18
2
- 68 - 330
2
- 12 - 58
2
- 60 - 258
2
- 80 - 135
2
- 26 - 53
2
- 58 - 133
2
- 1 - 158
2
- 60 - 200
2
- 58 - 317
2
- 60 - 272
2
- 53 - 161
2
- 60 - 213
2
- 55 - 71
2
- 3 - 185
2
- 2 - 60
2
- 58 - 61
2
- 58 - 131
2
- 1 - 223
2
- 1 - 102
2
- 53 - 359
2
- 68 - 159
2
- 26 - 80
2
- 12 - 333
2
- 53 - 310
2
- 1 - 141
2
- 5 - 80
2
- 3 - 369
2
- 23 - 53
2
- 71 - 227
2
- 58 - 86
2
- 58 - 155
2
- 60 - 186
2
- 12 - 49
2
- 3 - 156
2
- 68 - 332
2
- 53 - 252
2
- 80 - 93
2
- 64 - 80
2
- 71 - 148
2
- 1 - 196
2
- 68 - 170
2
- 71 - 115
2
- 80 - 275
2
- 71 - 326
2
- 80 - 138
2
- 80 - 225
2
- 3 - 370
2
- 71 - 136
2
- 71 - 125
2
- 53 - 167
2
- 60 - 124
2
- 57 - 80
2
- 26 - 60
2
- 58 - 255
2
- 68 - 368
2
- 53 - 107
2
- 12 - 246
2
- 49 - 53
2
- 71 - 202
2
- 60 - 127
2
- 1 - 205
2
- 41 - 45
2
- 3 - 31
2
- 3 - 206
2
- 71 - 283
2
- 40 - 71
2
- 58 - 344
2
- 22 - 68
2
- 60 - 160
2
- 53 - 314
2
- 60 - 344
2
- 1 - 157
2
- 53 - 67
2
- 63 - 71
2
- 53 - 213
2
- 21 - 53
2
- 60 - 349
2
- 80 - 159
2
- 1 - 154
2
- 1 - 160
2
- 1 - 81
2
- 80 - 190
2
- 54 - 60
2
- 1 - 301
2
- 9 - 12
2
- 71 - 339
2
- 12 - 190
2
- 12 - 22
2
- 51 - 80
2
- 58 - 81
2
- 66 - 80
2
- 19 - 53
2
- 1 - 259
2
- 27 - 71
2
- 13 - 68
2
- 12 - 175
2
- 1 - 125
2
- 53 - 343
2
- 58 - 158
2
- 71 - 78
2
- 80 - 365
2
- 53 - 308
2
- 58 - 164
2
- 12 - 289
2
- 1 - 329
2
- 53 - 369
2
- 53 - 347
2
- 71 - 310
2
- 71 - 324
2
- 60 - 256
2
- 60 - 215
2
- 60 - 326
2
- 71 - 151
2
- 71 - 307
2
- 26 - 71
2
- 68 - 150
2
- 58 - 245
2
- 43 - 68
2
- 30 - 68
2
- 12 - 137
2
- 12 - 202
2
- 12 - 45
2
- 3 - 308
2
- 53 - 256
2
- 12 - 100
2
- 68 - 186
2
- 58 - 273
2
- 3 - 28
2
- 43 - 71
2
- 3 - 51
2
- 71 - 122
2
- 68 - 152
2
- 60 - 304
2
- 17 - 71
2
- 80 - 254
2
- 68 - 326
2
- 3 - 311
2
- 58 - 350
2
- 71 - 276
2
- 68 - 329
2
- 1 - 170
2
- 1 - 70
2
- 53 - 340
2
- 3 - 69
2
- 80 - 143
2
- 12 - 340
2
- 58 - 112
2
- 58 - 104
2
- 68 - 90
2
- 71 - 259
2
- 1 - 221
2
- 68 - 275
2
- 80 - 103
2
- 58 - 270
2
- 58 - 145
2
- 12 - 183
2
- 68 - 325
2
- 68 - 127
2
- 58 - 84
2
- 1 - 318
2
- 80 - 145
2
- 80 - 95
2
- 2 - 53
2
- 1 - 42
2
- 68 - 313
2
- 12 - 99
2
- 58 - 341
2
- 12 - 310
2
- 53 - 95
2
- 3 - 121
2
- 71 - 352
2
- 12 - 114
2
- 58 - 160
2
- 68 - 208
2
- 20 - 58
2
- 60 - 284
2
- 68 - 338
2
- 7 - 60
2
- 12 - 145
2
- 1 - 311
2
- 71 - 273
2
- 12 - 224
2
- 60 - 103
2
- 60 - 162
2
- 1 - 316
2
- 35 - 60
2
- 71 - 244
2
- 53 - 357
2
- 58 - 326
2
- 68 - 126
2
- 71 - 364
2
- 3 - 83
2
- 71 - 107
2
- 58 - 262
2
- 42 - 60
2
- 12 - 230
2
- 71 - 128
2
- 68 - 336
2
- 60 - 195
2
- 68 - 166
2
- 68 - 210
2
- 3 - 89
2
- 4 - 80
2
- 3 - 245
2
- 60 - 119
2
- 60 - 290
2
- 39 - 53
2
- 71 - 330
2
- 60 - 354
2
- 1 - 293
2
- 68 - 354
2
- 60 - 351
2
- 1 - 43
2
- 60 - 78
2
- 12 - 291
2
- 68 - 142
2
- 58 - 196
2
- 71 - 75
2
- 80 - 210
2
- 68 - 243
2
- 12 - 81
2
- 68 - 228
2
- 1 - 183
2
- 3 - 145
2
- 3 - 52
2
- 68 - 209
2
- 80 - 160
2
- 3 - 213
2
- 68 - 311
2
- 1 - 227
2
- 3 - 173
2
- 20 - 80
2
- 1 - 204
2
- 18 - 53
2
- 12 - 123
2
- 1 - 88
2
- 24 - 71
2
- 3 - 224
2
- 1 - 254
2
- 47 - 53
2
- 53 - 139
2
- 1 - 216
2
- 48 - 60
2
- 68 - 112
2
- 1 - 275
2
- 3 - 49
2
- 12 - 303
2
- 12 - 352
2
- 58 - 127
2
- 71 - 280
2
- 60 - 154
2
- 71 - 142
2
- 40 - 68
2
- 3 - 278
2
- 58 - 68
2
- 3 - 334
2
- 46 - 60
2
- 1 - 51
2
- 3 - 124
2
- 68 - 355
2
- 60 - 90
2
- 56 - 68
2
- 58 - 264
2
- 12 - 214
2
- 12 - 293
2
- 80 - 221
2
- 53 - 237
2
- 80 - 236
2
- 80 - 263
2
- 53 - 353
2
- 3 - 329
2
- 3 - 338
2
- 1 - 276
2
- 68 - 282
2
- 12 - 294
2
- 44 - 68
2
- 80 - 295
2
- 53 - 120
2
- 71 - 346
2
- 33 - 68
2
- 80 - 340
2
- 60 - 194
2
- 1 - 79
2
- 71 - 84
2
- 71 - 254
2
- 12 - 201
2
- 80 - 205
2
- 12 - 245
2
- 1 - 30
2
- 53 - 191
2
- 58 - 167
2
- 1 - 258
2
- 18 - 68
2
- 67 - 71
2
- 1 - 116
2
- 58 - 349
2
- 7 - 34
2
- 9 - 80
2
- 60 - 65
2
- 68 - 110
2
- 71 - 295
2
- 57 - 68
2
- 68 - 165
2
- 58 - 348
2
- 60 - 131
2
- 53 - 327
2
- 45 - 68
2
- 3 - 56
2
- 3 - 277
2
- 60 - 315
2
- 12 - 258
2
- 3 - 162
2
- 80 - 319
2
- 3 - 194
2
- 12 - 216
2
- 80 - 87
2
- 68 - 149
2
- 12 - 309
2
- 3 - 302
2
- 60 - 255
2
- 58 - 329
2
- 71 - 225
2
- 3 - 149
2
- 1 - 241
2
- 71 - 345
2
- 58 - 77
2
- 60 - 330
2
- 3 - 8
2
- 58 - 242
2
- 53 - 170
2
- 80 - 360
2
- 60 - 86
2
- 47 - 80
2
- 29 - 80
2
- 1 - 210
2
- 12 - 325
2
- 3 - 24
2
- 71 - 320
2
- 58 - 170
2
- 68 - 202
2
- 80 - 115
2
- 60 - 324
2
- 68 - 181
2
- 34 - 47
2
- 53 - 278
2
- 71 - 257
2
- 12 - 302
2
- 1 - 203
2
- 53 - 212
2
- 1 - 324
2
- 1 - 32
2
- 68 - 253
2
- 1 - 345
2
- 45 - 58
2
- 8 - 12
2
- 68 - 139
2
- 19 - 45
2
- 53 - 179
2
- 71 - 164
2
- 3 - 70
2
- 12 - 193
2
- 80 - 308
2
- 12 - 330
2
- 64 - 71
2
- 2 - 80
2
- 58 - 247
2
- 68 - 263
2
- 80 - 140
2
- 10 - 12
2
- 68 - 231
2
- 34 - 60
2
- 68 - 103
2
- 80 - 222
2
- 3 - 350
2
- 3 - 169
2
- 58 - 333
2
- 3 - 20
2
- 1 - 302
2
- 43 - 60
2
- 80 - 215
2
- 68 - 237
2
- 3 - 211
2
- 24 - 80
2
- 71 - 308
2
- 53 - 248
2
- 49 - 71
2
- 12 - 263
2
- 44 - 71
2
- 60 - 189
2
- 3 - 177
2
- 19 - 70
2
- 12 - 346
2
- 1 - 24
2
- 68 - 217
2
- 80 - 176
2
- 53 - 122
2
- 60 - 149
2
- 24 - 58
2
- 3 - 191
2
- 60 - 363
2
- 58 - 290
