# Supplementary material for: Accelerating covering array generation by combinatorial join for industry scale software testing
Source: PeerJ Comput Sci. 2022 Feb 11;8:e720. doi: 10.7717/peerj-cs.720 (PMC9044240; doi:10.7717/peerj-cs.720)
Supplement: Supplemental Information 2 — The data set used in the experiments and the results of the experiments. [file peerj-cs-08-720-s002.zip › experiment/src/test/resources/models/ICSE15_HHSA_Benchmarks/myra_sbse/benchmark_spinv_yue.constraints]

1434
2
- 4 - 86  
2
- 4 - 87  
2
- 86 - 89  
2
- 86 - 90  
2
- 87 - 89  
2
- 87 - 90  
2
- 4 - 89  
2
- 4 - 90  
2
- 6 - 8  
2
- 6 - 10  
2
- 6 - 12  
2
- 8 - 10  
2
- 8 - 12  
2
- 10 - 12  
2
- 92 - 96  
2
- 92 - 97  
2
- 92 - 98  
2
- 93 - 96  
2
- 93 - 97  
2
- 93 - 98  
2
- 94 - 96  
2
- 94 - 97  
2
- 94 - 98  
2
- 14 - 16  
2
- 18 - 20  
2
- 18 - 22  
2
- 24 - 26  
2
- 14 - 100  
2
- 14 - 101  
2
- 14 - 102  
2
- 28 - 30  
2
- 22 - 32  
2
- 20 - 31  
2
- 34 - 35  
2
- 29 - 38  
2
- 22 - 29  
2
- 19 - 32  
2
- 25 - 42  
2
- 25 - 44  
2
- 25 - 46  
2
- 48 - 103  
2
- 108 - 111  
2
- 109 - 111  
2
- 110 - 111  
2
- 50 - 111  
2
- 33 - 36  
2
- 25 - 52  
3
- 26 - 43 - 54  
3
- 16 - 19 - 21  
2
- 16 - 22  
2
- 22 - 36  
2
- 20 - 28  
2
- 22 - 30  
2
- 14 - 48  
2
- 26 - 52  
2
- 20 - 32  
2
- 26 - 54  
2
- 26 - 42  
2
- 20 - 38  
2
- 20 - 36  
2
- 20 - 22  
2
- 26 - 44  
2
- 19 - 36  
2
- 30 - 38  
2
- 26 - 46  
2
- 46 - 48
2
- 34 - 119
2
- 46 - 100
2
- 34 - 50
2
- 52 - 53
2
- 9 - 36
2
- 35 - 44
2
- 20 - 113
2
- 15 - 22
2
- 32 - 133
2
- 38 - 39
2
- 44 - 80
2
- 13 - 38
2
- 38 - 95
2
- 36 - 89
2
- 52 - 93
2
- 44 - 79
2
- 36 - 66
2
- 16 - 47
2
- 44 - 48
2
- 1 - 34
2
- 36 - 69
2
- 36 - 46
2
- 46 - 52
2
- 36 - 60
2
- 42 - 108
2
- 17 - 22
2
- 34 - 45
2
- 46 - 133
2
- 16 - 66
2
- 44 - 132
2
- 40 - 42
2
- 22 - 39
2
- 19 - 46
2
- 17 - 36
2
- 27 - 44
2
- 38 - 107
2
- 44 - 119
2
- 34 - 92
2
- 16 - 32
2
- 13 - 20
2
- 20 - 76
2
- 34 - 100
2
- 9 - 44
2
- 20 - 58
2
- 20 - 91
2
- 46 - 128
2
- 32 - 67
2
- 22 - 44
2
- 16 - 82
2
- 46 - 69
2
- 16 - 58
2
- 36 - 41
2
- 34 - 57
2
- 44 - 121
2
- 38 - 68
2
- 5 - 20
2
- 20 - 27
2
- 32 - 53
2
- 43 - 46
2
- 1 - 36
2
- 38 - 108
2
- 20 - 69
2
- 32 - 48
2
- 22 - 55
2
- 36 - 48
2
- 32 - 129
2
- 24 - 36
2
- 46 - 89
2
- 42 - 103
2
- 42 - 86
2
- 42 - 46
2
- 11 - 32
2
- 34 - 47
2
- 22 - 33
2
- 20 - 88
2
- 46 - 96
2
- 18 - 38
2
- 38 - 75
2
- 38 - 92
2
- 7 - 20
2
- 17 - 34
2
- 38 - 57
2
- 42 - 71
2
- 44 - 94
2
- 9 - 20
2
- 16 - 39
2
- 30 - 34
2
- 5 - 52
2
- 28 - 38
2
- 34 - 96
2
- 16 - 64
2
- 16 - 132
2
- 20 - 77
2
- 10 - 34
2
- 38 - 130
2
- 20 - 60
2
- 32 - 93
2
- 32 - 105
2
- 3 - 20
2
- 42 - 102
2
- 16 - 123
2
- 21 - 52
2
- 20 - 62
2
- 36 - 80
2
- 22 - 110
2
- 16 - 50
2
- 22 - 108
2
- 7 - 52
2
- 34 - 86
2
- 16 - 23
2
- 6 - 38
2
- 20 - 53
2
- 22 - 114
2
- 12 - 22
2
- 32 - 94
2
- 20 - 40
2
- 32 - 61
2
- 20 - 63
2
- 42 - 51
2
- 32 - 46
2
- 16 - 41
2
- 52 - 58
2
- 22 - 84
2
- 32 - 90
2
- 20 - 61
2
- 42 - 87
2
- 9 - 16
2
- 52 - 122
2
- 34 - 134
2
- 20 - 85
2
- 22 - 119
2
- 32 - 42
2
- 20 - 133
2
- 2 - 16
2
- 42 - 126
2
- 10 - 22
2
- 8 - 44
2
- 22 - 76
2
- 32 - 84
2
- 42 - 67
2
- 18 - 44
2
- 42 - 94
2
- 22 - 53
2
- 44 - 50
2
- 28 - 46
2
- 46 - 51
2
- 21 - 36
2
- 42 - 56
2
- 15 - 44
2
- 34 - 124
2
- 22 - 54
2
- 34 - 89
2
- 52 - 68
2
- 22 - 101
2
- 4 - 32
2
- 32 - 128
2
- 28 - 36
2
- 52 - 59
2
- 22 - 106
2
- 16 - 45
2
- 52 - 116
2
- 20 - 134
2
- 45 - 52
2
- 44 - 133
2
- 20 - 59
2
- 44 - 95
2
- 32 - 116
2
- 2 - 46
2
- 16 - 88
2
- 36 - 117
2
- 34 - 37
2
- 23 - 44
2
- 44 - 104
2
- 38 - 66
2
- 44 - 124
2
- 46 - 123
2
- 22 - 63
2
- 14 - 20
2
- 22 - 130
2
- 52 - 76
2
- 27 - 38
2
- 36 - 65
2
- 38 - 93
2
- 38 - 79
2
- 38 - 51
2
- 33 - 42
2
- 46 - 127
2
- 44 - 129
2
- 52 - 73
2
- 20 - 103
2
- 36 - 73
2
- 20 - 78
2
- 32 - 109
2
- 36 - 75
2
- 38 - 96
2
- 46 - 82
2
- 36 - 114
2
- 30 - 46
2
- 10 - 44
2
- 42 - 127
2
- 15 - 32
2
- 32 - 114
2
- 16 - 120
2
- 22 - 48
2
- 46 - 85
2
- 46 - 73
2
- 34 - 115
2
- 38 - 132
2
- 32 - 77
2
- 38 - 112
2
- 42 - 78
2
- 46 - 110
2
- 27 - 52
2
- 42 - 47
2
- 44 - 88
2
- 46 - 47
2
- 42 - 97
2
- 42 - 65
2
- 25 - 34
2
- 52 - 126
2
- 44 - 117
2
- 20 - 89
2
- 22 - 133
2
- 34 - 59
2
- 22 - 43
2
- 24 - 38
2
- 34 - 114
2
- 35 - 46
2
- 13 - 16
2
- 16 - 49
2
- 1 - 52
2
- 35 - 52
2
- 22 - 85
2
- 13 - 42
2
- 36 - 130
2
- 52 - 64
2
- 44 - 97
2
- 34 - 63
2
- 20 - 131
2
- 52 - 114
2
- 42 - 53
2
- 38 - 61
2
- 36 - 61
2
- 38 - 52
2
- 16 - 61
2
- 20 - 55
2
- 33 - 44
2
- 12 - 16
2
- 34 - 65
2
- 27 - 34
2
- 10 - 38
2
- 38 - 58
2
- 52 - 125
2
- 32 - 104
2
- 17 - 52
2
- 27 - 32
2
- 20 - 127
2
- 38 - 73
2
- 20 - 115
2
- 22 - 118
2
- 32 - 131
2
- 8 - 42
2
- 38 - 100
2
- 16 - 29
2
- 22 - 81
2
- 22 - 94
2
- 42 - 109
2
- 16 - 65
2
- 16 - 63
2
- 34 - 81
2
- 16 - 60
2
- 36 - 57
2
- 34 - 74
2
- 20 - 33
2
- 32 - 78
2
- 36 - 56
2
- 34 - 77
2
- 36 - 101
2
- 36 - 107
2
- 42 - 43
2
- 22 - 62
2
- 31 - 36
2
- 32 - 47
2
- 37 - 42
2
- 16 - 76
2
- 35 - 38
2
- 42 - 124
2
- 41 - 46
2
- 13 - 34
2
- 40 - 44
2
- 42 - 120
2
- 15 - 36
2
- 22 - 68
2
- 44 - 81
2
- 42 - 48
2
- 38 - 77
2
- 10 - 46
2
- 10 - 20
2
- 46 - 90
2
- 42 - 55
2
- 42 - 134
2
- 38 - 131
2
- 16 - 92
2
- 16 - 34
2
- 36 - 127
2
- 32 - 68
2
- 34 - 85
2
- 22 - 102
2
- 52 - 102
2
- 38 - 44
2
- 38 - 129
2
- 30 - 42
2
- 17 - 38
2
- 16 - 80
2
- 38 - 88
2
- 34 - 93
2
- 32 - 101
2
- 15 - 46
2
- 3 - 16
2
- 14 - 42
2
- 29 - 32
2
- 32 - 88
2
- 32 - 49
2
- 20 - 80
2
- 20 - 72
2
- 15 - 34
2
- 36 - 98
2
- 44 - 125
2
- 46 - 81
2
- 44 - 65
2
- 8 - 38
2
- 19 - 34
2
- 6 - 22
2
- 34 - 107
2
- 4 - 22
2
- 4 - 52
2
- 20 - 95
2
- 16 - 72
2
- 22 - 134
2
- 42 - 89
2
- 34 - 84
2
- 20 - 117
2
- 39 - 44
2
- 23 - 36
2
- 18 - 42
2
- 16 - 35
2
- 3 - 42
2
- 42 - 45
2
- 30 - 44
2
- 32 - 134
2
- 20 - 101
2
- 10 - 36
2
- 34 - 131
2
- 17 - 20
2
- 32 - 44
2
- 4 - 16
2
- 24 - 44
2
- 5 - 22
2
- 22 - 75
2
- 15 - 38
2
- 38 - 121
2
- 13 - 22
2
- 16 - 106
2
- 34 - 128
2
- 22 - 123
2
- 52 - 60
2
- 38 - 81
2
- 44 - 59
2
- 24 - 46
2
- 32 - 99
2
- 42 - 95
2
- 16 - 26
2
- 38 - 105
2
- 34 - 122
2
- 46 - 130
2
- 14 - 34
2
- 32 - 70
2
- 44 - 76
2
- 20 - 79
2
- 16 - 100
2
- 46 - 53
2
- 16 - 27
2
- 52 - 105
2
- 33 - 52
2
- 3 - 46
2
- 22 - 121
2
- 52 - 134
2
- 29 - 52
2
- 38 - 83
2
- 32 - 33
2
- 46 - 71
2
- 36 - 84
2
- 44 - 134
2
- 46 - 120
2
- 44 - 115
2
- 44 - 103
2
- 46 - 131
2
- 44 - 85
2
- 50 - 52
2
- 34 - 95
2
- 46 - 114
2
- 22 - 87
2
- 46 - 86
2
- 32 - 127
2
- 38 - 134
2
- 34 - 106
2
- 46 - 76
2
- 16 - 111
2
- 14 - 46
2
- 36 - 96
2
- 38 - 43
2
- 42 - 121
2
- 46 - 65
2
- 32 - 36
2
- 4 - 20
2
- 46 - 108
2
- 22 - 72
2
- 22 - 56
2
- 46 - 50
2
- 32 - 51
2
- 46 - 115
2
- 36 - 44
2
- 32 - 63
2
- 20 - 129
2
- 32 - 96
2
- 36 - 125
2
- 38 - 116
2
- 34 - 94
2
- 46 - 121
2
- 38 - 101
2
- 52 - 97
2
- 22 - 96
2
- 44 - 82
2
- 36 - 62
2
- 52 - 67
2
- 1 - 38
2
- 20 - 114
2
- 42 - 107
2
- 19 - 52
2
- 34 - 133
2
- 52 - 117
2
- 12 - 36
2
- 11 - 34
2
- 22 - 111
2
- 36 - 55
2
- 46 - 84
2
- 34 - 75
2
- 16 - 91
2
- 36 - 52
2
- 44 - 122
2
- 9 - 38
2
- 34 - 64
2
- 3 - 32
2
- 36 - 64
2
- 16 - 101
2
- 36 - 111
2
- 36 - 116
2
- 38 - 111
2
- 11 - 46
2
- 34 - 102
2
- 52 - 75
2
- 5 - 32
2
- 16 - 69
2
- 22 - 126
2
- 7 - 44
2
- 22 - 112
2
- 42 - 75
2
- 44 - 62
2
- 38 - 98
2
- 38 - 115
2
- 41 - 52
2
- 32 - 122
2
- 52 - 66
2
- 31 - 42
2
- 52 - 121
2
- 38 - 72
2
- 32 - 57
2
- 20 - 119
2
- 16 - 54
2
- 20 - 70
2
- 34 - 111
2
- 34 - 123
2
- 34 - 109
2
- 32 - 81
2
- 12 - 46
2
- 14 - 44
2
- 22 - 79
2
- 38 - 106
2
- 28 - 34
2
- 34 - 83
2
- 46 - 106
2
- 20 - 108
2
- 16 - 44
2
- 52 - 74
2
- 22 - 120
2
- 32 - 65
2
- 42 - 93
2
- 28 - 32
2
- 14 - 22
2
- 20 - 87
2
- 52 - 61
2
- 44 - 130
2
- 7 - 38
2
- 1 - 16
2
- 38 - 97
2
- 52 - 91
2
- 11 - 38
2
- 16 - 96
2
- 52 - 133
2
- 34 - 38
2
- 44 - 86
2
- 31 - 52
2
- 6 - 20
2
- 22 - 105
2
- 16 - 67
2
- 42 - 98
2
- 34 - 108
2
- 52 - 119
2
- 16 - 130
2
- 44 - 127
2
- 20 - 90
2
- 38 - 70
2
- 15 - 52
2
- 20 - 65
2
- 8 - 22
2
- 4 - 42
2
- 22 - 26
2
- 11 - 36
2
- 46 - 49
2
- 36 - 87
2
- 42 - 133
2
- 22 - 122
2
- 32 - 45
2
- 44 - 70
2
- 2 - 22
2
- 16 - 19
2
- 44 - 73
2
- 29 - 44
2
- 34 - 39
2
- 42 - 50
2
- 22 - 67
2
- 38 - 114
2
- 52 - 95
2
- 52 - 103
2
- 20 - 30
2
- 16 - 85
2
- 34 - 54
2
- 22 - 61
2
- 22 - 95
2
- 16 - 78
2
- 46 - 104
2
- 7 - 42
2
- 20 - 49
2
- 44 - 123
2
- 16 - 125
2
- 7 - 32
2
- 42 - 106
2
- 38 - 91
2
- 38 - 50
2
- 5 - 44
2
- 36 - 115
2
- 16 - 20
2
- 16 - 28
2
- 38 - 94
2
- 44 - 108
2
- 38 - 63
2
- 32 - 97
2
- 36 - 38
2
- 46 - 126
2
- 46 - 59
2
- 52 - 104
2
- 16 - 83
2
- 20 - 94
2
- 44 - 61
2
- 46 - 80
2
- 19 - 38
2
- 32 - 132
2
- 34 - 56
2
- 34 - 99
2
- 36 - 83
2
- 36 - 106
2
- 32 - 80
2
- 24 - 52
2
- 44 - 131
2
- 22 - 58
2
- 36 - 94
2
- 16 - 81
2
- 22 - 51
2
- 36 - 58
2
- 36 - 86
2
- 44 - 51
2
- 20 - 74
2
- 20 - 73
2
- 42 - 63
2
- 36 - 70
2
- 36 - 59
2
- 16 - 38
2
- 27 - 36
2
- 16 - 99
2
- 32 - 92
2
- 46 - 77
2
- 12 - 38
2
- 22 - 107
2
- 38 - 46
2
- 21 - 46
2
- 38 - 71
2
- 44 - 110
2
- 16 - 30
2
- 32 - 79
2
- 44 - 128
2
- 52 - 124
2
- 16 - 70
2
- 44 - 55
2
- 34 - 82
2
- 31 - 46
2
- 21 - 32
2
- 46 - 101
2
- 28 - 42
2
- 44 - 89
2
- 34 - 104
2
- 10 - 52
2
- 20 - 93
2
- 22 - 92
2
- 38 - 41
2
- 20 - 126
2
- 32 - 66
2
- 22 - 131
2
- 34 - 126
2
- 22 - 24
2
- 20 - 67
2
- 44 - 63
2
- 34 - 69
2
- 52 - 72
2
- 44 - 77
2
- 36 - 71
2
- 42 - 52
2
- 46 - 111
2
- 1 - 22
2
- 16 - 59
2
- 16 - 131
2
- 16 - 42
2
- 4 - 34
2
- 38 - 124
2
- 16 - 93
2
- 20 - 121
2
- 20 - 29
2
- 42 - 100
2
- 22 - 74
2
- 8 - 16
2
- 38 - 55
2
- 46 - 118
2
- 16 - 25
2
- 52 - 107
2
- 8 - 20
2
- 38 - 42
2
- 44 - 101
2
- 18 - 52
2
- 38 - 133
2
- 34 - 66
2
- 16 - 108
2
- 34 - 130
2
- 22 - 38
2
- 52 - 87
2
- 34 - 112
2
- 20 - 47
2
- 13 - 52
2
- 7 - 16
2
- 5 - 38
2
- 44 - 109
2
- 36 - 103
2
- 32 - 121
2
- 36 - 51
2
- 46 - 98
2
- 20 - 120
2
- 34 - 80
2
- 42 - 123
2
- 37 - 46
2
- 34 - 120
2
- 38 - 64
2
- 38 - 99
2
- 20 - 125
2
- 46 - 132
2
- 22 - 28
2
- 8 - 46
2
- 36 - 63
2
- 14 - 32
2
- 27 - 46
2
- 6 - 16
2
- 16 - 79
2
- 38 - 82
2
- 36 - 45
2
- 32 - 113
2
- 42 - 64
2
- 42 - 82
2
- 20 - 86
2
- 13 - 32
2
- 42 - 122
2
- 36 - 77
2
- 42 - 80
2
- 16 - 68
2
- 16 - 24
2
- 22 - 40
2
- 6 - 32
2
- 38 - 86
2
- 46 - 83
2
- 38 - 54
2
- 10 - 32
2
- 22 - 47
2
- 32 - 83
2
- 11 - 44
2
- 38 - 127
2
- 2 - 34
2
- 20 - 105
2
- 6 - 46
2
- 16 - 52
2
- 20 - 54
2
- 36 - 97
2
- 42 - 88
2
- 20 - 81
2
- 5 - 34
2
- 52 - 79
2
- 20 - 51
2
- 46 - 124
2
- 22 - 35
2
- 22 - 103
2
- 52 - 88
2
- 22 - 71
2
- 3 - 22
2
- 36 - 95
2
- 38 - 117
2
- 22 - 113
2
- 52 - 77
2
- 12 - 32
2
- 46 - 99
2
- 22 - 99
2
- 44 - 67
2
- 16 - 128
2
- 11 - 52
2
- 52 - 112
2
- 42 - 130
2
- 20 - 66
2
- 32 - 112
2
- 20 - 83
2
- 52 - 111
2
- 44 - 105
2
- 42 - 81
2
- 16 - 124
2
- 2 - 32
2
- 22 - 115
2
- 42 - 116
2
- 38 - 59
2
- 52 - 120
2
- 44 - 72
2
- 44 - 92
2
- 38 - 126
2
- 38 - 90
2
- 32 - 111
2
- 20 - 99
2
- 16 - 73
2
- 46 - 102
2
- 16 - 126
2
- 24 - 42
2
- 44 - 52
2
- 42 - 77
2
- 44 - 56
2
- 20 - 50
2
- 38 - 40
2
- 42 - 85
2
- 42 - 58
2
- 8 - 52
2
- 44 - 99
2
- 46 - 66
2
- 32 - 56
2
- 12 - 44
2
- 36 - 92
2
- 46 - 64
2
- 34 - 68
2
- 52 - 110
2
- 22 - 116
2
- 20 - 26
2
- 32 - 58
2
- 44 - 66
2
- 22 - 23
2
- 42 - 117
2
- 38 - 120
2
- 44 - 74
2
- 52 - 115
2
- 38 - 84
2
- 8 - 34
2
- 42 - 112
2
- 22 - 104
2
- 44 - 111
2
- 20 - 21
2
- 2 - 38
2
- 16 - 118
2
- 36 - 122
2
- 46 - 54
2
- 9 - 32
2
- 32 - 110
2
- 34 - 103
2
- 16 - 31
2
- 32 - 106
2
- 4 - 38
2
- 16 - 90
2
- 46 - 87
2
- 22 - 83
2
- 30 - 52
2
- 19 - 22
2
- 26 - 38
2
- 22 - 60
2
- 52 - 94
2
- 23 - 38
2
- 44 - 46
2
- 15 - 42
2
- 2 - 44
2
- 21 - 42
2
- 16 - 87
2
- 22 - 128
2
- 46 - 79
2
- 20 - 110
2
- 52 - 108
2
- 34 - 78
2
- 20 - 41
2
- 36 - 110
2
- 20 - 75
2
- 7 - 22
2
- 52 - 84
2
- 42 - 96
2
- 20 - 111
2
- 22 - 93
2
- 32 - 73
2
- 40 - 46
2
- 38 - 56
2
- 9 - 42
2
- 32 - 107
2
- 40 - 52
2
- 31 - 38
2
- 36 - 39
2
- 32 - 40
2
- 20 - 106
2
- 44 - 64
2
- 32 - 76
2
- 38 - 60
2
- 32 - 34
2
- 36 - 37
2
- 11 - 20
2
- 22 - 50
2
- 52 - 55
2
- 42 - 92
2
- 3 - 38
2
- 9 - 34
2
- 42 - 76
2
- 42 - 105
2
- 52 - 56
2
- 32 - 52
2
- 32 - 98
2
- 16 - 21
2
- 16 - 48
2
- 46 - 72
2
- 38 - 74
2
- 36 - 134
2
- 44 - 100
2
- 16 - 17
2
- 4 - 44
2
- 52 - 70
2
- 6 - 42
2
- 22 - 34
2
- 16 - 71
2
- 46 - 103
2
- 34 - 125
2
- 20 - 104
2
- 34 - 36
2
- 32 - 55
2
- 16 - 43
2
- 20 - 57
2
- 36 - 79
2
- 24 - 32
2
- 16 - 112
2
- 44 - 106
2
- 42 - 110
2
- 6 - 34
2
- 16 - 105
2
- 22 - 66
2
- 16 - 127
2
- 17 - 44
2
- 20 - 116
2
- 11 - 22
2
- 21 - 34
2
- 36 - 50
2
- 38 - 125
2
- 52 - 109
2
- 20 - 123
2
- 20 - 64
2
- 44 - 84
2
- 52 - 62
2
- 16 - 133
2
- 42 - 104
2
- 34 - 127
2
- 36 - 105
2
- 22 - 89
2
- 34 - 110
2
- 52 - 65
2
- 16 - 107
2
- 52 - 90
2
- 42 - 132
2
- 16 - 84
2
- 44 - 49
2
- 6 - 52
2
- 34 - 41
2
- 14 - 38
2
- 42 - 90
2
- 34 - 117
2
- 16 - 18
2
- 32 - 60
2
- 38 - 53
2
- 16 - 98
2
- 32 - 100
2
- 14 - 36
2
- 18 - 46
2
- 22 - 37
2
- 29 - 36
2
- 20 - 45
2
- 44 - 71
2
- 34 - 90
2
- 32 - 118
2
- 46 - 119
2
- 52 - 89
2
- 34 - 76
2
- 46 - 93
2
- 22 - 100
2
- 42 - 59
2
- 34 - 121
2
- 38 - 119
2
- 34 - 55
2
- 32 - 103
2
- 46 - 88
2
- 16 - 77
2
- 12 - 34
2
- 13 - 44
2
- 46 - 75
2
- 20 - 23
2
- 16 - 134
2
- 36 - 74
2
- 16 - 94
2
- 36 - 49
2
- 32 - 89
2
- 2 - 36
2
- 19 - 42
2
- 38 - 85
2
- 20 - 48
2
- 16 - 53
2
- 44 - 58
2
- 23 - 42
2
- 23 - 32
2
- 13 - 46
2
- 32 - 50
2
- 22 - 64
2
- 30 - 32
2
- 16 - 102
2
- 46 - 67
2
- 16 - 95
2
- 44 - 118
2
- 20 - 84
2
- 32 - 75
2
- 52 - 85
2
- 16 - 113
2
- 36 - 90
2
- 22 - 132
2
- 52 - 98
2
- 38 - 80
2
- 44 - 57
2
- 36 - 53
2
- 32 - 41
2
- 26 - 36
2
- 22 - 45
2
- 46 - 122
2
- 1 - 46
2
- 44 - 45
2
- 22 - 73
2
- 32 - 85
2
- 44 - 116
2
- 42 - 49
2
- 16 - 89
2
- 44 - 113
2
- 46 - 113
2
- 20 - 82
2
- 46 - 61
2
- 20 - 44
2
- 36 - 91
2
- 42 - 57
2
- 24 - 34
2
- 22 - 124
2
- 16 - 119
2
- 34 - 88
2
- 4 - 36
2
- 22 - 125
2
- 52 - 80
2
- 16 - 115
2
- 22 - 127
2
- 46 - 109
2
- 52 - 99
2
- 16 - 129
2
- 36 - 99
2
- 46 - 55
2
- 16 - 86
2
- 52 - 81
2
- 33 - 46
2
- 22 - 129
2
- 52 - 123
2
- 36 - 68
2
- 46 - 129
2
- 16 - 51
2
- 44 - 68
2
- 34 - 73
2
- 22 - 117
2
- 8 - 32
2
- 44 - 126
2
- 52 - 69
2
- 17 - 42
2
- 29 - 42
2
- 36 - 100
2
- 22 - 65
2
- 46 - 134
2
- 52 - 78
2
- 18 - 36
2
- 39 - 46
2
- 36 - 132
2
- 22 - 78
2
- 16 - 57
2
- 22 - 80
2
- 22 - 98
2
- 34 - 42
2
- 46 - 68
2
- 22 - 49
2
- 38 - 113
2
- 36 - 67
2
- 20 - 52
2
- 11 - 42
2
- 12 - 52
2
- 42 - 111
2
- 48 - 52
2
- 42 - 113
2
- 5 - 16
2
- 32 - 82
2
- 42 - 128
2
- 38 - 110
2
- 34 - 60
2
- 34 - 48
2
- 8 - 36
2
- 20 - 46
2
- 20 - 112
2
- 46 - 92
2
- 44 - 90
2
- 52 - 113
2
- 36 - 131
2
- 42 - 115
2
- 42 - 79
2
- 32 - 86
2
- 52 - 131
2
- 46 - 56
2
- 36 - 76
2
- 38 - 62
2
- 36 - 78
2
- 22 - 41
2
- 34 - 49
2
- 32 - 59
2
- 52 - 63
2
- 19 - 44
2
- 42 - 70
2
- 52 - 128
2
- 52 - 96
2
- 10 - 42
2
- 17 - 32
2
- 34 - 91
2
- 3 - 52
2
- 32 - 115
2
- 21 - 44
2
- 36 - 47
2
- 32 - 74
2
- 32 - 62
2
- 34 - 40
2
- 42 - 60
2
- 34 - 116
2
- 34 - 113
2
- 36 - 123
2
- 34 - 61
2
- 16 - 37
2
- 20 - 96
2
- 22 - 31
2
- 22 - 70
2
- 32 - 125
2
- 22 - 69
2
- 44 - 114
2
- 34 - 97
2
- 20 - 92
2
- 36 - 128
2
- 38 - 128
2
- 38 - 45
2
- 38 - 104
2
- 46 - 74
2
- 37 - 52
2
- 22 - 88
2
- 22 - 91
2
- 32 - 39
2
- 34 - 52
2
- 44 - 75
2
- 5 - 42
2
- 44 - 53
2
- 22 - 86
2
- 20 - 25
2
- 32 - 43
2
- 39 - 52
2
- 32 - 124
2
- 41 - 44
2
- 52 - 83
2
- 44 - 102
2
- 18 - 34
2
- 46 - 70
2
- 44 - 47
2
- 34 - 105
2
- 34 - 71
2
- 25 - 38
2
- 22 - 97
2
- 46 - 62
2
- 42 - 73
2
- 36 - 93
2
- 36 - 82
2
- 20 - 37
2
- 36 - 119
2
- 52 - 54
2
- 20 - 43
2
- 16 - 56
2
- 20 - 68
2
- 20 - 122
2
- 32 - 119
2
- 36 - 109
2
- 36 - 102
2
- 38 - 109
2
- 20 - 107
2
- 22 - 46
2
- 36 - 40
2
- 1 - 44
2
- 43 - 52
2
- 42 - 62
2
- 52 - 71
2
- 21 - 38
2
- 42 - 66
2
- 32 - 130
2
- 46 - 94
2
- 28 - 52
2
- 20 - 24
2
- 16 - 75
2
- 22 - 57
2
- 34 - 101
2
- 38 - 67
2
- 52 - 130
2
- 34 - 118
2
- 46 - 125
2
- 44 - 60
2
- 22 - 59
2
- 36 - 124
2
- 36 - 42
2
- 36 - 113
2
- 42 - 99
2
- 38 - 47
2
- 27 - 42
2
- 15 - 20
2
- 52 - 57
2
- 2 - 20
2
- 34 - 67
2
- 39 - 42
2
- 3 - 44
2
- 36 - 104
2
- 34 - 79
2
- 36 - 120
2
- 2 - 42
2
- 52 - 86
2
- 16 - 116
2
- 20 - 118
2
- 20 - 98
2
- 20 - 102
2
- 16 - 121
2
- 22 - 42
2
- 52 - 100
2
- 25 - 32
2
- 36 - 118
2
- 7 - 46
2
- 38 - 69
2
- 35 - 42
2
- 42 - 54
2
- 46 - 58
2
- 3 - 36
2
- 36 - 72
2
- 38 - 102
2
- 42 - 118
2
- 52 - 82
2
- 34 - 43
2
- 44 - 54
2
- 38 - 87
2
- 46 - 60
2
- 5 - 46
2
- 32 - 54
2
- 16 - 117
2
- 44 - 87
2
- 36 - 121
2
- 20 - 71
2
- 46 - 107
2
- 23 - 46
2
- 9 - 46
2
- 46 - 91
2
- 52 - 132
2
- 42 - 114
2
- 46 - 112
2
- 52 - 129
2
- 22 - 52
2
- 42 - 83
2
- 34 - 53
2
- 36 - 112
2
- 29 - 34
2
- 10 - 16
2
- 44 - 69
2
- 44 - 120
2
- 49 - 52
2
- 32 - 126
2
- 34 - 98
2
- 20 - 56
2
- 32 - 37
2
- 31 - 44
2
- 42 - 69
2
- 20 - 130
2
- 32 - 64
2
- 6 - 44
2
- 36 - 85
2
- 16 - 33
2
- 36 - 54
2
- 52 - 92
2
- 44 - 83
2
- 52 - 127
2
- 42 - 68
2
- 16 - 109
2
- 22 - 109
2
- 32 - 91
2
- 36 - 126
2
- 36 - 108
2
- 44 - 78
2
- 46 - 105
2
- 32 - 102
2
- 3 - 34
2
- 7 - 36
2
- 28 - 44
2
- 32 - 72
2
- 52 - 118
2
- 20 - 34
2
- 20 - 132
2
- 32 - 108
2
- 32 - 95
2
- 20 - 97
2
- 42 - 119
2
- 26 - 32
2
- 5 - 36
2
- 23 - 52
2
- 2 - 52
2
- 34 - 129
2
- 34 - 70
2
- 38 - 65
2
- 18 - 32
2
- 16 - 122
2
- 42 - 125
2
- 44 - 98
2
- 1 - 32
2
- 22 - 82
2
- 52 - 106
2
- 32 - 117
2
- 46 - 63
2
- 52 - 101
2
- 32 - 120
2
- 38 - 76
2
- 16 - 110
2
- 34 - 44
2
- 12 - 20
2
- 12 - 42
2
- 44 - 96
2
- 22 - 90
2
- 44 - 93
2
- 38 - 118
2
- 6 - 36
2
- 16 - 114
2
- 1 - 42
2
- 42 - 72
2
- 13 - 36
2
- 17 - 46
2
- 20 - 35
2
- 16 - 55
2
- 38 - 48
2
- 36 - 81
2
- 44 - 107
2
- 20 - 128
2
- 16 - 36
2
- 36 - 129
2
- 38 - 89
2
- 46 - 116
2
- 23 - 34
2
- 20 - 42
2
- 7 - 34
2
- 42 - 84
2
- 46 - 57
2
- 36 - 43
2
- 42 - 131
2
- 36 - 88
2
- 16 - 40
2
- 44 - 112
2
- 38 - 78
2
- 46 - 97
2
- 32 - 87
2
- 47 - 52
2
- 16 - 62
2
- 20 - 39
2
- 42 - 74
2
- 20 - 109
2
- 16 - 104
2
- 42 - 61
2
- 42 - 91
2
- 25 - 36
2
- 4 - 46
2
- 34 - 46
2
- 38 - 103
2
- 32 - 35
2
- 38 - 122
2
- 14 - 52
2
- 34 - 51
2
- 26 - 34
2
- 36 - 133
2
- 11 - 16
2
- 9 - 22
2
- 38 - 123
2
- 34 - 87
2
- 31 - 34
2
- 42 - 101
2
- 30 - 36
2
- 38 - 49
2
- 46 - 78
2
- 16 - 97
2
- 34 - 58
2
- 16 - 46
2
- 29 - 46
2
- 33 - 38
2
- 46 - 117
2
- 46 - 95
2
- 34 - 132
2
- 42 - 129
2
- 16 - 103
2
- 32 - 38
2
- 22 - 77
2
- 34 - 72
2
- 20 - 124
2
- 34 - 62
2
- 22 - 25
2
- 16 - 74
2
- 22 - 27
2
- 32 - 123
2
- 44 - 91
2
- 42 - 44
2
- 20 - 100
2
- 1 - 20
2
- 32 - 69
2
- 32 - 71
2
- 9 - 52
2
- 37 - 44
