# Supplementary material for: Accelerating covering array generation by combinatorial join for industry scale software testing
Source: PeerJ Comput Sci. 2022 Feb 11;8:e720. doi: 10.7717/peerj-cs.720 (PMC9044240; doi:10.7717/peerj-cs.720)
Supplement: Supplemental Information 2 — The data set used in the experiments and the results of the experiments. [file peerj-cs-08-720-s002.zip › experiment/src/test/resources/models/ICSE15_HHSA_Benchmarks/myra_sbse/benchmark_12_yue.constraints]

982
2
- 2 - 13
2
- 14 - 17
2
- 1 - 30
2
- 63 - 65
2
- 5 - 62
2
- 63 - 64
2
- 16 - 26
2
- 12 - 30
2
- 13 - 49
2
- 3 - 34
2
- 42 - 60
2
- 41 - 46
2
- 20 - 40
2
- 27 - 45
2
- 36 - 52
2
- 21 - 62
2
- 20 - 61
2
- 8 - 48
2
- 21 - 63
2
- 59 - 61
2
- 8 - 64
2
- 21 - 32
2
- 2 - 4
3
- 10 - 31 - 59
3
- 20 - 35 - 43
3
- 25 - 37 - 63
3
- 23 - 56 - 63
2
- 21 - 235
2
- 5 - 65
2
- 21 - 231
2
- 21 - 107
2
- 21 - 118
2
- 63 - 176
2
- 21 - 188
2
- 63 - 235
2
- 21 - 161
2
- 21 - 64
2
- 5 - 189
2
- 63 - 92
2
- 5 - 222
2
- 21 - 266
2
- 63 - 273
2
- 63 - 206
2
- 21 - 309
2
- 40 - 63
2
- 13 - 63
2
- 5 - 267
2
- 21 - 282
2
- 5 - 139
2
- 21 - 136
2
- 5 - 169
2
- 21 - 132
2
- 21 - 219
2
- 63 - 291
2
- 63 - 90
2
- 5 - 10
2
- 21 - 85
2
- 21 - 121
2
- 63 - 309
2
- 5 - 215
2
- 21 - 205
2
- 5 - 179
2
- 63 - 143
2
- 42 - 59
2
- 21 - 254
2
- 21 - 269
2
- 5 - 152
2
- 63 - 284
2
- 63 - 166
2
- 63 - 276
2
- 21 - 160
2
- 5 - 260
2
- 5 - 81
2
- 21 - 150
2
- 43 - 63
2
- 17 - 21
2
- 5 - 85
2
- 63 - 255
2
- 21 - 155
2
- 21 - 209
2
- 5 - 200
2
- 21 - 195
2
- 21 - 70
2
- 5 - 318
2
- 63 - 217
2
- 5 - 67
2
- 21 - 90
2
- 21 - 275
2
- 63 - 155
2
- 63 - 66
2
- 5 - 68
2
- 5 - 210
2
- 63 - 76
2
- 63 - 165
2
- 63 - 93
2
- 5 - 235
2
- 5 - 185
2
- 21 - 271
2
- 21 - 144
2
- 63 - 202
2
- 5 - 194
2
- 21 - 135
2
- 5 - 176
2
- 63 - 173
2
- 5 - 82
2
- 5 - 28
2
- 21 - 319
2
- 21 - 262
2
- 21 - 49
2
- 21 - 283
2
- 55 - 63
2
- 21 - 287
2
- 5 - 276
2
- 5 - 14
2
- 21 - 238
2
- 5 - 22
2
- 3 - 5
2
- 63 - 209
2
- 5 - 184
2
- 21 - 211
2
- 63 - 287
2
- 21 - 54
2
- 63 - 233
2
- 5 - 274
2
- 21 - 245
2
- 21 - 191
2
- 5 - 237
2
- 63 - 293
2
- 63 - 167
2
- 21 - 147
2
- 63 - 277
2
- 21 - 40
2
- 5 - 292
2
- 63 - 220
2
- 63 - 186
2
- 4 - 30
2
- 63 - 295
2
- 38 - 63
2
- 5 - 54
2
- 21 - 265
2
- 63 - 207
2
- 21 - 126
2
- 21 - 101
2
- 63 - 260
2
- 63 - 124
2
- 21 - 31
2
- 63 - 197
2
- 5 - 46
2
- 44 - 63
2
- 63 - 247
2
- 5 - 298
2
- 63 - 73
2
- 63 - 170
2
- 5 - 70
2
- 5 - 188
2
- 21 - 203
2
- 21 - 44
2
- 21 - 249
2
- 21 - 274
2
- 21 - 259
2
- 5 - 288
2
- 23 - 63
2
- 21 - 58
2
- 63 - 169
2
- 5 - 138
2
- 5 - 100
2
- 46 - 63
2
- 63 - 132
2
- 63 - 282
2
- 21 - 198
2
- 8 - 63
2
- 63 - 87
2
- 21 - 42
2
- 63 - 91
2
- 63 - 84
2
- 63 - 160
2
- 21 - 236
2
- 5 - 97
2
- 60 - 63
2
- 2 - 21
2
- 21 - 233
2
- 5 - 110
2
- 21 - 212
2
- 21 - 200
2
- 21 - 81
2
- 5 - 49
2
- 14 - 21
2
- 21 - 291
2
- 21 - 142
2
- 5 - 182
2
- 21 - 68
2
- 63 - 268
2
- 5 - 162
2
- 21 - 50
2
- 63 - 138
2
- 21 - 46
2
- 21 - 184
2
- 21 - 310
2
- 19 - 21
2
- 63 - 241
2
- 63 - 231
2
- 63 - 171
2
- 63 - 317
2
- 5 - 220
2
- 57 - 63
2
- 5 - 297
2
- 2 - 5
2
- 5 - 16
2
- 32 - 63
2
- 5 - 206
2
- 63 - 297
2
- 51 - 63
2
- 21 - 216
2
- 21 - 261
2
- 5 - 89
2
- 5 - 308
2
- 19 - 63
2
- 5 - 102
2
- 63 - 261
2
- 5 - 149
2
- 21 - 138
2
- 5 - 301
2
- 63 - 116
2
- 63 - 94
2
- 5 - 299
2
- 21 - 39
2
- 5 - 59
2
- 21 - 33
2
- 5 - 242
2
- 21 - 237
2
- 63 - 181
2
- 21 - 250
2
- 21 - 244
2
- 63 - 79
2
- 63 - 224
2
- 5 - 153
2
- 21 - 218
2
- 63 - 256
2
- 59 - 63
2
- 21 - 288
2
- 63 - 294
2
- 5 - 93
2
- 5 - 285
2
- 5 - 134
2
- 63 - 312
2
- 63 - 279
2
- 5 - 243
2
- 63 - 292
2
- 5 - 154
2
- 1 - 5
2
- 21 - 201
2
- 63 - 114
2
- 5 - 132
2
- 5 - 180
2
- 5 - 174
2
- 63 - 150
2
- 63 - 147
2
- 21 - 45
2
- 63 - 131
2
- 20 - 21
2
- 21 - 28
2
- 5 - 246
2
- 63 - 238
2
- 5 - 269
2
- 63 - 280
2
- 21 - 113
2
- 5 - 126
2
- 6 - 63
2
- 63 - 250
2
- 5 - 142
2
- 5 - 25
2
- 21 - 143
2
- 21 - 215
2
- 5 - 266
2
- 63 - 189
2
- 63 - 257
2
- 63 - 230
2
- 21 - 305
2
- 63 - 236
2
- 63 - 275
2
- 50 - 63
2
- 5 - 268
2
- 5 - 141
2
- 63 - 122
2
- 21 - 187
2
- 63 - 101
2
- 5 - 193
2
- 63 - 201
2
- 63 - 286
2
- 63 - 105
2
- 21 - 36
2
- 5 - 261
2
- 21 - 71
2
- 5 - 78
2
- 63 - 227
2
- 5 - 117
2
- 21 - 182
2
- 5 - 17
2
- 63 - 68
2
- 5 - 173
2
- 5 - 84
2
- 21 - 115
2
- 5 - 40
2
- 63 - 130
2
- 63 - 272
2
- 5 - 211
2
- 63 - 245
2
- 63 - 136
2
- 54 - 63
2
- 17 - 63
2
- 63 - 104
2
- 21 - 130
2
- 21 - 257
2
- 5 - 208
2
- 21 - 315
2
- 21 - 298
2
- 63 - 208
2
- 21 - 167
2
- 21 - 131
2
- 10 - 21
2
- 5 - 224
2
- 5 - 64
2
- 5 - 296
2
- 5 - 166
2
- 1 - 21
2
- 21 - 82
2
- 5 - 163
2
- 63 - 115
2
- 21 - 83
2
- 21 - 229
2
- 5 - 251
2
- 63 - 190
2
- 5 - 56
2
- 63 - 126
2
- 21 - 97
2
- 63 - 97
2
- 21 - 246
2
- 21 - 67
2
- 5 - 111
2
- 63 - 263
2
- 21 - 313
2
- 63 - 83
2
- 5 - 36
2
- 10 - 63
2
- 5 - 19
2
- 5 - 178
2
- 5 - 238
2
- 21 - 284
2
- 5 - 209
2
- 21 - 87
2
- 5 - 45
2
- 20 - 52
2
- 5 - 217
2
- 5 - 305
2
- 45 - 63
2
- 63 - 196
2
- 4 - 5
2
- 63 - 253
2
- 63 - 219
2
- 12 - 21
2
- 2 - 17
2
- 5 - 135
2
- 5 - 26
2
- 21 - 59
2
- 63 - 137
2
- 21 - 153
2
- 21 - 76
2
- 5 - 120
2
- 5 - 35
2
- 63 - 123
2
- 5 - 183
2
- 21 - 96
2
- 21 - 202
2
- 63 - 310
2
- 5 - 116
2
- 21 - 100
2
- 5 - 164
2
- 21 - 234
2
- 63 - 262
2
- 5 - 279
2
- 21 - 74
2
- 21 - 79
2
- 21 - 242
2
- 63 - 151
2
- 21 - 270
2
- 5 - 159
2
- 17 - 49
2
- 5 - 128
2
- 47 - 63
2
- 63 - 163
2
- 21 - 189
2
- 21 - 185
2
- 63 - 199
2
- 5 - 167
2
- 63 - 193
2
- 63 - 311
2
- 7 - 21
2
- 63 - 142
2
- 2 - 34
2
- 21 - 256
2
- 5 - 303
2
- 63 - 267
2
- 63 - 67
2
- 5 - 77
2
- 21 - 285
2
- 5 - 286
2
- 5 - 202
2
- 63 - 302
2
- 13 - 30
2
- 5 - 175
2
- 21 - 133
2
- 5 - 255
2
- 5 - 145
2
- 5 - 21
2
- 21 - 95
2
- 5 - 272
2
- 5 - 86
2
- 21 - 146
2
- 63 - 258
2
- 21 - 290
2
- 63 - 164
2
- 63 - 81
2
- 63 - 204
2
- 5 - 57
2
- 31 - 63
2
- 5 - 256
2
- 5 - 263
2
- 5 - 230
2
- 21 - 77
2
- 21 - 214
2
- 63 - 240
2
- 21 - 273
2
- 5 - 319
2
- 14 - 63
2
- 5 - 196
2
- 21 - 316
2
- 63 - 223
2
- 5 - 290
2
- 9 - 63
2
- 21 - 220
2
- 5 - 61
2
- 21 - 73
2
- 5 - 177
2
- 5 - 317
2
- 21 - 300
2
- 5 - 310
2
- 63 - 135
2
- 63 - 148
2
- 7 - 63
2
- 63 - 119
2
- 5 - 73
2
- 21 - 194
2
- 21 - 217
2
- 5 - 122
2
- 63 - 264
2
- 21 - 129
2
- 5 - 107
2
- 5 - 273
2
- 21 - 174
2
- 5 - 55
2
- 21 - 296
2
- 5 - 38
2
- 5 - 37
2
- 5 - 113
2
- 5 - 137
2
- 63 - 102
2
- 21 - 267
2
- 63 - 225
2
- 5 - 265
2
- 21 - 55
2
- 29 - 63
2
- 30 - 63
2
- 21 - 103
2
- 5 - 23
2
- 21 - 123
2
- 63 - 299
2
- 5 - 172
2
- 21 - 24
2
- 5 - 94
2
- 21 - 252
2
- 48 - 63
2
- 63 - 95
2
- 21 - 304
2
- 21 - 180
2
- 20 - 35
2
- 21 - 264
2
- 63 - 86
2
- 27 - 63
2
- 5 - 186
2
- 5 - 75
2
- 2 - 63
2
- 5 - 204
2
- 21 - 230
2
- 21 - 172
2
- 5 - 295
2
- 5 - 250
2
- 5 - 277
2
- 63 - 306
2
- 63 - 222
2
- 52 - 63
2
- 21 - 169
2
- 5 - 234
2
- 5 - 18
2
- 36 - 63
2
- 5 - 83
2
- 5 - 216
2
- 5 - 147
2
- 63 - 177
2
- 21 - 314
2
- 63 - 246
2
- 21 - 34
2
- 63 - 229
2
- 21 - 227
2
- 5 - 125
2
- 21 - 206
2
- 21 - 75
2
- 63 - 278
2
- 25 - 63
2
- 21 - 295
2
- 63 - 200
2
- 20 - 42
2
- 63 - 117
2
- 5 - 192
2
- 5 - 264
2
- 63 - 191
2
- 63 - 69
2
- 63 - 318
2
- 63 - 315
2
- 21 - 53
2
- 5 - 123
2
- 63 - 172
2
- 5 - 239
2
- 5 - 315
2
- 5 - 31
2
- 5 - 101
2
- 21 - 301
2
- 5 - 112
2
- 21 - 175
2
- 5 - 151
2
- 5 - 302
2
- 63 - 128
2
- 21 - 78
2
- 5 - 259
2
- 63 - 254
2
- 63 - 259
2
- 5 - 66
2
- 35 - 63
2
- 5 - 161
2
- 5 - 306
2
- 63 - 175
2
- 21 - 308
2
- 5 - 316
2
- 49 - 63
2
- 5 - 133
2
- 5 - 156
2
- 5 - 43
2
- 63 - 303
2
- 63 - 319
2
- 63 - 103
2
- 5 - 103
2
- 5 - 104
2
- 5 - 32
2
- 21 - 56
2
- 21 - 253
2
- 63 - 205
2
- 5 - 228
2
- 41 - 63
2
- 5 - 51
2
- 63 - 168
2
- 21 - 48
2
- 63 - 301
2
- 21 - 243
2
- 63 - 213
2
- 5 - 241
2
- 63 - 134
2
- 21 - 122
2
- 21 - 197
2
- 5 - 309
2
- 21 - 139
2
- 17 - 30
2
- 63 - 270
2
- 21 - 181
2
- 63 - 266
2
- 21 - 166
2
- 21 - 260
2
- 21 - 89
2
- 21 - 23
2
- 5 - 124
2
- 5 - 231
2
- 33 - 63
2
- 63 - 194
2
- 5 - 24
2
- 21 - 263
2
- 63 - 198
2
- 63 - 195
2
- 21 - 170
2
- 63 - 239
2
- 21 - 207
2
- 5 - 219
2
- 63 - 314
2
- 5 - 143
2
- 63 - 249
2
- 21 - 127
2
- 5 - 148
2
- 8 - 13
2
- 5 - 47
2
- 5 - 71
2
- 21 - 248
2
- 11 - 63
2
- 21 - 134
2
- 21 - 199
2
- 30 - 34
2
- 5 - 108
2
- 5 - 284
2
- 5 - 27
2
- 63 - 244
2
- 5 - 9
2
- 63 - 118
2
- 63 - 221
2
- 21 - 61
2
- 5 - 11
2
- 21 - 183
2
- 63 - 232
2
- 5 - 244
2
- 21 - 157
2
- 5 - 240
2
- 5 - 201
2
- 21 - 65
2
- 34 - 63
2
- 5 - 50
2
- 21 - 299
2
- 63 - 180
2
- 5 - 114
2
- 63 - 237
2
- 5 - 99
2
- 21 - 86
2
- 5 - 248
2
- 63 - 307
2
- 21 - 104
2
- 5 - 33
2
- 21 - 25
2
- 5 - 203
2
- 63 - 218
2
- 63 - 296
2
- 21 - 312
2
- 5 - 257
2
- 5 - 283
2
- 5 - 80
2
- 63 - 80
2
- 5 - 146
2
- 21 - 141
2
- 5 - 253
2
- 63 - 157
2
- 63 - 139
2
- 63 - 274
2
- 21 - 280
2
- 63 - 183
2
- 5 - 157
2
- 63 - 109
2
- 63 - 82
2
- 5 - 258
2
- 5 - 307
2
- 21 - 303
2
- 18 - 21
2
- 63 - 212
2
- 5 - 92
2
- 5 - 195
2
- 63 - 210
2
- 63 - 70
2
- 63 - 144
2
- 5 - 278
2
- 21 - 26
2
- 5 - 225
2
- 21 - 226
2
- 5 - 245
2
- 5 - 79
2
- 63 - 98
2
- 5 - 181
2
- 21 - 221
2
- 21 - 140
2
- 63 - 265
2
- 63 - 308
2
- 63 - 203
2
- 5 - 213
2
- 5 - 87
2
- 21 - 57
2
- 21 - 108
2
- 63 - 184
2
- 63 - 234
2
- 58 - 63
2
- 21 - 286
2
- 21 - 186
2
- 5 - 96
2
- 63 - 161
2
- 5 - 63
2
- 5 - 158
2
- 21 - 80
2
- 21 - 177
2
- 5 - 254
2
- 8 - 21
2
- 21 - 213
2
- 5 - 247
2
- 5 - 131
2
- 63 - 298
2
- 63 - 78
2
- 21 - 105
2
- 63 - 140
2
- 63 - 313
2
- 63 - 248
2
- 21 - 190
2
- 21 - 120
2
- 5 - 313
2
- 5 - 226
2
- 5 - 34
2
- 21 - 159
2
- 5 - 198
2
- 63 - 156
2
- 21 - 210
2
- 63 - 146
2
- 5 - 91
2
- 8 - 17
2
- 63 - 77
2
- 5 - 95
2
- 21 - 145
2
- 5 - 229
2
- 5 - 289
2
- 21 - 239
2
- 63 - 305
2
- 5 - 13
2
- 5 - 252
2
- 21 - 178
2
- 63 - 106
2
- 5 - 60
2
- 63 - 125
2
- 5 - 8
2
- 21 - 102
2
- 63 - 188
2
- 21 - 43
2
- 5 - 130
2
- 21 - 255
2
- 21 - 240
2
- 4 - 21
2
- 21 - 99
2
- 63 - 285
2
- 63 - 99
2
- 21 - 311
2
- 21 - 317
2
- 63 - 281
2
- 5 - 127
2
- 63 - 271
2
- 5 - 109
2
- 63 - 129
2
- 21 - 69
2
- 21 - 204
2
- 63 - 159
2
- 21 - 72
2
- 5 - 41
2
- 63 - 178
2
- 63 - 145
2
- 63 - 162
2
- 21 - 94
2
- 21 - 228
2
- 6 - 21
2
- 5 - 287
2
- 5 - 207
2
- 63 - 154
2
- 63 - 243
2
- 63 - 174
2
- 5 - 304
2
- 5 - 121
2
- 21 - 232
2
- 21 - 171
2
- 5 - 106
2
- 5 - 232
2
- 5 - 293
2
- 21 - 176
2
- 5 - 119
2
- 12 - 63
2
- 5 - 53
2
- 63 - 304
2
- 5 - 223
2
- 21 - 272
2
- 21 - 223
2
- 21 - 154
2
- 63 - 120
2
- 63 - 113
2
- 63 - 85
2
- 21 - 193
2
- 21 - 173
2
- 21 - 27
2
- 5 - 233
2
- 21 - 222
2
- 21 - 208
2
- 63 - 112
2
- 42 - 63
2
- 21 - 124
2
- 21 - 106
2
- 21 - 137
2
- 21 - 164
2
- 5 - 227
2
- 21 - 225
2
- 21 - 93
2
- 63 - 158
2
- 63 - 108
2
- 21 - 128
2
- 63 - 252
2
- 21 - 297
2
- 24 - 63
2
- 22 - 63
2
- 5 - 30
2
- 63 - 96
2
- 5 - 221
2
- 21 - 151
2
- 5 - 294
2
- 9 - 21
2
- 63 - 251
2
- 1 - 63
2
- 16 - 63
2
- 3 - 63
2
- 21 - 165
2
- 21 - 179
2
- 21 - 156
2
- 21 - 111
2
- 63 - 226
2
- 4 - 63
2
- 21 - 98
2
- 5 - 7
2
- 21 - 92
2
- 63 - 283
2
- 21 - 293
2
- 21 - 168
2
- 21 - 158
2
- 63 - 153
2
- 21 - 281
2
- 5 - 160
2
- 63 - 216
2
- 63 - 74
2
- 63 - 75
2
- 21 - 302
2
- 5 - 90
2
- 5 - 140
2
- 21 - 241
2
- 20 - 63
2
- 63 - 89
2
- 11 - 21
2
- 21 - 35
2
- 5 - 105
2
- 5 - 12
2
- 5 - 311
2
- 21 - 30
2
- 21 - 268
2
- 5 - 144
2
- 5 - 98
2
- 5 - 280
2
- 63 - 72
2
- 5 - 58
2
- 63 - 300
2
- 21 - 114
2
- 21 - 88
2
- 63 - 288
2
- 61 - 63
2
- 21 - 91
2
- 63 - 182
2
- 63 - 149
2
- 63 - 228
2
- 5 - 115
2
- 26 - 63
2
- 5 - 29
2
- 16 - 21
2
- 21 - 306
2
- 21 - 47
2
- 21 - 277
2
- 21 - 37
2
- 21 - 117
2
- 63 - 100
2
- 21 - 196
2
- 5 - 314
2
- 5 - 282
2
- 39 - 63
2
- 21 - 41
2
- 21 - 148
2
- 21 - 276
2
- 63 - 127
2
- 5 - 129
2
- 5 - 249
2
- 5 - 205
2
- 5 - 187
2
- 21 - 318
2
- 5 - 199
2
- 21 - 278
2
- 63 - 215
2
- 5 - 197
2
- 5 - 42
2
- 63 - 110
2
- 21 - 247
2
- 5 - 191
2
- 37 - 63
2
- 5 - 118
2
- 5 - 270
2
- 21 - 38
2
- 63 - 121
2
- 5 - 44
2
- 5 - 48
2
- 63 - 111
2
- 5 - 212
2
- 18 - 63
2
- 5 - 300
2
- 63 - 192
2
- 5 - 218
2
- 63 - 242
2
- 21 - 125
2
- 21 - 149
2
- 5 - 236
2
- 5 - 214
2
- 21 - 116
2
- 21 - 112
2
- 5 - 20
2
- 5 - 74
2
- 21 - 163
2
- 21 - 66
2
- 21 - 224
2
- 5 - 155
2
- 15 - 63
2
- 5 - 291
2
- 21 - 52
2
- 5 - 271
2
- 21 - 292
2
- 3 - 21
2
- 63 - 133
2
- 21 - 192
2
- 5 - 275
2
- 63 - 152
2
- 21 - 279
2
- 28 - 63
2
- 63 - 187
2
- 5 - 15
2
- 13 - 21
2
- 5 - 76
2
- 63 - 88
2
- 21 - 109
2
- 63 - 179
2
- 63 - 71
2
- 21 - 110
2
- 5 - 170
2
- 5 - 150
2
- 5 - 168
2
- 15 - 21
2
- 5 - 165
2
- 21 - 51
2
- 5 - 171
2
- 63 - 290
2
- 63 - 107
2
- 5 - 190
2
- 5 - 312
2
- 5 - 39
2
- 21 - 84
2
- 5 - 136
2
- 5 - 262
2
- 63 - 316
2
- 63 - 289
2
- 5 - 281
2
- 5 - 52
2
- 5 - 69
2
- 63 - 214
2
- 21 - 251
2
- 63 - 185
2
- 21 - 29
2
- 21 - 307
2
- 63 - 141
2
- 53 - 63
2
- 21 - 162
2
- 5 - 72
2
- 21 - 258
2
- 21 - 294
2
- 56 - 63
2
- 63 - 211
2
- 21 - 152
2
- 21 - 60
2
- 63 - 269
2
- 21 - 119
2
- 21 - 289
2
- 5 - 88
