# Supplementary material for: Accelerating covering array generation by combinatorial join for industry scale software testing
Source: PeerJ Comput Sci. 2022 Feb 11;8:e720. doi: 10.7717/peerj-cs.720 (PMC9044240; doi:10.7717/peerj-cs.720)
Supplement: Supplemental Information 2 — The data set used in the experiments and the results of the experiments. [file peerj-cs-08-720-s002.zip › experiment/src/test/resources/models/Real/2way/benchmark_apache.constraints]

7
5
- 80 - 102 - 104 - 106 - 353
4
- 102 - 104 - 355 - 357
2
- 38 - 359
2
- 361 - 363
2
- 174 - 176
3
- 200 - 216 - 365
4
- 80 - 102 - 104 - 288
