# Supplementary material for: Accelerating covering array generation by combinatorial join for industry scale software testing
Source: PeerJ Comput Sci. 2022 Feb 11;8:e720. doi: 10.7717/peerj-cs.720 (PMC9044240; doi:10.7717/peerj-cs.720)
Supplement: Supplemental Information 2 — The data set used in the experiments and the results of the experiments. [file peerj-cs-08-720-s002.zip › experiment/src/test/resources/models/Real/2way/benchmark_spins.constraints]

13
2
- 1 - 3
2
- 1 - 5
2
- 1 - 27
2
- 1 - 31
2
- 1 - 32
2
- 1 - 33
2
- 1 - 35
2
- 1 - 36
2
- 1 - 37
2
- 25 - 35
2
- 25 - 36
2
- 25 - 37
2
- 7 - 8
