# Supplementary material for: Accelerating covering array generation by combinatorial join for industry scale software testing
Source: PeerJ Comput Sci. 2022 Feb 11;8:e720. doi: 10.7717/peerj-cs.720 (PMC9044240; doi:10.7717/peerj-cs.720)
Supplement: Supplemental Information 2 — The data set used in the experiments and the results of the experiments. [file peerj-cs-08-720-s002.zip › experiment/src/test/resources/models/Real/2way/benchmark_gcc.constraints]

40
2
- 1 - 2
2
- 2 - 5
2
- 7 - 8
2
- 8 - 11
2
- 13 - 14
2
- 17 - 18
2
- 21 - 22
2
- 18 - 25
2
- 18 - 29
2
- 31 - 32
2
- 25 - 26
2
- 25 - 34
2
- 25 - 36
2
- 26 - 29
2
- 29 - 34
2
- 29 - 36
2
- 2 - 39
2
- 2 - 41
2
- 42 - 80
2
- 42 - 81
3
- 46 - 47 - 49
3
- 46 - 47 - 50
3
- 46 - 48 - 49
2
- 49 - 52
2
- 25 - 49
2
- 49 - 54
2
- 14 - 56
2
- 14 - 57
2
- 14 - 59
2
- 14 - 60
2
- 14 - 62
2
- 14 - 63
2
- 65 - 67
2
- 66 - 67
2
- 67 - 71
2
- 67 - 72
2
- 47 - 74
2
- 47 - 75
2
- 47 - 77
2
- 47 - 78
