# Supplementary material for: Accelerating covering array generation by combinatorial join for industry scale software testing
Source: PeerJ Comput Sci. 2022 Feb 11;8:e720. doi: 10.7717/peerj-cs.720 (PMC9044240; doi:10.7717/peerj-cs.720)
Supplement: Supplemental Information 2 — The data set used in the experiments and the results of the experiments. [file peerj-cs-08-720-s002.zip › experiment/src/test/resources/models/Real/2way/benchmark_spinv.constraints]

49
2
- 3 - 85
2
- 3 - 86
2
- 85 - 88
2
- 85 - 89
2
- 86 - 88
2
- 86 - 89
2
- 3 - 88
2
- 3 - 89
2
- 5 - 7
2
- 5 - 9
2
- 5 - 11
2
- 7 - 9
2
- 7 - 11
2
- 9 - 11
2
- 91 - 95
2
- 91 - 96
2
- 91 - 97
2
- 92 - 95
2
- 92 - 96
2
- 92 - 97
2
- 93 - 95
2
- 93 - 96
2
- 93 - 97
2
- 13 - 15
2
- 17 - 19
2
- 17 - 21
2
- 23 - 25
2
- 13 - 99
2
- 13 - 100
2
- 13 - 101
2
- 27 - 29
2
- 21 - 31
2
- 19 - 30
2
- 33 - 34
2
- 28 - 37
2
- 21 - 28
2
- 18 - 31
2
- 24 - 41
2
- 24 - 43
2
- 24 - 45
2
- 47 - 102
2
- 107 - 110
2
- 108 - 110
2
- 109 - 110
2
- 49 - 110
2
- 32 - 35
2
- 24 - 51
3
- 25 - 42 - 53
3
- 15 - 18 - 20
