# Supplementary material for: Accelerating covering array generation by combinatorial join for industry scale software testing
Source: PeerJ Comput Sci. 2022 Feb 11;8:e720. doi: 10.7717/peerj-cs.720 (PMC9044240; doi:10.7717/peerj-cs.720)
Supplement: Supplemental Information 2 — The data set used in the experiments and the results of the experiments. [file peerj-cs-08-720-s002.zip › experiment/src/test/resources/models/Real/2way/benchmark_bugzilla.constraints]

5
2
- 91 - 94
2
- 95 - 107
2
- 32 - 97
2
- 100 - 102
3
- 11 - 104 - 106
