# Supplementary material for: Accelerating covering array generation by combinatorial join for industry scale software testing
Source: PeerJ Comput Sci. 2022 Feb 11;8:e720. doi: 10.7717/peerj-cs.720 (PMC9044240; doi:10.7717/peerj-cs.720)
Supplement: Supplemental Information 2 — The data set used in the experiments and the results of the experiments. [file peerj-cs-08-720-s002.zip › experiment/src/test/resources/models/IBM/2way/SystemMgmt.constraints]

17
2
- 24 - 21
2
- 6 - 2
2
- 5 - 2
2
- 4 - 2
2
- 22 - 23
2
- 3 - 2
2
- 6 - 25
3
- 22 - 26 - 5
3
- 22 - 26 - 3
2
- 14 - 11
3
- 22 - 7 - 26
3
- 4 - 22 - 26
2
- 14 - 10
2
- 12 - 13
2
- 7 - 1
2
- 21 - 25
2
- 7 - 0
