# Supplementary material for: Accelerating covering array generation by combinatorial join for industry scale software testing
Source: PeerJ Comput Sci. 2022 Feb 11;8:e720. doi: 10.7717/peerj-cs.720 (PMC9044240; doi:10.7717/peerj-cs.720)
Supplement: Supplemental Information 2 — The data set used in the experiments and the results of the experiments. [file peerj-cs-08-720-s002.zip › experiment/src/test/resources/models/IBM/2way/Healthcare1.constraints]

21
3
- 7 - 13 - 15
2
- 17 - 0
3
- 9 - 12 - 15
3
- 13 - 14 - 10
3
- 7 - 11 - 14
3
- 9 - 11 - 15
3
- 7 - 12 - 14
3
- 9 - 13 - 15
3
- 13 - 14 - 6
3
- 5 - 12 - 14
3
- 5 - 13 - 14
3
- 13 - 15 - 8
2
- 4 - 2
3
- 11 - 14 - 8
3
- 11 - 14 - 10
3
- 12 - 14 - 6
3
- 11 - 5 - 14
3
- 11 - 14 - 6
3
- 12 - 14 - 8
3
- 12 - 14 - 10
2
- 1 - 4
