# Supplementary material for: Accelerating covering array generation by combinatorial join for industry scale software testing
Source: PeerJ Comput Sci. 2022 Feb 11;8:e720. doi: 10.7717/peerj-cs.720 (PMC9044240; doi:10.7717/peerj-cs.720)
Supplement: Supplemental Information 2 — The data set used in the experiments and the results of the experiments. [file peerj-cs-08-720-s002.zip › experiment/src/test/resources/models/IBM/2way/Storage3.constraints]

48
3
- 3 - 10 - 21
2
- 1 - 47
2
- 3 - 26
2
- 4 - 17
2
- 1 - 2
2
- 4 - 1
3
- 9 - 11 - 23
2
- 24 - 2
2
- 9 - 14
3
- 3 - 10 - 17
2
- 3 - 14
2
- 25 - 1
2
- 0 - 8
2
- 26 - 2
2
- 0 - 7
2
- 14 - 2
2
- 0 - 5
3
- 9 - 10 - 21
3
- 10 - 21 - 2
2
- 4 - 22
2
- 1 - 46
3
- 9 - 10 - 17
2
- 9 - 1
2
- 4 - 23
3
- 10 - 17 - 2
2
- 24 - 1
2
- 0 - 27
2
- 1 - 13
2
- 1 - 14
2
- 1 - 12
3
- 26 - 4 - 11
2
- 26 - 1
2
- 3 - 1
2
- 25 - 2
2
- 11 - 7
3
- 3 - 10 - 23
2
- 9 - 24
2
- 9 - 25
2
- 9 - 26
2
- 0 - 16
3
- 11 - 23 - 2
2
- 1 - 22
2
- 0 - 15
2
- 6 - 0
2
- 4 - 21
2
- 1 - 23
2
- 3 - 25
2
- 3 - 24
