# Supplementary material for: Accelerating covering array generation by combinatorial join for industry scale software testing
Source: PeerJ Comput Sci. 2022 Feb 11;8:e720. doi: 10.7717/peerj-cs.720 (PMC9044240; doi:10.7717/peerj-cs.720)
Supplement: Supplemental Information 2 — The data set used in the experiments and the results of the experiments. [file peerj-cs-08-720-s002.zip › experiment/src/test/resources/models/IBM/2way/Healthcare4.constraints]

22
2
- 25 - 35
2
- 34 - 40
2
- 24 - 35
2
- 23 - 34
2
- 23 - 33
2
- 23 - 32
2
- 40 - 32
2
- 93 - 0
2
- 25 - 0
2
- 33 - 40
2
- 23 - 31
2
- 23 - 30
2
- 23 - 26
2
- 0 - 94
2
- 92 - 98
2
- 36 - 35
2
- 23 - 29
2
- 92 - 97
2
- 23 - 28
2
- 37 - 35
2
- 39 - 35
2
- 38 - 35
