# Supplementary material for: Accelerating covering array generation by combinatorial join for industry scale software testing
Source: PeerJ Comput Sci. 2022 Feb 11;8:e720. doi: 10.7717/peerj-cs.720 (PMC9044240; doi:10.7717/peerj-cs.720)
Supplement: Supplemental Information 2 — The data set used in the experiments and the results of the experiments. [file peerj-cs-08-720-s002.zip › experiment/src/test/resources/models/IBM/2way/Healthcare4.model]

2
35
2 5 3 3 4 4 2 3 6 4 5 2 3 3 4 2 2 4 2 3 2 2 3 2 3 2 2 3 2 3 2 4 3 7 3
