# Supplementary material for: Accelerating covering array generation by combinatorial join for industry scale software testing
Source: PeerJ Comput Sci. 2022 Feb 11;8:e720. doi: 10.7717/peerj-cs.720 (PMC9044240; doi:10.7717/peerj-cs.720)
Supplement: Supplemental Information 2 — The data set used in the experiments and the results of the experiments. [file peerj-cs-08-720-s002.zip › experiment/src/test/resources/models/IBM/2way/Services.constraints]

388
3
- 6 - 48 - 39
3
- 30 - 3 - 33
3
- 47 - 55 - 8
3
- 47 - 54 - 8
3
- 17 - 2 - 27
3
- 6 - 48 - 47
3
- 6 - 47 - 52
3
- 56 - 39 - 7
3
- 19 - 21 - 2
3
- 19 - 21 - 0
3
- 6 - 56 - 47
3
- 46 - 6 - 54
3
- 12 - 1 - 24
3
- 54 - 7 - 43
3
- 20 - 19 - 0
3
- 56 - 39 - 8
3
- 25 - 1 - 16
3
- 1 - 15 - 27
3
- 34 - 31 - 5
3
- 6 - 47 - 53
3
- 38 - 53 - 7
3
- 38 - 53 - 8
3
- 19 - 22 - 0
3
- 42 - 6 - 50
3
- 19 - 22 - 2
3
- 46 - 6 - 55
3
- 30 - 5 - 33
3
- 29 - 37 - 5
3
- 34 - 32 - 5
3
- 40 - 56 - 7
3
- 4 - 36 - 31
3
- 34 - 32 - 3
3
- 54 - 8 - 43
3
- 4 - 36 - 30
3
- 50 - 39 - 8
3
- 25 - 2 - 16
3
- 20 - 13 - 0
3
- 50 - 39 - 7
3
- 46 - 6 - 56
3
- 13 - 2 - 26
3
- 6 - 47 - 49
3
- 40 - 54 - 8
3
- 40 - 54 - 7
3
- 17 - 1 - 27
3
- 44 - 57 - 8
3
- 44 - 57 - 7
3
- 19 - 20 - 2
3
- 40 - 56 - 8
3
- 13 - 1 - 26
3
- 45 - 51 - 8
3
- 38 - 57 - 8
3
- 38 - 57 - 7
3
- 42 - 6 - 49
3
- 14 - 2 - 27
3
- 6 - 47 - 55
3
- 45 - 57 - 7
3
- 45 - 57 - 8
3
- 42 - 49 - 8
3
- 57 - 39 - 8
3
- 57 - 39 - 7
3
- 18 - 24 - 0
3
- 18 - 24 - 2
3
- 42 - 6 - 48
3
- 23 - 1 - 15
3
- 14 - 1 - 27
3
- 29 - 35 - 4
3
- 29 - 35 - 5
3
- 34 - 30 - 3
3
- 34 - 30 - 5
3
- 12 - 2 - 26
3
- 54 - 7 - 41
3
- 39 - 49 - 7
3
- 35 - 31 - 5
3
- 42 - 52 - 7
3
- 44 - 54 - 7
3
- 44 - 6 - 54
3
- 14 - 2 - 26
3
- 12 - 1 - 26
3
- 54 - 8 - 41
3
- 21 - 0 - 16
3
- 6 - 48 - 41
3
- 44 - 6 - 53
3
- 19 - 23 - 0
3
- 19 - 23 - 2
3
- 40 - 55 - 8
3
- 29 - 34 - 4
3
- 29 - 34 - 3
3
- 40 - 55 - 7
3
- 6 - 51 - 43
3
- 14 - 1 - 26
3
- 48 - 47 - 8
3
- 40 - 53 - 8
3
- 12 - 22 - 2
3
- 12 - 22 - 1
3
- 23 - 2 - 16
3
- 57 - 7 - 41
3
- 40 - 53 - 7
3
- 38 - 49 - 8
3
- 38 - 49 - 7
3
- 4 - 32 - 37
3
- 42 - 50 - 8
3
- 35 - 3 - 31
3
- 44 - 6 - 52
3
- 45 - 6 - 52
3
- 56 - 47 - 8
3
- 46 - 57 - 8
3
- 42 - 51 - 8
3
- 46 - 57 - 7
3
- 22 - 2 - 16
3
- 13 - 1 - 24
3
- 14 - 1 - 24
3
- 1 - 24 - 16
3
- 6 - 49 - 39
3
- 37 - 31 - 5
3
- 56 - 7 - 43
3
- 2 - 16 - 27
3
- 45 - 6 - 50
3
- 12 - 24 - 2
3
- 40 - 52 - 8
3
- 6 - 52 - 43
3
- 40 - 52 - 7
3
- 45 - 6 - 53
3
- 13 - 24 - 2
3
- 40 - 48 - 8
3
- 6 - 53 - 43
3
- 23 - 0 - 16
3
- 12 - 23 - 2
3
- 12 - 23 - 1
3
- 13 - 23 - 1
3
- 35 - 30 - 3
3
- 44 - 51 - 8
3
- 6 - 51 - 41
3
- 56 - 7 - 41
3
- 13 - 23 - 2
3
- 25 - 12 - 1
3
- 55 - 7 - 43
3
- 45 - 6 - 51
3
- 46 - 49 - 8
3
- 44 - 6 - 51
3
- 22 - 0 - 16
3
- 6 - 48 - 43
3
- 25 - 12 - 2
3
- 32 - 36 - 3
3
- 32 - 36 - 5
3
- 51 - 8 - 43
3
- 55 - 39 - 7
3
- 42 - 53 - 8
3
- 52 - 39 - 7
3
- 42 - 53 - 7
3
- 52 - 39 - 8
3
- 55 - 39 - 8
3
- 46 - 51 - 8
3
- 46 - 50 - 8
3
- 28 - 4 - 37
3
- 56 - 8 - 41
3
- 55 - 8 - 43
3
- 28 - 37 - 5
3
- 44 - 6 - 50
3
- 42 - 6 - 52
3
- 2 - 15 - 27
3
- 45 - 6 - 55
3
- 17 - 1 - 26
3
- 1 - 15 - 26
3
- 25 - 17 - 0
3
- 25 - 17 - 1
3
- 1 - 16 - 27
3
- 47 - 49 - 8
3
- 6 - 49 - 43
3
- 37 - 30 - 5
3
- 25 - 13 - 2
3
- 46 - 48 - 8
3
- 25 - 13 - 1
3
- 6 - 57 - 47
3
- 35 - 28 - 5
3
- 35 - 28 - 4
3
- 44 - 50 - 8
3
- 6 - 49 - 41
3
- 42 - 6 - 51
3
- 6 - 38 - 48
3
- 40 - 49 - 8
3
- 44 - 49 - 8
3
- 56 - 8 - 43
3
- 44 - 56 - 8
3
- 44 - 55 - 7
3
- 44 - 56 - 7
3
- 44 - 55 - 8
3
- 24 - 0 - 16
3
- 51 - 7 - 41
3
- 45 - 6 - 54
3
- 17 - 2 - 26
3
- 40 - 6 - 49
3
- 12 - 21 - 1
3
- 12 - 21 - 2
3
- 51 - 39 - 8
3
- 51 - 39 - 7
3
- 40 - 6 - 48
3
- 14 - 21 - 2
3
- 28 - 4 - 36
3
- 46 - 54 - 8
3
- 38 - 48 - 7
3
- 14 - 21 - 0
3
- 12 - 20 - 1
3
- 12 - 20 - 0
3
- 52 - 8 - 43
3
- 14 - 20 - 2
3
- 18 - 23 - 2
3
- 18 - 23 - 0
3
- 46 - 56 - 7
3
- 46 - 6 - 49
3
- 17 - 23 - 0
3
- 14 - 20 - 0
3
- 17 - 23 - 2
3
- 53 - 7 - 43
3
- 12 - 1 - 27
3
- 19 - 1 - 27
3
- 18 - 2 - 27
3
- 53 - 7 - 41
3
- 45 - 48 - 8
3
- 29 - 4 - 37
3
- 28 - 3 - 33
3
- 13 - 1 - 27
3
- 42 - 57 - 8
3
- 42 - 57 - 7
3
- 2 - 15 - 26
3
- 38 - 56 - 8
3
- 12 - 2 - 27
3
- 19 - 0 - 27
3
- 38 - 56 - 7
3
- 53 - 8 - 41
3
- 18 - 1 - 27
3
- 28 - 4 - 33
3
- 44 - 48 - 8
3
- 13 - 2 - 27
3
- 18 - 22 - 2
3
- 18 - 22 - 0
3
- 20 - 18 - 2
3
- 20 - 18 - 0
3
- 42 - 55 - 7
3
- 19 - 24 - 0
3
- 42 - 55 - 8
3
- 19 - 24 - 2
3
- 45 - 6 - 48
3
- 35 - 4 - 30
3
- 9 - 60 - 59
3
- 9 - 60 - 58
3
- 25 - 19 - 0
3
- 53 - 39 - 8
3
- 53 - 39 - 7
3
- 25 - 19 - 2
3
- 20 - 17 - 0
3
- 21 - 17 - 2
3
- 57 - 8 - 41
3
- 13 - 21 - 0
3
- 13 - 21 - 1
3
- 21 - 17 - 0
3
- 20 - 17 - 2
3
- 55 - 8 - 41
3
- 14 - 25 - 1
3
- 6 - 50 - 41
3
- 22 - 17 - 0
3
- 13 - 20 - 2
3
- 14 - 23 - 1
3
- 14 - 23 - 2
3
- 32 - 5 - 33
3
- 14 - 25 - 2
3
- 45 - 6 - 49
3
- 18 - 1 - 26
3
- 46 - 55 - 8
3
- 45 - 56 - 7
3
- 45 - 56 - 8
3
- 14 - 24 - 2
3
- 46 - 53 - 8
3
- 42 - 56 - 8
3
- 20 - 2 - 15
3
- 42 - 56 - 7
3
- 55 - 7 - 41
3
- 46 - 6 - 48
3
- 46 - 52 - 8
3
- 57 - 7 - 43
3
- 18 - 0 - 26
3
- 21 - 18 - 0
3
- 40 - 51 - 7
3
- 40 - 51 - 8
3
- 36 - 3 - 31
3
- 14 - 22 - 1
3
- 17 - 22 - 2
3
- 14 - 22 - 0
3
- 32 - 3 - 33
3
- 42 - 54 - 7
3
- 57 - 8 - 43
3
- 42 - 54 - 8
4
- 61 - 5 - 8 - 59
3
- 13 - 22 - 2
3
- 13 - 22 - 1
3
- 22 - 0 - 15
3
- 61 - 10 - 58
3
- 61 - 10 - 59
3
- 29 - 5 - 33
3
- 6 - 50 - 43
3
- 46 - 6 - 51
3
- 48 - 39 - 8
3
- 25 - 1 - 15
3
- 29 - 4 - 36
3
- 20 - 0 - 15
3
- 61 - 11 - 58
3
- 21 - 2 - 16
3
- 2 - 16 - 26
3
- 45 - 53 - 8
3
- 50 - 47 - 8
3
- 40 - 57 - 8
3
- 46 - 6 - 50
3
- 40 - 57 - 7
3
- 1 - 16 - 26
3
- 20 - 2 - 16
3
- 60 - 11 - 59
3
- 10 - 60 - 58
3
- 6 - 54 - 47
3
- 49 - 8 - 43
3
- 51 - 38 - 7
3
- 51 - 38 - 8
3
- 6 - 50 - 47
3
- 38 - 52 - 7
3
- 38 - 52 - 8
3
- 51 - 47 - 8
3
- 28 - 36 - 5
3
- 54 - 39 - 8
3
- 54 - 39 - 7
3
- 29 - 36 - 5
3
- 34 - 3 - 31
3
- 40 - 50 - 7
3
- 1 - 24 - 15
3
- 38 - 54 - 8
3
- 36 - 30 - 5
3
- 38 - 54 - 7
3
- 50 - 8 - 43
3
- 61 - 9 - 59
3
- 37 - 32 - 3
3
- 47 - 57 - 7
3
- 35 - 32 - 5
3
- 20 - 0 - 16
3
- 44 - 53 - 8
3
- 35 - 32 - 3
3
- 23 - 0 - 15
3
- 3 - 31 - 33
3
- 45 - 50 - 8
3
- 42 - 48 - 8
3
- 29 - 3 - 33
3
- 44 - 52 - 8
3
- 21 - 0 - 15
3
- 25 - 18 - 2
3
- 45 - 49 - 8
3
- 25 - 18 - 0
3
- 44 - 6 - 49
3
- 19 - 2 - 26
3
- 40 - 6 - 50
4
- 5 - 60 - 8 - 58
3
- 18 - 21 - 2
3
- 28 - 34 - 4
3
- 49 - 8 - 41
3
- 28 - 34 - 5
3
- 50 - 38 - 8
3
- 50 - 38 - 7
3
- 46 - 6 - 53
3
- 31 - 5 - 33
3
- 47 - 53 - 8
3
- 47 - 52 - 8
3
- 48 - 8 - 43
3
- 52 - 7 - 41
3
- 45 - 52 - 8
3
- 24 - 2 - 15
3
- 4 - 37 - 30
3
- 45 - 55 - 7
3
- 46 - 6 - 52
3
- 19 - 0 - 26
3
- 21 - 2 - 15
3
- 22 - 2 - 15
3
- 45 - 54 - 8
3
- 38 - 55 - 8
3
- 52 - 8 - 41
3
- 17 - 24 - 2
3
- 17 - 24 - 0
3
- 38 - 55 - 7
3
- 50 - 8 - 41
3
- 48 - 8 - 41
3
- 6 - 51 - 47
3
- 25 - 2 - 15
3
- 44 - 6 - 48
3
- 4 - 37 - 31
