# Supplementary material for: Accelerating covering array generation by combinatorial join for industry scale software testing
Source: PeerJ Comput Sci. 2022 Feb 11;8:e720. doi: 10.7717/peerj-cs.720 (PMC9044240; doi:10.7717/peerj-cs.720)
Supplement: Supplemental Information 2 — The data set used in the experiments and the results of the experiments. [file peerj-cs-08-720-s002.zip › experiment/src/test/resources/models/IBM/2way/Healthcare2.constraints]

25
3
- 9 - 30 - 14
5
- 9 - 30 - 4 - 8 - 12
5
- 9 - 3 - 30 - 8 - 12
5
- 15 - 3 - 30 - 10 - 8
5
- 9 - 7 - 3 - 31 - 12
5
- 18 - 30 - 4 - 8 - 11
5
- 7 - 3 - 18 - 31 - 11
5
- 9 - 7 - 31 - 4 - 12
5
- 15 - 7 - 31 - 10 - 4
3
- 31 - 11 - 19
2
- 7 - 6
3
- 30 - 20 - 11
5
- 9 - 5 - 31 - 2 - 12
5
- 9 - 6 - 30 - 2 - 12
5
- 18 - 5 - 31 - 2 - 11
5
- 15 - 7 - 3 - 31 - 10
5
- 15 - 30 - 10 - 4 - 8
3
- 16 - 31 - 10
3
- 9 - 31 - 13
5
- 3 - 18 - 30 - 8 - 11
5
- 7 - 18 - 31 - 4 - 11
5
- 15 - 5 - 31 - 10 - 2
5
- 18 - 6 - 30 - 2 - 11
3
- 17 - 30 - 10
5
- 15 - 6 - 30 - 10 - 2
