# Supplementary material for: Accelerating covering array generation by combinatorial join for industry scale software testing
Source: PeerJ Comput Sci. 2022 Feb 11;8:e720. doi: 10.7717/peerj-cs.720 (PMC9044240; doi:10.7717/peerj-cs.720)
Supplement: Supplemental Information 2 — The data set used in the experiments and the results of the experiments. [file peerj-cs-08-720-s002.zip › experiment/src/test/resources/models/IBM/2way/Storage5.constraints]

151
2
- 73 - 52
2
- 44 - 76
2
- 82 - 103
2
- 82 - 101
2
- 82 - 102
2
- 88 - 84
2
- 82 - 99
2
- 82 - 100
2
- 73 - 44
2
- 82 - 97
2
- 88 - 78
2
- 73 - 45
2
- 82 - 98
2
- 33 - 23
2
- 83 - 95
2
- 88 - 80
2
- 73 - 46
2
- 80 - 86
2
- 73 - 47
2
- 33 - 21
2
- 88 - 79
2
- 80 - 90
2
- 73 - 51
2
- 100 - 84
2
- 94 - 84
2
- 87 - 84
2
- 81 - 98
2
- 81 - 99
2
- 22 - 32
2
- 81 - 100
2
- 87 - 80
2
- 22 - 33
2
- 81 - 101
2
- 87 - 79
2
- 87 - 78
2
- 6 - 2
2
- 47 - 74
2
- 0 - 7
2
- 71 - 50
2
- 71 - 51
2
- 71 - 52
2
- 47 - 72
2
- 46 - 76
2
- 71 - 47
2
- 90 - 78
2
- 78 - 86
2
- 46 - 74
2
- 46 - 75
2
- 46 - 67
2
- 89 - 84
2
- 46 - 71
2
- 45 - 76
2
- 46 - 72
2
- 72 - 51
2
- 46 - 70
2
- 72 - 50
2
- 79 - 90
2
- 76 - 51
2
- 72 - 48
2
- 89 - 80
2
- 89 - 79
2
- 79 - 86
2
- 89 - 78
2
- 77 - 95
2
- 52 - 76
2
- 28 - 23
2
- 45 - 75
2
- 45 - 74
2
- 45 - 72
2
- 29 - 19
2
- 104 - 78
2
- 84 - 90
2
- 104 - 80
2
- 92 - 84
2
- 104 - 79
2
- 29 - 23
2
- 92 - 78
2
- 92 - 79
2
- 92 - 80
2
- 45 - 71
2
- 45 - 70
2
- 84 - 86
2
- 44 - 75
2
- 44 - 71
2
- 44 - 72
2
- 44 - 74
2
- 96 - 77
2
- 96 - 84
2
- 96 - 83
2
- 96 - 82
2
- 96 - 81
2
- 30 - 19
2
- 91 - 80
2
- 91 - 78
2
- 30 - 23
2
- 91 - 79
2
- 53 - 72
2
- 44 - 70
2
- 77 - 99
2
- 77 - 98
2
- 44 - 68
2
- 77 - 101
2
- 77 - 100
2
- 91 - 84
2
- 2 - 7
2
- 77 - 102
2
- 77 - 103
2
- 97 - 77
2
- 97 - 81
2
- 52 - 72
2
- 50 - 76
2
- 52 - 74
2
- 97 - 84
2
- 94 - 78
2
- 94 - 79
2
- 94 - 80
2
- 102 - 81
2
- 22 - 30
2
- 22 - 28
2
- 22 - 29
2
- 102 - 84
2
- 82 - 95
2
- 84 - 98
2
- 75 - 47
2
- 84 - 99
2
- 84 - 101
2
- 47 - 76
2
- 68 - 46
2
- 93 - 80
2
- 93 - 78
2
- 103 - 81
2
- 93 - 79
2
- 93 - 84
2
- 103 - 84
2
- 83 - 99
2
- 81 - 95
2
- 104 - 105
2
- 83 - 98
2
- 83 - 97
2
- 83 - 103
2
- 85 - 78
2
- 83 - 102
2
- 20 - 30
2
- 85 - 79
2
- 83 - 101
2
- 33 - 20
2
- 71 - 53
2
- 85 - 80
2
- 83 - 100
2
- 33 - 19
2
- 85 - 84
