# Supplementary material for: Accelerating covering array generation by combinatorial join for industry scale software testing
Source: PeerJ Comput Sci. 2022 Feb 11;8:e720. doi: 10.7717/peerj-cs.720 (PMC9044240; doi:10.7717/peerj-cs.720)
Supplement: Supplemental Information 2 — The data set used in the experiments and the results of the experiments. [file peerj-cs-08-720-s002.zip › experiment/src/test/resources/models/IBM/2way/Banking1.constraints]

112
5
- 13 - 6 - 8 - 12 - 0
5
- 2 - 14 - 12 - 7 - 5
5
- 2 - 13 - 10 - 8 - 3
5
- 13 - 10 - 9 - 0 - 4
5
- 2 - 13 - 10 - 8 - 5
5
- 2 - 13 - 9 - 6 - 11
5
- 14 - 12 - 7 - 5 - 0
5
- 11 - 7 - 5 - 15 - 0
5
- 2 - 14 - 10 - 6 - 7
5
- 13 - 1 - 6 - 12 - 7
5
- 13 - 6 - 11 - 7 - 0
5
- 2 - 13 - 6 - 8 - 12
5
- 9 - 1 - 12 - 3 - 15
5
- 2 - 14 - 10 - 7 - 5
5
- 13 - 10 - 9 - 1 - 3
5
- 2 - 14 - 6 - 12 - 7
5
- 13 - 10 - 9 - 1 - 5
5
- 2 - 13 - 10 - 9 - 4
5
- 13 - 1 - 12 - 3 - 7
5
- 13 - 10 - 9 - 1 - 6
5
- 10 - 9 - 15 - 0 - 4
5
- 13 - 10 - 6 - 8 - 0
5
- 2 - 6 - 8 - 12 - 15
5
- 13 - 10 - 1 - 7 - 5
5
- 2 - 10 - 8 - 5 - 15
5
- 13 - 10 - 7 - 0 - 4
5
- 2 - 6 - 11 - 7 - 15
5
- 2 - 9 - 11 - 3 - 15
5
- 13 - 9 - 1 - 12 - 3
5
- 13 - 9 - 11 - 5 - 0
5
- 13 - 9 - 1 - 12 - 5
5
- 14 - 9 - 6 - 12 - 0
5
- 2 - 13 - 8 - 12 - 5
5
- 10 - 1 - 6 - 7 - 15
5
- 2 - 13 - 8 - 12 - 3
5
- 2 - 14 - 10 - 9 - 3
5
- 1 - 6 - 12 - 7 - 15
5
- 2 - 14 - 10 - 9 - 5
5
- 2 - 14 - 10 - 9 - 6
5
- 2 - 13 - 10 - 7 - 4
5
- 2 - 14 - 9 - 6 - 12
5
- 2 - 13 - 11 - 7 - 5
5
- 14 - 10 - 9 - 3 - 0
5
- 2 - 13 - 12 - 7 - 4
5
- 2 - 13 - 6 - 11 - 7
5
- 1 - 12 - 3 - 7 - 15
5
- 12 - 7 - 15 - 0 - 4
5
- 13 - 10 - 1 - 3 - 7
5
- 9 - 6 - 11 - 15 - 0
5
- 13 - 9 - 6 - 11 - 0
5
- 2 - 13 - 11 - 3 - 7
5
- 2 - 10 - 8 - 3 - 15
5
- 2 - 9 - 12 - 15 - 4
5
- 2 - 8 - 12 - 3 - 15
5
- 10 - 9 - 1 - 6 - 15
5
- 13 - 9 - 11 - 3 - 0
5
- 2 - 13 - 10 - 6 - 8
5
- 2 - 10 - 6 - 8 - 15
5
- 10 - 1 - 7 - 5 - 15
5
- 13 - 8 - 12 - 3 - 0
5
- 14 - 10 - 9 - 5 - 0
5
- 11 - 3 - 7 - 15 - 0
5
- 14 - 10 - 3 - 7 - 0
5
- 13 - 11 - 7 - 5 - 0
5
- 10 - 6 - 8 - 15 - 0
5
- 2 - 10 - 9 - 15 - 4
5
- 2 - 10 - 7 - 15 - 4
5
- 10 - 1 - 3 - 7 - 15
5
- 10 - 9 - 1 - 5 - 15
5
- 2 - 14 - 10 - 3 - 7
5
- 13 - 11 - 3 - 7 - 0
5
- 14 - 10 - 7 - 5 - 0
5
- 10 - 7 - 15 - 0 - 4
5
- 14 - 10 - 6 - 7 - 0
5
- 13 - 10 - 8 - 5 - 0
5
- 2 - 13 - 9 - 11 - 5
5
- 2 - 12 - 7 - 15 - 4
5
- 2 - 13 - 9 - 11 - 3
5
- 14 - 9 - 12 - 5 - 0
5
- 2 - 9 - 11 - 5 - 15
5
- 2 - 14 - 12 - 3 - 7
5
- 2 - 8 - 12 - 5 - 15
5
- 2 - 11 - 7 - 5 - 15
5
- 13 - 1 - 12 - 7 - 5
5
- 9 - 11 - 5 - 15 - 0
5
- 13 - 9 - 1 - 6 - 12
5
- 10 - 8 - 3 - 15 - 0
5
- 13 - 8 - 12 - 5 - 0
5
- 6 - 11 - 7 - 15 - 0
5
- 2 - 14 - 9 - 12 - 5
5
- 13 - 10 - 1 - 6 - 7
5
- 9 - 1 - 12 - 5 - 15
5
- 2 - 14 - 9 - 12 - 3
5
- 2 - 13 - 9 - 12 - 4
5
- 10 - 9 - 1 - 3 - 15
5
- 6 - 8 - 12 - 15 - 0
5
- 10 - 8 - 5 - 15 - 0
5
- 8 - 12 - 3 - 15 - 0
5
- 9 - 1 - 6 - 12 - 15
5
- 1 - 12 - 7 - 5 - 15
5
- 14 - 12 - 3 - 7 - 0
5
- 2 - 11 - 3 - 7 - 15
5
- 9 - 12 - 15 - 0 - 4
5
- 13 - 9 - 12 - 0 - 4
5
- 8 - 12 - 5 - 15 - 0
5
- 14 - 6 - 12 - 7 - 0
5
- 2 - 9 - 6 - 11 - 15
5
- 13 - 12 - 7 - 0 - 4
5
- 13 - 10 - 8 - 3 - 0
5
- 14 - 10 - 9 - 6 - 0
5
- 9 - 11 - 3 - 15 - 0
5
- 14 - 9 - 12 - 3 - 0
