# Supplementary material for: Accelerating covering array generation by combinatorial join for industry scale software testing
Source: PeerJ Comput Sci. 2022 Feb 11;8:e720. doi: 10.7717/peerj-cs.720 (PMC9044240; doi:10.7717/peerj-cs.720)
Supplement: Supplemental Information 2 — The data set used in the experiments and the results of the experiments. [file peerj-cs-08-720-s002.zip › experiment/src/test/resources/models/IBM/2way/ProcessorComm2.constraints]

125
2
- 30 - 70
2
- 23 - 28
2
- 31 - 2
2
- 42 - 80
2
- 77 - 37
2
- 19 - 60
2
- 42 - 73
2
- 66 - 59
2
- 79 - 70
2
- 20 - 21
2
- 72 - 1
2
- 20 - 2
2
- 62 - 70
2
- 21 - 37
2
- 19 - 28
2
- 19 - 61
2
- 1 - 50
1
- 3
2
- 38 - 21
2
- 65 - 70
2
- 63 - 73
2
- 78 - 37
2
- 10 - 53
2
- 63 - 71
2
- 63 - 72
2
- 80 - 70
2
- 24 - 28
1
- 6
2
- 51 - 1
2
- 52 - 10
2
- 63 - 23
2
- 19 - 3
2
- 22 - 35
2
- 36 - 28
2
- 43 - 65
2
- 73 - 77
2
- 20 - 28
2
- 43 - 61
2
- 64 - 70
2
- 11 - 53
2
- 36 - 17
2
- 17 - 30
2
- 36 - 21
2
- 17 - 29
2
- 64 - 23
2
- 42 - 62
2
- 17 - 37
2
- 72 - 77
2
- 63 - 78
2
- 59 - 80
2
- 63 - 79
2
- 59 - 79
2
- 59 - 78
2
- 22 - 28
2
- 43 - 72
2
- 18 - 28
2
- 59 - 19
2
- 18 - 35
2
- 71 - 1
2
- 38 - 28
2
- 65 - 23
2
- 71 - 77
2
- 60 - 77
2
- 29 - 35
2
- 1 - 73
2
- 19 - 35
2
- 3 - 37
2
- 64 - 77
2
- 1 - 45
2
- 63 - 80
2
- 43 - 79
2
- 28 - 37
2
- 3 - 30
2
- 1 - 65
2
- 78 - 70
2
- 38 - 2
2
- 79 - 1
2
- 59 - 71
2
- 59 - 72
2
- 61 - 77
2
- 59 - 73
2
- 65 - 77
2
- 20 - 35
2
- 59 - 65
2
- 31 - 17
2
- 38 - 17
2
- 72 - 30
2
- 29 - 21
2
- 24 - 2
2
- 80 - 1
2
- 66 - 1
2
- 18 - 21
2
- 62 - 77
2
- 60 - 70
2
- 66 - 70
1
- 4
2
- 31 - 35
2
- 52 - 1
2
- 79 - 37
2
- 43 - 3
2
- 66 - 77
2
- 47 - 1
2
- 64 - 59
2
- 24 - 17
2
- 71 - 30
2
- 30 - 21
2
- 23 - 35
2
- 42 - 66
2
- 51 - 11
2
- 17 - 23
2
- 19 - 21
2
- 22 - 17
2
- 61 - 70
2
- 42 - 2
2
- 30 - 35
2
- 3 - 23
2
- 1 - 48
2
- 31 - 21
2
- 24 - 35
1
- 53
2
- 63 - 60
2
- 63 - 61
2
- 63 - 62
2
- 78 - 1
2
- 64 - 1
